# Supplementary material for: Integration of pan-cancer multi-omics data for novel mixed subgroup identification using machine learning methods
Source: PLoS One. 2023 Oct 19;18(10):e0287176. doi: 10.1371/journal.pone.0287176 (PMC10586677; doi:10.1371/journal.pone.0287176)
Supplement: S1 Table — (XLSX) [file pone.0287176.s010.xlsx]

## Sheet: S1 Table
Study abbreviation	Study name	mRNA	miRNA	DNA methylation	Protein expression	Selected samples
ACC	Adrenocortical carcinoma	79	80	80	46	45
BLCA	Bladder Urothelial Carcinoma	411	417	412	344	336
BRCA	Breast invasive carcinoma	1087	1096	782	874	605
CESC	Cervical squamous cell carcinoma and endocervical adenocarcinoma	303	307	307	171	160
CHOL	Cholangiocarcinoma	36	36	36	30	30
COAD	Colon adenocarcinoma	465	455	296	357	244
DLBC	Lymphoid Neoplasm Diffuse Large B-cell Lymphoma	48	47	48	33	33
ESCA	Esophageal carcinoma	161	186	185	126	105
GBM	Glioblastoma multiforme	156	0	140	205	0
HNSC	Head and Neck squamous cell carcinoma	500	523	528	346	323
KICH	Kidney Chromophobe	65	66	66	63	63
KIRC	Kidney renal clear cell carcinoma	534	544	319	445	259
KIRP	Kidney renal papillary cell carcinoma	288	291	275	208	203
LGG	Brain Lower Grade Glioma	511	512	516	427	418
LIHC	Liver hepatocellular carcinoma	371	372	377	184	175
LUAD	Lung adenocarcinoma	522	513	458	362	313
LUSC	Lung squamous cell carcinoma	502	478	370	325	252
MESO	Mesothelioma	86	87	87	61	60
OV	Ovarian serous cystadenocarcinoma	374	491	10	411	0
PAAD	Pancreatic adenocarcinoma	177	178	184	105	96
PCPG	Pheochromocytoma and Paraganglioma	178	179	179	79	77
PRAD	Prostate adenocarcinoma	495	498	498	351	343
READ	Rectum adenocarcinoma	166	161	98	130	75
SARC	Sarcoma	259	259	261	221	216
SKCM	Skin Cutaneous Melanoma	103	97	105	96	85
STAD	Stomach adenocarcinoma	375	446	395	392	261
TGCT	Testicular Germ Cell Tumors	150	150	150	118	118
THCA	Thyroid carcinoma	502	506	507	372	365
THYM	Thymoma	119	124	124	90	86
UCEC	Uterine Corpus Endometrial Carcinoma	547	545	431	404	298
UCS	Uterine Carcinosarcoma	56	57	57	48	47
UVM	Uveal Melanoma	80	80	80	12	12
		9706	9781	8361	7436	5703*
* Samples having information from all the levels of evidence
