# Supplementary material for: Integration of pan-cancer multi-omics data for novel mixed subgroup identification using machine learning methods
Source: PLoS One. 2023 Oct 19;18(10):e0287176. doi: 10.1371/journal.pone.0287176 (PMC10586677; doi:10.1371/journal.pone.0287176)
Supplement: S2 Table — (XLSX) [file pone.0287176.s011.xlsx]

## Sheet: S2 Table
Data type	Factor	Number of samples	Original dimension	Dimensions retained
mRNA	F1	9706	56537	2000
miRNA	F2	9871	1881	1753
DNA Methylation	F3	8361	485k	2000
Protein expression	F4	7436	258	216
		5704 *	544k	5969
k here indicates the multiple of 1000.
* - samples common across all the levels of evidence
