# Supplementary material for: Integration of pan-cancer multi-omics data for novel mixed subgroup identification using machine learning methods
Source: PLoS One. 2023 Oct 19;18(10):e0287176. doi: 10.1371/journal.pone.0287176 (PMC10586677; doi:10.1371/journal.pone.0287176)
Supplement: S3 Table — (XLSX) [file pone.0287176.s012.xlsx]

## Sheet: S3 Table
Architecture	Training loss	Validation loss	Difference
i/p, 4000, 2000, 1000, 500, 100	0.0109	0.0129	-0.002
i/p, 2000, 1000, 500, 100	0.0105	0.0117	-0.0013
i/p, 1500, 500, 100	0.0095	0.0118	-0.0023
i/p, 1000, 100	0.0114	0.0124	-0.001
i/p, 4000, 2000, 1000, 500	0.0098	0.0126	-0.0027
i/p, 3000, 1500, 1000, 500	0.0101	0.0124	-0.0023
i/p, 2000, 1000, 500	0.0091	0.0116	-0.0025
i/p, 1500, 1000, 500	0.0094	0.0119	-0.0025
i/p, 2000, 500	0.0094	0.012	-0.0026
i/p, 4000, 2000, 1000	0.0077	0.0127	-0.0051
i/p, 3000, 1500, 1000	0.0085	0.012	-0.0035
i/p, 2000, 1000	0.0087	0.0119	-0.0032
i/p, 1500, 1000	0.0089	0.0113	-0.0025
