# Supplementary material for: Integration of pan-cancer multi-omics data for novel mixed subgroup identification using machine learning methods
Source: PLoS One. 2023 Oct 19;18(10):e0287176. doi: 10.1371/journal.pone.0287176 (PMC10586677; doi:10.1371/journal.pone.0287176)
Supplement: S4 Table — (XLSX) [file pone.0287176.s013.xlsx]

## Sheet: S4 Table
	Silhouette width	Calinski-Harabasz index
iCluster	0.06	414.03
Proposed technique	0.24	565.31
