# Supplementary material for: Integration of pan-cancer multi-omics data for novel mixed subgroup identification using machine learning methods
Source: PLoS One. 2023 Oct 19;18(10):e0287176. doi: 10.1371/journal.pone.0287176 (PMC10586677; doi:10.1371/journal.pone.0287176)
Supplement: S5 Table — (XLSX) [file pone.0287176.s014.xlsx]

## Sheet: S5 Table
Cluster	PcG	lnc RNA	miRNA	DNA methylation	Protein expression
C1 (Brain cluster)	734	93	9	640	65
C2 (GYN cluster)	172	23	3	284	0
C3 (Thyroid cluster)	175	36	6	262	32
C4 (Kidney cluster)	216	39	4	134	22
C5 (Breast cluster)	149	21	3	189	5
C6 (Prostate cluster)	170	43	4	372	20
C7 (GI cluster)	202	37	8	1240	3
C8 (Bladder cluster)	156	33	9	931	5
C9 (Squamous cluster)	221	30	6	157	4
C10 (Low CNV)	58	16	0	45	1
C11 (M2 phenotype)	193	27	48	11	12
C12 (Liver cluster)	285	25	4	591	46
C13 (Mixed)	137	19	0	16	1
