# Supplementary material for: Integration of pan-cancer multi-omics data for novel mixed subgroup identification using machine learning methods
Source: PLoS One. 2023 Oct 19;18(10):e0287176. doi: 10.1371/journal.pone.0287176 (PMC10586677; doi:10.1371/journal.pone.0287176)
Supplement: S6 Table — (XLSX) [file pone.0287176.s015.xlsx]

## Sheet: S6 Table
Cluster	GO Biological Processes
C1 (Brain cluster)	modulation of chemical synaptic transmission, synaptic signaling, regulation of membrane potential, neuron projection development, regulation of ion transport
C2 (GYN cluster)	microtubule bundle formation, pattern specification process, skeletal muscle contraction, muscle organ development, heart development
C3 (Thyroid cluster)	regulation of thyroid hormone generation, cell-cell adhesion, regulation of dopamine receptor signaling pathway, cyclic nucleotide catabolic process, formation of primary germ layer
C4 (Kidney cluster)	anion transport, circulatory system process, renal system process, anion transmembrane transport, xenobiotic detoxification
C5 (Breast cluster)	embryonic morphogenesis, skeletal system morphogenesis, regulation of biomineral tissue development, prostate gland development, urogenital system development
C6 (Prostate cluster)	metal ion transport, myofibril assembly, secretion, urogenital system development, muscle system process
C7 (GI cluster)	epithelial cell differentiation, regulation of microvillus organization, cytokine-mediated signaling pathway, gland development, circulatory system process
C8 (Bladder cluster)	epithelial cell differentiation, multicellular organismal water homeostasis, skin development, sodium ion homeostasis, tube morphogenesis
C9 (Squamous cluster)	epidermis development, cell-cell adhesion, establishment of skin barrier, desmosome organization, regulation of endopeptidase activity
C10 (Low CNV)	regulation of blood pressure, response to ketone, import into cell, cellular response to tumor necrosis factor, response to metal ion
C11 (M2 phenotype)	phenol-containing compound biosynthetic process, skeletal system development, sensory organ development, neuropeptide signaling pathway, behavior
C12 (Liver cluster)	monocarboxylic acid metabolic process, small molecule catabolic process, organic hydroxy compound metabolic process, olefinic compound metabolic process, lipid homeostasis
C13 (Mixed)	lymphocyte activation, adaptive immune response, regulation of leukocyte activation, regulation of immune effector process, alpha-beta T cell activation
