# Supplementary material for: Integration of pan-cancer multi-omics data for novel mixed subgroup identification using machine learning methods
Source: PLoS One. 2023 Oct 19;18(10):e0287176. doi: 10.1371/journal.pone.0287176 (PMC10586677; doi:10.1371/journal.pone.0287176)
Supplement: S7 Table — (XLSX) [file pone.0287176.s016.xlsx]

## Sheet: C1 (Brain cluster)
Term	Description	LogP	Log(q-value)	Symbols
GO:0050804	modulation of chemical synaptic transmission	-77.0155	-72.8506	ASIC1,ADORA1,ADRA1A,ATP1A2,ADGRB1,BCHE,CACNA1A,CACNA1B,CAMK2A,CAMK2B,CHRNB2,CNR1,CX3CR1,DCC,DNM1,ELAVL4,EPHB1,GABBR1,GFAP,GRIA1,GRID1,GRIK1,GRIK2,GRIK3,GRIK4,GRIK5,GRIN1,GRIN2A,GRIN2B,GRIN2C,GRM1,GRM3,GRM7,HTR2A,KCNB1,KCNJ10,MAP1A,MAP1B,MAPT,MPP2,NEUROD2,NPTX1,NRGN,NTRK2,OPHN1,PRKCG,PTN,PTPRD,RASGRF1,S100B,SLC1A3,SLC6A1,SLC8A2,SLC8A3,SNAP25,SNCA,SYN1,SYP,SYT1,CNTN2,TNR,SYN3,HAP1,DGKI,DLGAP2,DLGAP…
GO:0099536	synaptic signaling	-61.3518	-57.4808	ASIC2,ADORA1,AMPH,APBA2,CACNA1A,CACNA1B,CACNA1E,CDH8,CHRM4,CHRNB2,CNR1,CRHBP,DLG2,DRP2,DTNA,EFNB3,FGF12,GABBR1,GAD1,GRIA1,GRID1,GRIK1,GRIK2,GRIK3,GRIK4,GRIK5,GRIN1,GRIN2A,GRIN2B,GRIN2C,GRM1,GRM3,GRM7,HTR2A,KCND2,KCNN1,KCNQ2,KCNQ3,KIF5A,LY6H,MBP,MPP2,NPTX1,NTRK2,P2RX7,PLP1,PRKCG,PTPRD,SCN2B,SLC1A2,SLC1A3,SLC6A1,SNAP25,SNCB,SNCA,SYN1,SYN2,SYT1,SYN3,CADPS,CDK5R1,CACNA1G,BSN,HAP1,P2RX6,DLGAP2,DLGAP1,…
GO:0042391	regulation of membrane potential	-45.2911	-41.8461	ABAT,ASIC2,ASIC1,ACTN2,ADORA1,ADRA1A,ANK2,ATP1A2,ATP1A3,ATP1B2,HCN2,CHRNB2,CNR1,FGF12,GABBR1,GRIA1,GRIA3,GRID1,GRIK1,GRIK2,GRIK3,GRIK4,GRIK5,GRIN1,GRIN2A,GRIN2B,GRIN2C,GRM1,KCNA2,KCNB1,KCNC1,KCND2,KCNH1,KCNJ10,KCNQ3,MAPT,MPP2,NPPA,NRCAM,NTRK2,P2RX7,SCN2A,SCN2B,SCN3A,SCN4B,SLC8A2,SLC8A3,SNCA,CACNA1G,P2RX6,NRXN1,AKAP6,SLC4A8,RIMS3,NLGN1,RIMS1,MAPK8IP2,KCNMB4,CTNNA3,KCNIP2,SHANK1,KCNK10,NLGN3,PID1,S…
GO:0031175	neuron projection development	-41.6955	-38.3017	APLP1,ADGRB1,CAMK2A,CDH4,CHN1,CHRNB2,CNR1,CNTN1,CRMP1,CTNNA2,CTNND2,DCC,DSCAM,EFNB3,ELAVL4,EPHB1,ETV1,GAP43,GBX2,GFAP,GPM6A,GPM6B,GPR37,GRM7,ANOS1,KIF5A,KIF5C,LRP4,MAP1A,MAP1B,MAP2,MAPT,MCF2,NCAM1,NCAM2,NPTX1,NRCAM,OPHN1,PAK3,PLP1,PLXNB3,PSD,PTN,PTPRZ1,RASGRF1,ROBO2,S100B,SH3GL2,SLIT1,CNTN2,TNR,UGT8,CDK5R1,BRSK2,DCLK1,NOG,LHX2,NRXN1,NTN1,FEZ1,PLPPR4,DPYSL4,CSPG5,CHL1,STMN2,NLGN1,ZNF365,MYO16,NFAS…
GO:0043269	regulation of ion transport	-37.861	-34.6269	ABAT,ASIC2,ACTN2,ADCYAP1R1,ADORA1,ANK2,ATP1A2,ATP1B2,HCN2,CACNA1A,CACNA1B,CACNA1E,CAMK2A,CAMK2B,CASQ1,CHRNB2,CNR1,CNTN1,CRHBP,DPP6,FGF11,FGF12,GABBR1,GPM6B,MCHR1,GRIN1,GRIN2A,GRIN2B,GRM7,HPCA,HTR2A,KCNA2,KCNB1,KCNC1,KCND2,KCNF1,KCNH1,KCNJ6,KCNJ9,KCNJ10,KCNQ2,KCNQ3,KCNS2,NPPA,P2RX7,PLP1,RASGRF1,SCN2A,SCN2B,SCN3A,SCN4B,SLC6A1,SNCA,ABCC8,SYT1,CACNA1G,HAP1,AKAP6,SV2A,NLGN1,SYT11,MAPK8IP2,CACNG4,KCNIP…

## Sheet: C2 (GYN cluster)
Term	Description	LogP	Log(q-value)	Symbols
GO:0001578	microtubule bundle formation	-22.7741	-18.426	CAPN6,FOXJ1,SPEF1,DNAI1,TEKT2,ZMYND10,CFAP46,DNAI2,DRC7,DRC1,ODAD1,DNAAF1,CFAP206,GAS2L2,CFAP65,RSPH4A,CFAP100,DNAJB13,CFAP73,HOATZ,DNAH9,TEKT1,ROPN1L,SLC22A16,TEKT4,TCTE1,PIFO,CFAP161,MCIDAS,DNAH3,ACTC1,MYH3,TNNT1,TNNT2,KLHL41,TULP1,ZIC2
GO:0007389	pattern specification process	-16.3975	-12.8276	EMX2,FOXJ1,FOLR1,HOXA11,HOXB3,HOXB5,HOXB6,HOXB7,HOXB8,MEIS1,MSX1,WNT7A,WT1,TBX18,LEFTY1,SIX2,DKK1,DNAI1,RIPPLY3,ALX4,SOX17,DNAI2,DRC1,DNAAF1,PIFO,FOXL2,COL2A1,DLX5,DLX6,FBN2,MFAP2,STRA6,EYA2,MYH3,HMGA2,GDF5,EN2,FGF18,SP5
GO:0003009	skeletal muscle contraction	-11.2408	-8.19372	CHRNA1,MYH3,TNNC2,TNNC1,TNNI1,TNNI3,TNNT1,JSRP1,ACTC1,TNNT2,KLHL41,CHRNG,MYL11,STRA6,EYA2,MSX1,WT1,TBX18,MYBPH,PROK2,DKK1,SOX17,FOXL2,WNT7A
GO:0007517	muscle organ development	-10.4688	-7.4825	ACTC1,FOXL2,CHRNA1,MSX1,MYH3,TNNC1,TNNI1,TNNI3,TNNT2,WT1,KLHL41,MYL11,ALX4,STRA6,UNC45B,MYMX,TNNT1,TBX18,EYA2
GO:0007507	heart development	-9.06312	-6.19217	ACTC1,COL2A1,FOXJ1,FOLR1,MSX1,TNNC1,TNNI1,TNNI3,TNNT2,WT1,TBX18,LEFTY1,DNAI1,RIPPLY3,STRA6,SOX17,DRC1,DNAAF1,PIFO,DNAI2

## Sheet: C3 (Thyroid cluster)
Term	Description	LogP	Log(q-value)	Symbols
GO:2000609	regulation of thyroid hormone generation	-5.32243	-2.25311	PAX8,DUOXA1,DUOXA2,ZBED2,ATOH8
GO:0098609	cell-cell adhesion	-5.09071	-2.06486	ANXA1,BMP7,CDH1,COL8A2,FN1,ITGB3,ICAM5,CLDN9,PDLIM1,TENM1,MPZL2,CLDN16,STXBP6,IGFN1,COL4A3,GABRB2
GO:0060159	regulation of dopamine receptor signaling pathway	-4.41602	-1.4943	ALK,RGS8,LRRK2,EPHA4,DAPK2,STK33
GO:0009214	cyclic nucleotide catabolic process	-4.18115	-1.3102	PDE4C,PDE8B,PDE5A,PDE1A,GABRB2,LIPG,INPP5J
GO:0001704	formation of primary germ layer	-4.07289	-1.23339	BMP7,COL8A1,FN1,ITGB3,ATOH8,SCX,ANXA1,EPHA4,MET,VEGFC,ATP8A1,DAPK2,DUOX2,DUOX1,DUOXA2,FBN3,COL4A3,COL9A3,TSHR,COL8A2,CITED1,PAX8,ALK,DOCK3,GABRB2,LPAR5,GFRA2,RASAL1,RGL3

## Sheet: C4 (Kidney cluster)
Term	Description	LogP	Log(q-value)	Symbols
GO:0006820	anion transport	-9.99736	-6.12641	AQP6,CD36,CLCNKA,CLCNKB,LRP2,SLC3A1,SLC4A1,SLC6A12,SLC6A13,SLC12A1,SLC12A3,SLC16A4,SLC22A13,SLC47A1,SLC22A11,ACE2,SLC4A9,ANO4,SLC5A12,SLCO4C1,SLC16A12,PLIN2,ABCB1,RBP5,PDZK1,NPR3,PLVAP,SMTNL2
GO:0003013	circulatory system process	-7.6698	-4.06428	CD36,ENPEP,EPO,HSD11B2,KLK1,LRP2,MYL3,NPR3,ABCB1,REN,SLC2A5,SLC6A13,KL,TRHDE,ACE2,ADM2,PLVAP,SMTNL2,SLC16A12,TLL1,NLRP6,CLTRN
GO:0003014	renal system process	-7.6342	-4.06428	AQP6,ATP6V1B1,CLCNKA,CLCNKB,HSD11B2,NPR3,REN,SLC4A1,ATP6V0A4,AMN,CD36,SLC6A3,TFPI2,NLRP6
GO:0098656	anion transmembrane transport	-6.4052	-3.09852	AQP6,LRP2,SLC3A1,SLC4A1,SLC6A13,SLC12A1,SLC12A3,SLC47A1,SLC4A9,ANO4,SLC5A12,SLC16A12,ATP6V1B1,CA12,CLCNKA,CLCNKB,SLC22A11,ENPP3,SLC6A12,SLC6A3
GO:1990961	xenobiotic detoxification by transmembrane export across the plasma membrane	-5.91043	-2.70849	PDZK1,ABCB1,SLC47A1,SLC47A2,FXYD2,AQP7,LRP2,HNF1B,CLTRN

## Sheet: C5 (Breast cluster)
Term	Description	LogP	Log(q-value)	Symbols
GO:0048598	embryonic morphogenesis	-9.66616	-5.62017	COL11A1,COL12A1,CRABP2,DLX2,DUSP4,FGF10,GATA3,GLI3,HOXB2,AFF3,SFRP1,SFRP2,TFAP2A,CELSR1,IRX5,OVOL2,SLITRK6,CTHRC1,IRX2,AR,BMPR1B,ESR1,GFRA1,PGR,PRLR,TFAP2C,STC2,SYCP2,ERBB4,SEMA3C,DACH1,APOD,COMP,SPAG6,AZGP1,SLC6A4,THBS1,VTCN1,RERG,BNIPL,VAV3,ST8SIA6,GDF9,CILP,BAMBI,ASPN,LYPD6,INSYN2A
GO:0048705	skeletal system morphogenesis	-8.5587	-5.05678	BMPR1B,COL11A1,COMP,DLX2,GLI3,HOXB2,LTF,MGP,SFRP1,SFRP2,TFAP2A,IRX5,CHAD,COL10A1,TRPS1,FGF10,IRX2,SLITRK6,GATA3,SLC6A4,IGF1R
GO:0070167	regulation of biomineral tissue development	-7.10177	-3.93085	BMPR1B,COMP,LTF,MGP,OMD,ENPP1,TFAP2A,ASPN,SFRP1,GLI3,SFRP2,BAMBI,CTHRC1,COL11A1,CHAD
GO:0030850	prostate gland development	-7.01376	-3.92202	AR,ESR1,FGF10,GLI3,PRLR,SFRP1,ERBB4,PGR,SFRP2,GATA3,PCSK1,SEMA3C,APOD,CRABP2,IGF1R,MYB,PLIN1,BMPR1B,DACH1,AGTR1,ENPP1,THBS1,STC2,RERG,TFAP2A,TFAP2C,COMP,SPAG6,SLC6A4,OVOL2,SLITRK6,ITGBL1,CISH,LTF
GO:0001655	urogenital system development	-6.66904	-3.66444	AGTR1,AR,ERBB4,ESR1,FGF10,GATA3,GFRA1,GLI3,PRLR,SFRP1,TFAP2A,IRX2,COL11A1,DLX2,HOXB2,IRX5,OVOL2,SLITRK6,CTHRC1,CELSR1,APOD,BMPR1B,IGF1R,SPAG6,SEMA3C,EFHD1,VAV3,C5AR2,CCL28,MYB

## Sheet: C6 (Prostate cluster)
Term	Description	LogP	Log(q-value)	Symbols
GO:0030001	metal ion transport	-8.57368	-4.22666	CACNA1D,KCND3,KCNMB1,KCNN2,SLC9A2,SLC30A4,SLC4A4,RAMP1,TRPM4,TRPV6,WNK4,TRPM8,STEAP4,KCNH6,GRIN3A,SLC38A11,BHLHA15,KCNG3,STEAP2,CRACR2B,ANO7,SLC44A4,WNK2,SLC22A3
GO:0030239	myofibril assembly	-6.92606	-3.00645	FLNC,MYH11,NRAP,PGM5,MYL9,LDB3,MYOZ2,CNN1,SIX1,TBX3,MESP1,ARHGAP6,CACNA1D,KCND3,KCNN2,MYH7,TMSB15A,ARFGEF3,DES,TCF21,NEFH,MYOT,CNTNAP2
GO:0046903	secretion	-6.21796	-2.6491	CHRM1,PLA2G2A,PTPRN2,RAB3B,TBX3,SYT7,ABCC4,FAM3B,TRPV6,SLC44A4,SYTL1,CREB3L1,PLA2G4F,STEAP2,STX19,KCND3,SLC4A4,SLC22A3,GRIN3A
GO:0001655	urogenital system development	-5.78871	-2.4417	ALOX15B,ARG2,GATA2,GCNT1,FOXA1,HOXA10,HOXA13,MME,NKX3-1,SIX1,TCF21,WNK4
GO:0003012	muscle system process	-5.69332	-2.4088	ARG2,CACNA1D,DES,KCND3,KCNN2,MYBPC1,MYH7,MYH11,TBX3,MYOT,MYOZ2,ACP3,ADRB1,CNN1,NKX3-1,MYL9,CUX2,TRPM4,WNK4,KCNH6,OR51E2,CNTNAP2,KCNMB1,SLC22A3,SLC4A4,ABCC4,CHRM1,GRIN3A,KCNG3,SLC9A2

## Sheet: C7 (GI cluster)
Term	Description	LogP	Log(q-value)	Symbols
GO:0030855	epithelial cell differentiation	-5.89021	-2.7133	KLF5,DMBT1,EREG,GATA6,HNF4A,IHH,KRT8,PLS1,PTPRO,ST14,VIL1,AGR2,GREM1,TJP3,SULT1B1,POF1B,VSIG1,EFNA2,EPHB3,MNX1,VDR,PLA2G10,LRATD1
GO:0032530	regulation of microvillus organization	-5.73015	-2.61253	KLF5,ATP8B1,PLS1,VIL1,SLC5A1,VDR,GCNT3,AGR2,ARHGEF16,CEMIP,MISP,LLGL2,HNF1A
GO:0019221	cytokine-mediated signaling pathway	-5.56342	-2.49733	CEACAM1,EREG,GPR35,CXCL1,CXCL3,IL2RG,MST1R,CCL20,CCL24,CXCL5,TNFSF11,CLDN18,IL22RA1,KLF5,NOS2,MAPK13,TDGF1,PLA2G10,LCN2,MUC5B,HOXB9,PTPRO,ARHGEF16,AREG,IHH,TNFSF15,EDAR,DMBT1,LYZ,PRSS3,HTR1D,NTSR1,PTGER2,VIP,OXGR1,NPFFR1,PLCB4,PPP1R1B,EFNA2,EPHB3,NOX1,C2CD4A
GO:0048732	gland development	-4.36211	-1.62682	AREG,EPHB3,GATA6,HNF4A,HOXB9,IHH,HNF1A,TDGF1,VDR,TNFSF11,ATP2C2,EDAR,CEACAM1,CASP5,NOX1,CYP2S1,ST14
GO:0003013	circulatory system process	-4.09493	-1.4281	CEACAM1,GATA6,HTR1D,NOS2,NTSR1,PKP2,PTPRO,SLC5A1,SLC28A2,NOX1,TJP3,SLC6A20,C2CD4A

## Sheet: C8 (Bladder cluster)
Term	Description	LogP	Log(q-value)	Symbols
GO:0030855	epithelial cell differentiation	-9.73921	-5.39114	ELF3,EVPL,IL1A,KRT7,KRT13,KRT19,OVOL1,PPARG,PTK6,SDC1,TBX1,UPK2,UPK3A,WNT7B,SPINT2,UPK1A,KRT23,F11R,RAB25,KDF1,SHH,KRTAP5-9
GO:0050891	multicellular organismal water homeostasis	-7.18561	-3.13857	AQP3,CLDN4,SCNN1B,GRHL1,GRHL3,CYP4F12,KDF1,MSX2,MYCL,ESRP1,IL1A,ITGB6,PTGS2,F11R,PM20D1,KCNN4,SHH,SPINK1
GO:0043588	skin development	-6.43048	-2.68447	CLDN4,EVPL,IL1A,ITGB6,KRT7,OVOL1,SHH,GRHL1,GRHL3,FOXQ1,KDF1,KRTAP5-9
GO:0055078	sodium ion homeostasis	-5.63546	-2.19048	ATP1A4,IL1A,SCNN1B,UPK3A,CYP4F12
GO:0035239	tube morphogenesis	-5.08977	-1.76536	EPHA1,HOXA1,HPGD,TACSTD2,MSX2,PTGS2,CCL11,SHH,SPINT1,TBX1,TNFAIP2,WNT7B,SPINT2,GRHL3,ESRP2,SEMA3F

## Sheet: C9 (Squamous cluster)
Term	Description	LogP	Log(q-value)	Symbols
GO:0008544	epidermis development	-37.5643	-33.2163	BNC1,CDH3,COL7A1,COL17A1,CSTA,DLX3,DSP,FABP5,GJB5,SFN,IRF6,KRT1,KRT5,KRT6A,KRT14,KRT15,KRT16,KRT17,KRT81,LAMA3,LAMB3,LAMC2,NTF4,PITX2,POU3F1,PPL,KLK7,PTHLH,TGM1,TGM3,TCHH,FOXN1,TP63,TGM5,SPINK5,ABCA12,KLK14,ZNF750,WNT10A,CNFN,CERS3,DSC1,DSC2,DSC3,JUP,PI3,PKP1,PKP3,KLK13,PERP,ALOX12B,GJB3,ALOXE3,AKR1C2,PDPN,RHCG,EPPK1,FAM83H,FSCN1,RHOD,TRPV4
GO:0098609	cell-cell adhesion	-10.219	-7.01701	CDH3,CSTA,DSC1,DSC2,DSC3,DSP,FAT2,JUP,LAMA3,PKP1,NECTIN1,S100A8,S100A9,XG,PDPN,PKP3,TRIM29,TENM2,IGSF9,PERP,WNT3A,RNASE10,LGALS7B
GO:0061436	establishment of skin barrier	-8.99948	-5.85553	ALOX12B,SFN,KRT1,KRT16,TP63,ABCA12,ALOXE3,TRPV4,P2RY2,PDPN,WNT3A,ANXA8,SULT2B1,FOXN1
GO:0002934	desmosome organization	-8.14783	-5.05503	DSP,JUP,NECTIN1,PKP3,PERP,DSC2,RNASE10,XG,WNT3A,PDPN,NOS1,TRPV4,CDH3,EDN2,ALOX15,CSF3,FSCN1,ARHGEF5,RHOD,MMP3
GO:0052548	regulation of endopeptidase activity	-8.0109	-4.94158	BIRC5,COL7A1,CSTA,SFN,PI3,SERPINB5,S100A8,S100A9,TP63,TNFSF10,AIM2,SPINK5,LAMP3,PERP,WNT3A,A2ML1,ANXA8,ANXA8L1,IL1R2,NOS1,FABP4,GPR87,PPP1R27

## Sheet: C10 (Low CNV)
Term	Description	LogP	Log(q-value)	Symbols
GO:0008217	regulation of blood pressure	-5.53894	-1.4397	AVPR2,ACSM3,SCNN1G,SUCNR1,SPX,LVRN,ABCC3,PTGFR,SCTR
GO:1901654	response to ketone	-5.48674	-1.4397	CA9,CFTR,PTGFR,SCNN1G,SPP1,CLDN1,SCTR,ANKRD1,CRB3,AVPR2
GO:0098657	import into cell	-4.33247	-0.621483	KCNJ13,SCNN1G,KCNK5,SPX,TSPO2,HTR3A
GO:0071356	cellular response to tumor necrosis factor	-2.20968	0	KRT18,CLDN1,ANKRD1
GO:0010038	response to metal ion	-2.20513	0	TNFRSF11B,CLDN1,CPNE7,SUCNR1

[truncated: 3 more sheets: C11 (M2 phenotype), C12 (Liver cluster), C13 (Mixed)]
