# Supplementary material for: Integration of pan-cancer multi-omics data for novel mixed subgroup identification using machine learning methods
Source: PLoS One. 2023 Oct 19;18(10):e0287176. doi: 10.1371/journal.pone.0287176 (PMC10586677; doi:10.1371/journal.pone.0287176)
Supplement: S8 Table — (XLSX) [file pone.0287176.s017.xlsx]

## Sheet: C1 (Brain cluster)
GO:0050804		GO:0099536		GO:0042391		GO:0031175		GO:0043269
gene	drug	gene	drug	gene	drug	gene	drug	gene	drug
ASIC1	AMILORIDE	ASIC2	LITHIUM	ABAT	VIGABATRIN	CAMK2A	CURCUMIN	ABAT	VIGABATRIN
ADORA1	CAFFEINE	ADORA1	CAFFEINE	ABAT	TIAGABINE	CAMK2A	TAE-684	ABAT	CPP-115
ADORA1	CHEMBL303124	ADORA1	ROLOFYLLINE	ABAT	CPP-115	CAMK2A	CYC-116	ABAT	L-ALANINE
ADORA1	ROLOFYLLINE	ADORA1	AMINOPHYLLINE	ABAT	4-HYDROXYBENZALDEHYDE	CAMK2A	CHEMBL546797	ABAT	4-HYDROXYBENZALDEHYDE
ADORA1	TRABODENOSON	ADORA1	TECADENOSON	ABAT	L-ALANINE	CAMK2A	AZD-1080	ABAT	VALPROIC ACID
ADORA1	AMINOPHYLLINE	ADORA1	TONAPOFYLLINE	ABAT	VALPROIC ACID	CAMK2A	CENISERTIB	ABAT	TIAGABINE
ADORA1	TECADENOSON	ADORA1	PBF-680	ASIC2	LITHIUM	CAMK2A	SOTRASTAURIN	ASIC2	LITHIUM
ADORA1	AMP579	ADORA1	FK453	ASIC1	AMILORIDE	CHRNB2	NICOTINE	ADCYAP1R1	INSULIN
ADORA1	TONAPOFYLLINE	ADORA1	OXTRIPHYLLINE	ADORA1	CAFFEINE	CHRNB2	DEXMECAMYLAMINE	ADCYAP1R1	NALOXONE
ADORA1	PENTOXIFYLLINE	ADORA1	CAFFEINE, CITRATED	ADORA1	CHEMBL303124	CHRNB2	CP-601927	ADORA1	CAFFEINE
ADORA1	ASPIRIN	ADORA1	DERENOFYLLINE	ADORA1	ROLOFYLLINE	CHRNB2	ISPRONICLINE	ADORA1	ROLOFYLLINE
ADORA1	PBF-680	ADORA1	THEOPHYLLINE SODIUM GLYCINATE	ADORA1	TRABODENOSON	CHRNB2	TC-6499	ADORA1	AMINOPHYLLINE
ADORA1	FK453	ADORA1	ADENOSINE	ADORA1	AMINOPHYLLINE	CHRNB2	POZANICLINE	ADORA1	TECADENOSON
ADORA1	CHEMBL27508	ADORA1	SELODENOSON	ADORA1	TECADENOSON	CHRNB2	VARENICLINE TARTRATE	ADORA1	TONAPOFYLLINE
ADORA1	CHEMBL207824	ADORA1	THEOPHYLLINE	ADORA1	AMP579	CHRNB2	ABT-560	ADORA1	PBF-680
ADORA1	OXTRIPHYLLINE	ADORA1	NAXIFYLLINE	ADORA1	TONAPOFYLLINE	CHRNB2	VARENICLINE	ADORA1	FK453
ADORA1	CHEMBL59532	ADORA1	TRABODENOSON	ADORA1	PENTOXIFYLLINE	CHRNB2	TEBANICLINE	ADORA1	OXTRIPHYLLINE
ADORA1	APAXIFYLLINE	ADORA1	BAY1067197	ADORA1	ASPIRIN	CHRNB2	AZD1446	ADORA1	CAFFEINE, CITRATED
ADORA1	CHROMOCARB	ADORA1	AMP579	ADORA1	PBF-680	CHRNB2	SOFINICLINE	ADORA1	DERENOFYLLINE
ADORA1	CAFFEINE, CITRATED	ADORA1	CAPADENOSON	ADORA1	FK453	CHRNB2	ALTINICLINE	ADORA1	THEOPHYLLINE SODIUM GLYCINATE
ADORA1	SELODENOSON	ADORA1	PENTOXIFYLLINE	ADORA1	CHEMBL27508	CHRNB2	TC-2216	ADORA1	ADENOSINE
ADORA1	THEOPHYLLINE	ADORA1	GW493838	ADORA1	CHEMBL207824	CHRNB2	CYTISINICLINE	ADORA1	SELODENOSON
ADORA1	DERENOFYLLINE	ADORA1	GS-9667	ADORA1	OXTRIPHYLLINE	CHRNB2	NICOTINE POLACRILEX	ADORA1	THEOPHYLLINE
ADORA1	THEOPHYLLINE SODIUM GLYCINATE	ADORA1	RPR749	ADORA1	CHEMBL59532	CNR1	NABILONE	ADORA1	NAXIFYLLINE
ADORA1	ADENOSINE	ADORA1	APAXIFYLLINE	ADORA1	APAXIFYLLINE	CNR1	DRINABANT	ADORA1	TRABODENOSON
ADORA1	GS-9667	ADORA1	CHEMBL136689	ADORA1	CHROMOCARB	CNR1	OTENABANT	ADORA1	BAY1067197
ADORA1	NAXIFYLLINE	ADORA1	CHROMOCARB	ADORA1	CAFFEINE, CITRATED	CNR1	COCAINE	ADORA1	AMP579
ADORA1	BAY1067197	ADORA1	CHEMBL27508	ADORA1	SELODENOSON	CNR1	HEMOPRESSIN	ADORA1	CAPADENOSON
ADORA1	CAPADENOSON	ADORA1	CHEMBL207824	ADORA1	THEOPHYLLINE	CNR1	N-[6-(4-CHLOROPHENYL)-7-(2,4-DICHLOROPHENYL)-2,2-DIMETHYL-3,4-DIHYDRO-2H-PYRANO[2,3-B]PYRIDINE-4-YL]-4,4,4-TRIFLUORO-3-HYDROXYBUTANAMIDE (DIASTEREOMERIC MIX)	ADORA1	PENTOXIFYLLINE
ADORA1	CHEMBL136689	ADORA1	CHEMBL59532	ADORA1	DERENOFYLLINE	CNR1	TARANABANT	ADORA1	GW493838
ADORA1	GW493838	ADORA1	ASPIRIN	ADORA1	THEOPHYLLINE SODIUM GLYCINATE	CNR1	SURINABANT	ADORA1	GS-9667
ADORA1	RPR749	ADORA1	CHEMBL303124	ADORA1	ADENOSINE	CNR1	CP-55940	ADORA1	RPR749
ADRA1A	ASENAPINE	CACNA1A	BEPRIDIL	ADORA1	GS-9667	CNR1	CANNABIDIOL	ADORA1	APAXIFYLLINE
ADRA1A	PHENYLEPHRINE BITARTRATE	CACNA1A	GABAPENTIN ENACARBIL	ADORA1	NAXIFYLLINE	CNR1	QUETIAPINE	ADORA1	CHEMBL136689
ADRA1A	OXYMETAZOLINE	CACNA1A	GABAPENTIN	ADORA1	BAY1067197	CNR1	MARINOL	ADORA1	CHROMOCARB
ADRA1A	LISDEXAMFETAMINE	CACNA1A	IMAGABALIN	ADORA1	CAPADENOSON	CNR1	CLOZAPINE	ADORA1	CHEMBL27508
ADRA1A	PHENYLPROPANOLAMINE	CACNA1A	ATAGABALIN	ADORA1	CHEMBL136689	CNR1	WIN-552122	ADORA1	CHEMBL207824
ADRA1A	PHENYLEPHRINE	CACNA1A	BEPRIDIL HYDROCHLORIDE	ADORA1	GW493838	CNR1	ORLISTAT	ADORA1	CHEMBL59532
ADRA1A	PERICIAZINE	CACNA1A	ELPETRIGINE	ADORA1	RPR749	CNR1	CHEMBL146346	ADORA1	ASPIRIN
ADRA1A	TERAZOSIN	CACNA1A	PREGABALIN	ADRA1A	ASENAPINE	CNR1	TEBIPENEM	ADORA1	CHEMBL303124
ADRA1A	AMIODARONE	CACNA1A	CELECOXIB	ADRA1A	PHENYLEPHRINE BITARTRATE	CNR1	RIMONABANT	ATP1A2	ACETYLDIGITOXIN
ADRA1A	PHENTOLAMINE	CACNA1A	FLUNARIZINE	ADRA1A	OXYMETAZOLINE	CNR1	DRONABINOL	ATP1A2	DIGITOXIN
ADRA1A	PHENTOLAMINE MESYLATE	CACNA1A	NISOLDIPINE	ADRA1A	LISDEXAMFETAMINE	CNR1	HALOPERIDOL	ATP1A2	DIGOXIN
ADRA1A	SILODOSIN	CACNA1B	IMAGABALIN	ADRA1A	PHENYLPROPANOLAMINE	CNR1	IBIPINABANT	ATP1A2	DESLANOSIDE
ADRA1A	NEFAZODONE	CACNA1B	LEVETIRACETAM	ADRA1A	PHENYLEPHRINE	CNR1	NONABINE	ATP1A2	OLANZAPINE
ADRA1A	SERTINDOLE	CACNA1B	ATAGABALIN	ADRA1A	PERICIAZINE	CNR1	CHEMBL498746	ATP1B2	DESLANOSIDE
ADRA1A	DROXIDOPA	CACNA1B	GABAPENTIN	ADRA1A	TERAZOSIN	CNR1	AZD2207	ATP1B2	ACETYLDIGITOXIN
ADRA1A	TERAZOSIN HYDROCHLORIDE HYDRATE	CACNA1B	PREGABALIN	ADRA1A	AMIODARONE	CNR1	Z160	ATP1B2	DIGITOXIN
ADRA1A	NAPHAZOLINE HYDROCHLORIDE	CACNA1B	BEPRIDIL HYDROCHLORIDE	ADRA1A	PHENTOLAMINE	CNR1	2-ARACHIDONOYLGLYCEROL	ATP1B2	DIGOXIN
ADRA1A	PRAZOSIN	CACNA1B	AMLODIPINE	ADRA1A	PHENTOLAMINE MESYLATE	CNR1	CONATUMUMAB	CACNA1A	BEPRIDIL
ADRA1A	ZIPRASIDONE	CACNA1B	CNV2197944	ADRA1A	SILODOSIN	CNR1	SAD448	CACNA1A	GABAPENTIN ENACARBIL
ADRA1A	DEBRISOQUIN	CACNA1B	Z160	ADRA1A	NEFAZODONE	CNR1	OLANZAPINE	CACNA1A	GABAPENTIN
ADRA1A	ISOPROTERENOL	CACNA1B	ZICONOTIDE ACETATE	ADRA1A	SERTINDOLE	CNR1	ARIPIPRAZOLE	CACNA1A	IMAGABALIN
ADRA1A	OLANZAPINE	CACNA1B	RALFINAMIDE	ADRA1A	DROXIDOPA	CNR1	RISPERIDONE	CACNA1A	ATAGABALIN
ADRA1A	EPINEPHRINE	CACNA1B	GABAPENTIN ENACARBIL	ADRA1A	TERAZOSIN HYDROCHLORIDE HYDRATE	CNR1	AMAUROMINE	CACNA1A	BEPRIDIL HYDROCHLORIDE
ADRA1A	MEPHENTERMINE SULFATE	CACNA1B	ELPETRIGINE	ADRA1A	NAPHAZOLINE HYDROCHLORIDE	CRMP1	METHIMAZOLE	CACNA1A	ELPETRIGINE
ADRA1A	NOREPINEPHRINE	CACNA1B	CILNIDIPINE	ADRA1A	PRAZOSIN	DSCAM	CARBOPLATIN	CACNA1A	PREGABALIN
ADRA1A	MEPHENTERMINE	CACNA1B	ZICONOTIDE	ADRA1A	ZIPRASIDONE	DSCAM	PACLITAXEL	CACNA1A	CELECOXIB
ADRA1A	NICERGOLINE	CACNA1B	CHEMBL297304	ADRA1A	DEBRISOQUIN	EPHB1	VANDETANIB	CACNA1A	FLUNARIZINE
ADRA1A	HYDROXYAMPHETAMINE HYDROBROMIDE	CACNA1B	CHEMBL484640	ADRA1A	ISOPROTERENOL	EPHB1	HESPERADIN	CACNA1A	NISOLDIPINE
ADRA1A	MIDODRINE HYDROCHLORIDE	CACNA1B	CELECOXIB	ADRA1A	OLANZAPINE	EPHB1	PROGESTERONE	CACNA1B	IMAGABALIN
ADRA1A	METARAMINOL BITARTRATE	CACNA1B	NIFEDIPINE	ADRA1A	EPINEPHRINE	ETV1	TRAMETINIB	CACNA1B	LEVETIRACETAM
ADRA1A	TAMSULOSIN HYDROCHLORIDE	CACNA1B	CHEMBL546649	ADRA1A	MEPHENTERMINE SULFATE	GFAP	ISOPROTERENOL	CACNA1B	ATAGABALIN
ADRA1A	METARAMINOL	CACNA1B	HESPERIDIN	ADRA1A	NOREPINEPHRINE	GFAP	PROPRANOLOL	CACNA1B	GABAPENTIN
ADRA1A	DRONEDARONE	CACNA1B	SLAZINIC ACID	ADRA1A	MEPHENTERMINE	GFAP	ASPIRIN	CACNA1B	PREGABALIN
ADRA1A	PSEUDOEPHEDRINE	CACNA1B	LOMERIZINE	ADRA1A	NICERGOLINE	GFAP	PENTOXIFYLLINE	CACNA1B	BEPRIDIL HYDROCHLORIDE
ADRA1A	TRIMIPRAMINE MALEATE	CACNA1B	SAFINAMIDE	ADRA1A	HYDROXYAMPHETAMINE HYDROBROMIDE	GFAP	DRONABINOL	CACNA1B	AMLODIPINE
ADRA1A	LABETALOL	CACNA1B	CHEMBL602213	ADRA1A	MIDODRINE HYDROCHLORIDE	GFAP	COLCHICINE	CACNA1B	CNV2197944
ADRA1A	DOPAMINE	CACNA1B	CHEMBL274921	ADRA1A	METARAMINOL BITARTRATE	GFAP	DISULFIRAM	CACNA1B	Z160
ADRA1A	DAPIPRAZOLE	CACNA1B	CLEVIDIPINE	ADRA1A	TAMSULOSIN HYDROCHLORIDE	GFAP	NIFEDIPINE	CACNA1B	ZICONOTIDE ACETATE
ADRA1A	TAMSULOSIN	CACNA1B	CHEMBL1372046	ADRA1A	METARAMINOL	GFAP	NIMODIPINE	CACNA1B	RALFINAMIDE
ADRA1A	BENZPHETAMINE	CACNA1E	PREGABALIN	ADRA1A	DRONEDARONE	GFAP	METHIMAZOLE	CACNA1B	GABAPENTIN ENACARBIL
ADRA1A	RAUWOLFIA SERPENTINA	CACNA1E	BEPRIDIL HYDROCHLORIDE	ADRA1A	PSEUDOEPHEDRINE	GFAP	STAUROSPORINE	CACNA1B	ELPETRIGINE
ADRA1A	MEDETOMIDINE	CACNA1E	IMAGABALIN	ADRA1A	TRIMIPRAMINE MALEATE	GFAP	PERMETHRIN	CACNA1B	CILNIDIPINE
ADRA1A	PRAZOSIN HYDROCHLORIDE	CACNA1E	GABAPENTIN ENACARBIL	ADRA1A	LABETALOL	GFAP	SORBITOL	CACNA1B	ZICONOTIDE
ADRA1A	ALFUZOSIN	CACNA1E	ATAGABALIN	ADRA1A	DOPAMINE	GFAP	PROGESTERONE	CACNA1B	CHEMBL297304
ADRA1A	NOREPINEPHRINE BITARTRATE	CACNA1E	GABAPENTIN	ADRA1A	DAPIPRAZOLE	GFAP	OPRELVEKIN	CACNA1B	CHEMBL484640
ADRA1A	DOXAZOSIN	CACNA1E	FENTANYL	ADRA1A	TAMSULOSIN	GFAP	FADROZOLE	CACNA1B	CELECOXIB
ADRA1A	NAFTOPIDIL	CACNA1E	CELECOXIB	ADRA1A	BENZPHETAMINE	GFAP	LITHIUM	CACNA1B	NIFEDIPINE
ADRA1A	THIORIDAZINE	CHRM4	SOLIFENACIN	ADRA1A	RAUWOLFIA SERPENTINA	GFAP	PRASTERONE	CACNA1B	CHEMBL546649
ADRA1A	METHOXAMINE HYDROCHLORIDE	CHRM4	BENZQUINAMIDE	ADRA1A	MEDETOMIDINE	GFAP	MELATONIN	CACNA1B	HESPERIDIN
ADRA1A	CARVEDILOL	CHRM4	PROCYCLIDINE	ADRA1A	PRAZOSIN HYDROCHLORIDE	GFAP	CAFFEINE	CACNA1B	SLAZINIC ACID
ADRA1A	MIDODRINE	CHRM4	DAROTROPIUM BROMIDE	ADRA1A	ALFUZOSIN	GFAP	DEMECOLCINE	CACNA1B	LOMERIZINE
ADRA1A	TRAZODONE	CHRM4	TOLTERODINE	ADRA1A	NOREPINEPHRINE BITARTRATE	GFAP	CAPSAICIN	CACNA1B	SAFINAMIDE
ADRA1A	PARDOPRUNOX	CHRM4	ATROPINE	ADRA1A	DOXAZOSIN	GFAP	AMPHETAMINE	CACNA1B	CHEMBL602213
ADRA1A	DIPIVEFRIN HYDROCHLORIDE	CHRM4	LEVOMEPROMAZINE	ADRA1A	NAFTOPIDIL	GFAP	GENISTEIN	CACNA1B	CHEMBL274921
ADRA1A	ALFUZOSIN HYDROCHLORIDE	CHRM4	METHIXENE	ADRA1A	THIORIDAZINE	GFAP	PIOGLITAZONE	CACNA1B	CLEVIDIPINE
ADRA1A	SENREBOTASE	CHRM4	PROMAZINE	ADRA1A	METHOXAMINE HYDROCHLORIDE	GRM7	RISPERIDONE	CACNA1B	CHEMBL1372046
ADRA1A	ERGOLOID MESYLATES	CHRM4	TROPICAMIDE	ADRA1A	CARVEDILOL	MAP2	MELATONIN	CACNA1E	PREGABALIN
ADRA1A	METHAMPHETAMINE	CHRM4	PROMETHAZINE	ADRA1A	MIDODRINE	MAP2	COLCHICINE	CACNA1E	BEPRIDIL HYDROCHLORIDE
ADRA1A	TETRAHYDROZOLINE HYDROCHLORIDE	CHRM4	AFACIFENACIN	ADRA1A	TRAZODONE	MAPT	FENRETINIDE	CACNA1E	IMAGABALIN
ADRA1A	EPINEPHRINE BITARTRATE	CHRM4	PROPIOMAZINE	ADRA1A	PARDOPRUNOX	MAPT	DIHYDROXANTHOHUMOL	CACNA1E	GABAPENTIN ENACARBIL
ADRA1A	LABETALOL HYDROCHLORIDE	CHRM4	DOXEPIN	ADRA1A	DIPIVEFRIN HYDROCHLORIDE	MAPT	RALOXIFENE	CACNA1E	ATAGABALIN
ADRA1A	PHENOXYBENZAMINE	CHRM4	ACLIDINIUM	ADRA1A	ALFUZOSIN HYDROCHLORIDE	MAPT	ERGOCRYPTINE	CACNA1E	GABAPENTIN
ADRA1A	EPHEDRINE	CHRM4	OLANZAPINE	ADRA1A	SENREBOTASE	MAPT	CHEMBL602969	CACNA1E	FENTANYL
ADRA1A	PHENYLEPHRINE HYDROCHLORIDE	CHRM4	DIPHENIDOL	ADRA1A	ERGOLOID MESYLATES	MAPT	DOXORUBICIN HYDROCHLORIDE	CACNA1E	CELECOXIB
ADRA1A	TRIFLUOPERAZINE	CHRM4	PIPERTRAMINE AMIDE	ADRA1A	METHAMPHETAMINE	MAPT	DAPH	CAMK2A	SOTRASTAURIN
ADRA1A	NIFEDIPINE	CHRM4	PIPERTRAMINE	ADRA1A	TETRAHYDROZOLINE HYDROCHLORIDE	MAPT	CARBIDOPA	CAMK2A	CURCUMIN
ADRA1A	PROMAZINE	CHRM4	ACECLIDINE	ADRA1A	EPINEPHRINE BITARTRATE	MAPT	JUGLONE	CAMK2A	AZD-1080
ADRA1A	PHENOXYBENZAMINE HYDROCHLORIDE	CHRM4	CHEMBL1212994	ADRA1A	LABETALOL HYDROCHLORIDE	MAPT	CHEMBL582286	CAMK2A	CENISERTIB
ADRA1A	PROPIOMAZINE	CHRM4	THIETHYLPERAZINE	ADRA1A	PHENOXYBENZAMINE	MAPT	PYRANTEL PAMOATE	CAMK2A	CYC-116
ADRA1A	LEVOMEPROMAZINE	CHRNB2	NICOTINE	ADRA1A	EPHEDRINE	MAPT	RHEIN	CAMK2A	CHEMBL546797
ADRA1A	PHENDIMETRAZINE	CHRNB2	CP-601927	ADRA1A	PHENYLEPHRINE HYDROCHLORIDE	MAPT	CHEMBL1367933	CAMK2A	TAE-684
ADRA1A	BETHANIDINE	CHRNB2	POZANICLINE	ADRA1A	TRIFLUOPERAZINE	MAPT	GOSSYPOL	CAMK2B	TRIFLUOPERAZINE
ADRA1A	ALSEROXYLON	CHRNB2	VARENICLINE TARTRATE	ADRA1A	NIFEDIPINE	MAPT	CHEMBL578741	CAMK2B	LINIFANIB
ADRA1A	DOXAZOSIN MESYLATE	CHRNB2	ABT-560	ADRA1A	PROMAZINE	MAPT	CHEMBL122701	CAMK2B	SOTRASTAURIN
ADRA1A	TOLAZOLINE HYDROCHLORIDE	CHRNB2	TEBANICLINE	ADRA1A	PHENOXYBENZAMINE HYDROCHLORIDE	MAPT	MORIN	CAMK2B	CENISERTIB
ADRA1A	DABUZALGRON	CHRNB2	AZD1446	ADRA1A	PROPIOMAZINE	MAPT	METHYL 7-DESHYDROXYPYROGALLIN-4-CARBOXYLATE	CAMK2B	TAE-684
ADRA1A	TOLAZOLINE	CHRNB2	SOFINICLINE	ADRA1A	LEVOMEPROMAZINE	MAPT	CHEMBL343002	CAMK2B	CYC-116
ADRA1A	CARVEDILOL PHOSPHATE	CHRNB2	ISPRONICLINE	ADRA1A	PHENDIMETRAZINE	MAPT	DIHYDROERGOCRISTINE	CAMK2B	SORAFENIB
ADRA1A	DAPIPRAZOLE HYDROCHLORIDE	CHRNB2	ALTINICLINE	ADRA1A	BETHANIDINE	MAPT	CHEMBL528181	CAMK2B	CEDIRANIB
ADRA1A	TEDATIOXETINE	CHRNB2	TC-6499	ADRA1A	ALSEROXYLON	MAPT	CHEMBL505670	CAMK2B	LY-2090314
ADRA1A	PHENYLPROPANOLAMINE HYDROCHLORIDE	CHRNB2	DEXMECAMYLAMINE	ADRA1A	DOXAZOSIN MESYLATE	MAPT	NOREPINEPHRINE	CAMK2B	SP-600125
ADRA1A	PHENYLPROPANOLAMINE POLISTIREX	CHRNB2	TC-2216	ADRA1A	TOLAZOLINE HYDROCHLORIDE	MAPT	CHEMBL1989853	CAMK2B	ILORASERTIB
ADRA1A	METHOXAMINE	CHRNB2	NICOTINE POLACRILEX	ADRA1A	DABUZALGRON	MAPT	CHEMBL1543865	CAMK2B	SNS-314
ADRA1A	OXYMETAZOLINE HYDROCHLORIDE	CHRNB2	VARENICLINE	ADRA1A	TOLAZOLINE	MAPT	CHEMBL576409	CAMK2B	IONOMYCIN
ADRA1A	ILOPERIDONE	CHRNB2	CYTISINICLINE	ADRA1A	CARVEDILOL PHOSPHATE	MAPT	ITRACONAZOLE	CAMK2B	CAFFEINE
ADRA1A	AMPHETAMINE	CNR1	NABILONE	ADRA1A	DAPIPRAZOLE HYDROCHLORIDE	MAPT	HEXACHLOROPHENE	CAMK2B	NIFEDIPINE
ADRA1A	BESIPIRDINE	CNR1	DRINABANT	ADRA1A	TEDATIOXETINE	MAPT	CHEMBL35482	CAMK2B	ALCOHOL
ATP1A2	OLANZAPINE	CNR1	OTENABANT	ADRA1A	PHENYLPROPANOLAMINE HYDROCHLORIDE	MAPT	CHEMBL600738	CAMK2B	RIMACALIB
ATP1A2	ACETYLDIGITOXIN	CNR1	SURINABANT	ADRA1A	PHENYLPROPANOLAMINE POLISTIREX	MAPT	NORDEFRIN	CAMK2B	GSK-269962A
ATP1A2	DIGITOXIN	CNR1	CANNABIDIOL	ADRA1A	METHOXAMINE	MAPT	CHEMBL601605	CAMK2B	VASOPRESSIN
ATP1A2	DIGOXIN	CNR1	TARANABANT	ADRA1A	OXYMETAZOLINE HYDROCHLORIDE	MAPT	CHEMBL1518572	CHRNB2	NICOTINE
ATP1A2	DESLANOSIDE	CNR1	IBIPINABANT	ADRA1A	ILOPERIDONE	MAPT	CHEMBL458094	CHRNB2	CP-601927
BCHE	RIVASTIGMINE	CNR1	NONABINE	ADRA1A	AMPHETAMINE	MAPT	DOCEBENONE	CHRNB2	POZANICLINE
BCHE	ISOFLUROPHATE	CNR1	DRONABINOL	ADRA1A	BESIPIRDINE	MAPT	DANTROLENE	CHRNB2	VARENICLINE TARTRATE
BCHE	EPTASTIGMINE	CNR1	AZD2207	ATP1A2	OLANZAPINE	MAPT	NBQX	CHRNB2	ABT-560
BCHE	SUXAMETHONIUM	CNR1	RIMONABANT	ATP1A2	ACETYLDIGITOXIN	MAPT	ALTENUSIN	CHRNB2	TEBANICLINE
BCHE	COCAINE	CNR1	SAD448	ATP1A2	DIGITOXIN	MAPT	3-METHOXYCATECHOL	CHRNB2	AZD1446
BCHE	MEPTAZINOL	CNR1	HALOPERIDOL	ATP1A2	DIGOXIN	MAPT	CHEMBL607309	CHRNB2	SOFINICLINE
BCHE	MIVACURIUM	CNR1	OLANZAPINE	ATP1A2	DESLANOSIDE	MAPT	GW282974X	CHRNB2	ISPRONICLINE
BCHE	IRINOTECAN	CNR1	CP-55940	ATP1A3	DIGOXIN	MAPT	ZAGOTENEMAB	CHRNB2	ALTINICLINE
BCHE	7-ETHYL-10-HYDROXYCAMPTOTHECIN	CNR1	QUETIAPINE	ATP1A3	DESLANOSIDE	MAPT	OXYPHENBUTAZONE	CHRNB2	TC-6499
BCHE	TACRINE HYDROCHLORIDE	CNR1	RISPERIDONE	ATP1A3	DIGITOXIN	MAPT	ISOEUGENITOL	CHRNB2	DEXMECAMYLAMINE
BCHE	RIVASTIGMINE TARTRATE	CNR1	COCAINE	ATP1A3	ACETYLDIGITOXIN	MAPT	CRYPTOTANSHINONE	CHRNB2	TC-2216
BCHE	PHENOTHIAZINE	CNR1	CHEMBL146346	ATP1B2	DESLANOSIDE	MAPT	NIFEDIPINE	CHRNB2	NICOTINE POLACRILEX
BCHE	TRIAMCINOLONE	CNR1	CONATUMUMAB	ATP1B2	ACETYLDIGITOXIN	MAPT	CHEMBL523200	CHRNB2	VARENICLINE
BCHE	DONEPEZIL	CNR1	HEMOPRESSIN	ATP1B2	DIGITOXIN	MAPT	SANGUINARIUM CHLORIDE	CHRNB2	CYTISINICLINE
BCHE	GALANTAMINE	CNR1	Z160	ATP1B2	DIGOXIN	MAPT	O-DEMETHYLATED ADAPALENE	CNR1	NABILONE
BCHE	VOLANESORSEN	CNR1	WIN-552122	CHRNB2	NICOTINE	MAPT	DEXKETOPROFEN	CNR1	DRINABANT
BCHE	BUPIVACAINE	CNR1	ARIPIPRAZOLE	CHRNB2	DEXMECAMYLAMINE	MAPT	CHEMBL339587	CNR1	OTENABANT
CACNA1A	PREGABALIN	CNR1	CHEMBL498746	CHRNB2	CP-601927	MAPT	DITHIAZANINE IODIDE	CNR1	SURINABANT
CACNA1A	BEPRIDIL	CNR1	AMAUROMINE	CHRNB2	ISPRONICLINE	MAPT	PIPLARTINE	CNR1	CANNABIDIOL
CACNA1A	FLUNARIZINE	CNR1	ORLISTAT	CHRNB2	TC-6499	MAPT	CHEMBL601367	CNR1	TARANABANT
CACNA1A	GABAPENTIN ENACARBIL	CNR1	MARINOL	CHRNB2	POZANICLINE	MAPT	PICEATANNOL	CNR1	IBIPINABANT
CACNA1A	NISOLDIPINE	CNR1	N-[6-(4-CHLOROPHENYL)-7-(2,4-DICHLOROPHENYL)-2,2-DIMETHYL-3,4-DIHYDRO-2H-PYRANO[2,3-B]PYRIDINE-4-YL]-4,4,4-TRIFLUORO-3-HYDROXYBUTANAMIDE (DIASTEREOMERIC MIX)	CHRNB2	VARENICLINE TARTRATE	MAPT	CHEMBL1320453	CNR1	NONABINE
CACNA1A	GABAPENTIN	CNR1	2-ARACHIDONOYLGLYCEROL	CHRNB2	ABT-560	MAPT	EPALRESTAT	CNR1	DRONABINOL
CACNA1A	IMAGABALIN	CNR1	TEBIPENEM	CHRNB2	VARENICLINE	MAPT	AURINTRICARBOXYLIC ACID	CNR1	AZD2207
CACNA1A	ATAGABALIN	CNR1	CLOZAPINE	CHRNB2	TEBANICLINE	MAPT	OSAJIN	CNR1	RIMONABANT
CACNA1A	BEPRIDIL HYDROCHLORIDE	CRHBP	ALCOHOL	CHRNB2	AZD1446	MAPT	CHEMBL99408	CNR1	SAD448
CACNA1A	ELPETRIGINE	GABBR1	BACLOFEN	CHRNB2	SOFINICLINE	MAPT	TRICLABENDAZOLE	CNR1	HALOPERIDOL
CACNA1A	CELECOXIB	GABBR1	VIGABATRIN	CHRNB2	ALTINICLINE	MAPT	CHEMBL184074	CNR1	OLANZAPINE
CACNA1B	GABAPENTIN	GABBR1	ARBACLOFEN PLACARBIL	CHRNB2	TC-2216	MAPT	EMODIC ACID	CNR1	CP-55940
CACNA1B	IMAGABALIN	GABBR1	SODIUM OXYBATE	CHRNB2	CYTISINICLINE	MAPT	DAUNORUBICIN	CNR1	QUETIAPINE
CACNA1B	CNV2197944	GABBR1	ARBACLOFEN	CHRNB2	NICOTINE POLACRILEX	MAPT	CARBOPLATIN	CNR1	RISPERIDONE
CACNA1B	CHEMBL484640	GABBR1	PROGABIDE	CNR1	NABILONE	MAPT	DIHYDROERGOTAMINE	CNR1	COCAINE
CACNA1B	LEVETIRACETAM	GABBR1	LESOGABERAN	CNR1	DRINABANT	MAPT	INDIGOTINDISULFONATE	CNR1	CHEMBL146346
CACNA1B	CHEMBL602213	GAD1	METHADONE	CNR1	OTENABANT	MAPT	DIHYDROERGOCRISTINE MESYLATE	CNR1	CONATUMUMAB
CACNA1B	RALFINAMIDE	GRIA1	ZONAMPANEL	CNR1	COCAINE	MAPT	DEPHOSTATIN	CNR1	HEMOPRESSIN
CACNA1B	SAFINAMIDE	GRIA1	MK-8777	CNR1	HEMOPRESSIN	MAPT	CHEMBL601952	CNR1	Z160
CACNA1B	ZICONOTIDE	GRIA1	SELURAMPANEL	CNR1	N-[6-(4-CHLOROPHENYL)-7-(2,4-DICHLOROPHENYL)-2,2-DIMETHYL-3,4-DIHYDRO-2H-PYRANO[2,3-B]PYRIDINE-4-YL]-4,4,4-TRIFLUORO-3-HYDROXYBUTANAMIDE (DIASTEREOMERIC MIX)	MAPT	CHEMBL601385	CNR1	WIN-552122
CACNA1B	ATAGABALIN	GRIA1	MIBAMPATOR	CNR1	TARANABANT	MAPT	COUMESTROL	CNR1	ARIPIPRAZOLE
CACNA1B	PREGABALIN	GRIA1	BECAMPANEL	CNR1	SURINABANT	MAPT	DOCONEXENT	CNR1	CHEMBL498746
CACNA1B	CHEMBL546649	GRIA1	NBQX	CNR1	CP-55940	MAPT	CHEMBL584458	CNR1	AMAUROMINE
CACNA1B	SLAZINIC ACID	GRIA1	SEVOFLURANE	CNR1	CANNABIDIOL	MAPT	CHEMBL601140	CNR1	ORLISTAT
CACNA1B	CHEMBL1372046	GRIA1	DESFLURANE	CNR1	QUETIAPINE	MAPT	PROTOPORPHYRIN	CNR1	MARINOL
CACNA1B	HESPERIDIN	GRIA1	PF-04958242	CNR1	MARINOL	MAPT	ERGOCRISTINE	CNR1	N-[6-(4-CHLOROPHENYL)-7-(2,4-DICHLOROPHENYL)-2,2-DIMETHYL-3,4-DIHYDRO-2H-PYRANO[2,3-B]PYRIDINE-4-YL]-4,4,4-TRIFLUORO-3-HYDROXYBUTANAMIDE (DIASTEREOMERIC MIX)
CACNA1B	BEPRIDIL HYDROCHLORIDE	GRIA1	CX1739	CNR1	CLOZAPINE	MAPT	DAMNACANTHAL	CNR1	2-ARACHIDONOYLGLYCEROL
CACNA1B	AMLODIPINE	GRIA1	PERAMPANEL	CNR1	WIN-552122	MAPT	DANTROLENE SODIUM	CNR1	TEBIPENEM
CACNA1B	CELECOXIB	GRIA1	DASOLAMPANEL	CNR1	ORLISTAT	MAPT	CHEMBL244707	CNR1	CLOZAPINE
CACNA1B	LOMERIZINE	GRIA1	ENFLURANE	CNR1	CHEMBL146346	MAPT	CHEMBL515252	CRHBP	ALCOHOL
CACNA1B	Z160	GRIA1	FARAMPATOR	CNR1	TEBIPENEM	MAPT	CHEMBL59150	DPP6	HALOPERIDOL
CACNA1B	ZICONOTIDE ACETATE	GRIA1	TEZAMPANEL	CNR1	RIMONABANT	MAPT	PD-169316	DPP6	ALCOHOL
CACNA1B	CILNIDIPINE	GRIA1	TOPIRAMATE	CNR1	DRONABINOL	MAPT	CHEMBL24983	GABBR1	BACLOFEN
CACNA1B	NIFEDIPINE	GRIA1	IRAMPANEL	CNR1	HALOPERIDOL	MAPT	CHEMBL2181039	GABBR1	VIGABATRIN
CACNA1B	CHEMBL297304	GRIA1	ISOFLURANE	CNR1	IBIPINABANT	MAPT	CHEMBL126804	GABBR1	ARBACLOFEN PLACARBIL
CACNA1B	CHEMBL274921	GRIA1	PIRACETAM	CNR1	NONABINE	MAPT	TANSHINONE IIA	GABBR1	SODIUM OXYBATE
CACNA1B	CLEVIDIPINE	GRIA1	HALOPERIDOL	CNR1	CHEMBL498746	MAPT	OXOGLAUCINE	GABBR1	ARBACLOFEN
CACNA1B	GABAPENTIN ENACARBIL	GRIA1	SODIUM CHLORIDE	CNR1	AZD2207	MAPT	AROMATICIN	GABBR1	PROGABIDE
CACNA1B	ELPETRIGINE	GRIA1	PHENOBARBITAL	CNR1	Z160	MAPT	MANGOSTIN	GABBR1	LESOGABERAN
CAMK2A	CURCUMIN	GRIA1	TALAMPANEL	CNR1	2-ARACHIDONOYLGLYCEROL	MAPT	CHEMBL2181041	MCHR1	SNAP-7941
CAMK2A	TAE-684	GRIA1	ASPARAGINASE	CNR1	CONATUMUMAB	MAPT	CHEMBL1569494	MCHR1	CHEMBL178707
CAMK2A	CYC-116	GRIK1	TEZAMPANEL	CNR1	SAD448	MAPT	CHEMBL609606	MCHR1	CHEMBL2110360
CAMK2A	CHEMBL546797	GRIK1	TOPIRAMATE	CNR1	OLANZAPINE	MAPT	5-NITRO-2-PHENYLPROPYLAMINOBENZOIC ACID [NPPB]	MCHR1	BMS-830216
CAMK2A	AZD-1080	GRIK1	DASOLAMPANEL	CNR1	ARIPIPRAZOLE	MAPT	TETROQUINONE	GRIN1	AV-101
CAMK2A	CENISERTIB	GRIK1	SELURAMPANEL	CNR1	RISPERIDONE	MAPT	CHEMBL580155	GRIN1	ACAMPROSATE CALCIUM
CAMK2A	SOTRASTAURIN	GRIK1	NBQX	CNR1	AMAUROMINE	MAPT	IODOPHTHALEIN	GRIN1	RISLENEMDAZ
CAMK2B	TRIFLUOPERAZINE	GRIK2	TOPIRAMATE	GABBR1	BACLOFEN	MAPT	PURPURIN	GRIN1	AMANTADINE HYDROCHLORIDE
CAMK2B	TAE-684	GRIK2	TEZAMPANEL	GABBR1	VIGABATRIN	MAPT	CHEMBL595227	GRIN1	RALFINAMIDE
CAMK2B	GSK-269962A	GRIK2	HEXOBARBITAL	GABBR1	ARBACLOFEN PLACARBIL	MAPT	CHEMBL312487	GRIN1	APIMOSTINEL
CAMK2B	LINIFANIB	GRIK2	PRIMIDONE	GABBR1	PROGABIDE	MAPT	DEHYDROVARIABILIN	GRIN1	INDANTADOL
CAMK2B	RIMACALIB	GRIK2	BUTALBITAL	GABBR1	ARBACLOFEN	MAPT	LAPACHOL	GRIN1	NEBOGLAMINE
CAMK2B	SOTRASTAURIN	GRIK2	SELURAMPANEL	GABBR1	SODIUM OXYBATE	MAPT	SARCOLYSIN	GRIN1	MEMANTINE
CAMK2B	VASOPRESSIN	GRIK2	SECOBARBITAL	GABBR1	LESOGABERAN	MAPT	ARISTOLOCHIC ACID	GRIN1	ORPHENADRINE HYDROCHLORIDE
CAMK2B	IONOMYCIN	GRIK2	MEPHOBARBITAL	GRIA1	ZONAMPANEL	MAPT	CHEMBL582715	GRIN1	EVT-101
CAMK2B	CEDIRANIB	GRIK2	TALBUTAL	GRIA1	MK-8777	MAPT	CHEMBL601110	GRIN1	NERAMEXANE MESYLATE
CAMK2B	SORAFENIB	GRIK2	BUTABARBITAL	GRIA1	HALOPERIDOL	MAPT	GF-109203	GRIN1	LANICEMINE
CAMK2B	SP-600125	GRIK2	PHENOBARBITAL	GRIA1	SELURAMPANEL	MAPT	MYRICETIN	GRIN1	CNS-5161
CAMK2B	LY-2090314	GRIK2	BUTETHAL	GRIA1	MIBAMPATOR	MAPT	GEFITINIB	GRIN1	DELUCEMINE
CAMK2B	SNS-314	GRIK2	METHARBITAL	GRIA1	SEVOFLURANE	MAPT	2,3,4-TRIHYDROXY-4'-ETHOXYBENZOPHENONE	GRIN1	FELBAMATE
CAMK2B	CENISERTIB	GRIK2	THIOPENTAL	GRIA1	ENFLURANE	MAPT	SLAZINIC ACID	GRIN1	RADIPRODIL
CAMK2B	NIFEDIPINE	GRIK2	PENTOBARBITAL	GRIA1	PIRACETAM	MAPT	HOMIDIUM BROMIDE	GRIN1	RAPASTINEL
CAMK2B	CAFFEINE	GRIK3	SELURAMPANEL	GRIA1	BECAMPANEL	MAPT	CHEMBL601353	GRIN1	ORPHENADRINE
CAMK2B	ALCOHOL	GRIK3	TOPIRAMATE	GRIA1	SODIUM CHLORIDE	MAPT	2-BENZOYL-5-METHOXYBENZOQUINONE	GRIN1	ORPHENADRINE CITRATE
CAMK2B	ILORASERTIB	GRIK3	TEZAMPANEL	GRIA1	NBQX	MAPT	PHOSMET	GRIN1	TRAXOPRODIL
CAMK2B	CYC-116	GRIK4	TEZAMPANEL	GRIA1	PERAMPANEL	MAPT	CHEMBL252417	GRIN1	AZD8108
CHRNB2	NICOTINE	GRIK4	TOPIRAMATE	GRIA1	ASPARAGINASE	MAPT	CHEMBL1519374	GRIN1	GW468816
CHRNB2	DEXMECAMYLAMINE	GRIK4	SELURAMPANEL	GRIA1	DESFLURANE	MAPT	WORTMANNIN	GRIN1	(D)-SERINE
CHRNB2	CP-601927	GRIK4	HALOPERIDOL	GRIA1	TALAMPANEL	MAPT	SR-2640	GRIN1	ESKETAMINE
CHRNB2	ISPRONICLINE	GRIK5	TEZAMPANEL	GRIA1	TEZAMPANEL	MAPT	CHEMBL600747	GRIN1	DEXANABINOL
CHRNB2	TC-6499	GRIN1	AV-101	GRIA1	PF-04958242	MAPT	CHEMBL1814509	GRIN1	MEMANTINE HYDROCHLORIDE
CHRNB2	POZANICLINE	GRIN1	ACAMPROSATE CALCIUM	GRIA1	CX1739	MAPT	CYSTAMINE DIHYDROCHLORIDE	GRIN1	KETAMINE
CHRNB2	VARENICLINE TARTRATE	GRIN1	RISLENEMDAZ	GRIA1	ISOFLURANE	MAPT	PURPUROGALLIN	GRIN1	NERAMEXANE
CHRNB2	ABT-560	GRIN1	AMANTADINE HYDROCHLORIDE	GRIA1	DASOLAMPANEL	MAPT	CAPSAZEPINE	GRIN1	CYCLOSERINE
CHRNB2	VARENICLINE	GRIN1	RALFINAMIDE	GRIA1	FARAMPATOR	MAPT	PTEROSTILBENE	GRIN1	DIMIRACETAM
CHRNB2	TEBANICLINE	GRIN1	APIMOSTINEL	GRIA1	PHENOBARBITAL	MAPT	QUINALIZARIN	GRIN1	METHAMPHETAMINE
CHRNB2	AZD1446	GRIN1	INDANTADOL	GRIA1	TOPIRAMATE	MAPT	CHEMBL196814	GRIN1	NBQX
CHRNB2	SOFINICLINE	GRIN1	NEBOGLAMINE	GRIA1	IRAMPANEL	MAPT	ARACHIDONIC ACID	GRIN1	KETAMINE HYDROCHLORIDE
CHRNB2	ALTINICLINE	GRIN1	MEMANTINE	GRIA3	MK-8777	MAPT	2,6-DIMETHOXYQUINONE	GRIN1	HALOPERIDOL
CHRNB2	TC-2216	GRIN1	ORPHENADRINE HYDROCHLORIDE	GRIA3	CITALOPRAM	MAPT	RACEPINEPHRINE	GRIN1	LATREPIRDINE
CHRNB2	CYTISINICLINE	GRIN1	EVT-101	GRIA3	ZONAMPANEL	MAPT	RHAMNETIN	GRIN1	DIZOCILPINE
CHRNB2	NICOTINE POLACRILEX	GRIN1	NERAMEXANE MESYLATE	GRIA3	TOPIRAMATE	MAPT	XANTHOANGELOL	GRIN1	MORPHINE
CNR1	NABILONE	GRIN1	LANICEMINE	GRIA3	TEZAMPANEL	MAPT	BERBERINE CHLORIDE	GRIN1	ELIPRODIL
CNR1	DRINABANT	GRIN1	CNS-5161	GRIA3	VENLAFAXINE	MAPT	NITAZOXANIDE	GRIN1	ESKETAMINE HYDROCHLORIDE
CNR1	OTENABANT	GRIN1	DELUCEMINE	GRIA3	FARAMPATOR	MAPT	CHEMBL579837	GRIN1	PHILANTHOTOXIN 343
CNR1	COCAINE	GRIN1	FELBAMATE	GRIA3	PERAMPANEL	MAPT	CYSTAMINE HYDROCHLORIDE	GRIN2A	NEBOGLAMINE
CNR1	HEMOPRESSIN	GRIN1	RADIPRODIL	GRIA3	BECAMPANEL	MAPT	GUTHION	GRIN2A	ACAMPROSATE CALCIUM
CNR1	N-[6-(4-CHLOROPHENYL)-7-(2,4-DICHLOROPHENYL)-2,2-DIMETHYL-3,4-DIHYDRO-2H-PYRANO[2,3-B]PYRIDINE-4-YL]-4,4,4-TRIFLUORO-3-HYDROXYBUTANAMIDE (DIASTEREOMERIC MIX)	GRIN1	RAPASTINEL	GRIA3	TALAMPANEL	MAPT	ERBSTATIN	GRIN2A	NERAMEXANE MESYLATE
CNR1	TARANABANT	GRIN1	ORPHENADRINE	GRIA3	PF-04958242	MAPT	IRIGINOL HEXAACEATATE	GRIN2A	DIZOCILPINE
CNR1	SURINABANT	GRIN1	ORPHENADRINE CITRATE	GRIA3	CX1739	MAPT	CHEMBL222556	GRIN2A	DEXTROMETHORPHAN POLISTIREX
CNR1	CP-55940	GRIN1	TRAXOPRODIL	GRIA3	IRAMPANEL	MAPT	4-METHOXYDALBERGIONE	GRIN2A	INDANTADOL
CNR1	CANNABIDIOL	GRIN1	AZD8108	GRIA3	PHENOBARBITAL	MAPT	CAFFEIC ACID PHENETHYL ESTER	GRIN2A	APIMOSTINEL
CNR1	QUETIAPINE	GRIN1	GW468816	GRIA3	MIBAMPATOR	MAPT	Z-PRO-PROLINAL	GRIN2A	AV-101
CNR1	MARINOL	GRIN1	(D)-SERINE	GRIA3	DASOLAMPANEL	MAPT	CARBONYL CYANIDE M-CHLOROPHENYLHYDRAZONE	GRIN2A	FELBAMATE
CNR1	CLOZAPINE	GRIN1	ESKETAMINE	GRIA3	SELURAMPANEL	MAPT	CHEMBL68534	GRIN2A	KETAMINE
CNR1	WIN-552122	GRIN1	DEXANABINOL	GRIK1	TOPIRAMATE	MAPT	ELLAGIC ACID	GRIN2A	MEMANTINE
CNR1	ORLISTAT	GRIN1	MEMANTINE HYDROCHLORIDE	GRIK1	TEZAMPANEL	MAPT	GOSSYPETIN	GRIN2A	RALFINAMIDE
CNR1	CHEMBL146346	GRIN1	KETAMINE	GRIK1	DASOLAMPANEL	MAPT	CHEMBL2094422	GRIN2A	GLYCINE
CNR1	TEBIPENEM	GRIN1	NERAMEXANE	GRIK1	NBQX	MAPT	SANGUINARINE SULFATE	GRIN2A	DEXTROMETHORPHAN HYDROBROMIDE
CNR1	RIMONABANT	GRIN1	CYCLOSERINE	GRIK1	SELURAMPANEL	MAPT	NORDIHYDROGUAIARETIC ACID	GRIN2A	ORPHENADRINE CITRATE
CNR1	DRONABINOL	GRIN1	DIMIRACETAM	GRIK2	TALBUTAL	MAPT	FELODIPINE	GRIN2A	ORPHENADRINE HYDROCHLORIDE
CNR1	HALOPERIDOL	GRIN1	METHAMPHETAMINE	GRIK2	TOPIRAMATE	MAPT	CHEMBL337173	GRIN2A	AZD8108
CNR1	IBIPINABANT	GRIN1	NBQX	GRIK2	THIOPENTAL	MAPT	CHEMBL603952	GRIN2A	RAPASTINEL
CNR1	NONABINE	GRIN1	KETAMINE HYDROCHLORIDE	GRIK2	TEZAMPANEL	MAPT	CHEMBL1546228	GRIN2A	CNS-5161
CNR1	CHEMBL498746	GRIN1	HALOPERIDOL	GRIK2	PRIMIDONE	MAPT	CHEMBL56731	GRIN2A	LANICEMINE
CNR1	AZD2207	GRIN1	LATREPIRDINE	GRIK2	BUTALBITAL	MAPT	CHEMBL1451216	GRIN2A	GW468816
CNR1	Z160	GRIN1	DIZOCILPINE	GRIK2	PENTOBARBITAL	MAPT	OXIDOPAMINE HYDROCHLORIDE	GRIN2A	DELUCEMINE
CNR1	2-ARACHIDONOYLGLYCEROL	GRIN1	MORPHINE	GRIK2	HEXOBARBITAL	MAPT	CHEMBL242171	GRIN2A	AMANTADINE HYDROCHLORIDE
CNR1	CONATUMUMAB	GRIN1	ELIPRODIL	GRIK2	PHENOBARBITAL	MAPT	CHEMBL166486	GRIN2A	KETAMINE HYDROCHLORIDE
CNR1	SAD448	GRIN1	ESKETAMINE HYDROCHLORIDE	GRIK2	METHARBITAL	MAPT	INDIRUBIN-3-MONOXIME	GRIN2A	PHILANTHOTOXIN 343
CNR1	OLANZAPINE	GRIN1	PHILANTHOTOXIN 343	GRIK2	MEPHOBARBITAL	MAPT	NORSTICTIC ACID	GRIN2A	MEMANTINE HYDROCHLORIDE
CNR1	ARIPIPRAZOLE	GRIN2A	NEBOGLAMINE	GRIK2	SELURAMPANEL	MAPT	AMINOHIPPURIC ACID	GRIN2A	ESKETAMINE HYDROCHLORIDE
CNR1	RISPERIDONE	GRIN2A	ACAMPROSATE CALCIUM	GRIK2	SECOBARBITAL	MAPT	ISOLIQUIRITIGENIN	GRIN2A	ESKETAMINE
CNR1	AMAUROMINE	GRIN2A	NERAMEXANE MESYLATE	GRIK2	BUTABARBITAL	MAPT	DIAMIDE	GRIN2A	HALOPERIDOL
EPHB1	VANDETANIB	GRIN2A	DIZOCILPINE	GRIK2	BUTETHAL	MAPT	EMODIN	GRIN2A	NBQX
EPHB1	HESPERADIN	GRIN2A	DEXTROMETHORPHAN POLISTIREX	GRIK3	TEZAMPANEL	MAPT	OBTUSAQUINONE	GRIN2B	RADIPRODIL
EPHB1	PROGESTERONE	GRIN2A	INDANTADOL	GRIK3	SELURAMPANEL	MAPT	TYRPHOSTIN 23	GRIN2B	NERAMEXANE MESYLATE
GABBR1	BACLOFEN	GRIN2A	APIMOSTINEL	GRIK3	TOPIRAMATE	MAPT	OLEOYL DOPAMINE	GRIN2B	HALOPERIDOL
GABBR1	VIGABATRIN	GRIN2A	AV-101	GRIK4	HALOPERIDOL	MAPT	CONGO RED	GRIN2B	LANICEMINE
GABBR1	ARBACLOFEN PLACARBIL	GRIN2A	FELBAMATE	GRIK4	TEZAMPANEL	MAPT	GARCINONE E	GRIN2B	AZD8108
GABBR1	PROGABIDE	GRIN2A	KETAMINE	GRIK4	TOPIRAMATE	MAPT	CURCUMIN	GRIN2B	EVT-101
GABBR1	ARBACLOFEN	GRIN2A	MEMANTINE	GRIK4	SELURAMPANEL	MAPT	CHEMBL533293	GRIN2B	FELBAMATE
GABBR1	SODIUM OXYBATE	GRIN2A	RALFINAMIDE	GRIK5	TEZAMPANEL	MAPT	12A-HYDROXY-5-DEOXYDEHYDROMUNDUSERONE	GRIN2B	APIMOSTINEL
GABBR1	LESOGABERAN	GRIN2A	GLYCINE	GRIN1	DIZOCILPINE	MAPT	CHEMBL578512	GRIN2B	INDANTADOL
GFAP	ISOPROTERENOL	GRIN2A	DEXTROMETHORPHAN HYDROBROMIDE	GRIN1	AV-101	MAPT	3,4-DIDESMETHYL-5-DESHYDROXY-3'-ETHOXYSCLEROIN	GRIN2B	AV-101
GFAP	PROPRANOLOL	GRIN2A	ORPHENADRINE CITRATE	GRIN1	(D)-SERINE	MAPT	DIHYDROERGOTAMINE MESYLATE	GRIN2B	GW468816
GFAP	ASPIRIN	GRIN2A	ORPHENADRINE HYDROCHLORIDE	GRIN1	METHAMPHETAMINE	MAPT	BROMOENOL LACTONE	GRIN2B	CNS-5161
GFAP	PENTOXIFYLLINE	GRIN2A	AZD8108	GRIN1	PHILANTHOTOXIN 343	MAPT	MESNA	GRIN2B	ACAMPROSATE CALCIUM
GFAP	DRONABINOL	GRIN2A	RAPASTINEL	GRIN1	CNS-5161	MAPT	PHENAZOPYRIDINE HYDROCHLORIDE	GRIN2B	AMANTADINE HYDROCHLORIDE
GFAP	COLCHICINE	GRIN2A	CNS-5161	GRIN1	ACAMPROSATE CALCIUM	MAPT	APOMORPHINE HYDROCHLORIDE HEMIHYDRATE	GRIN2B	RALFINAMIDE
GFAP	DISULFIRAM	GRIN2A	LANICEMINE	GRIN1	RISLENEMDAZ	MAPT	CHEMBL586031	GRIN2B	DELUCEMINE
GFAP	NIFEDIPINE	GRIN2A	GW468816	GRIN1	AMANTADINE HYDROCHLORIDE	MAPT	DERRUBONE	GRIN2B	ORPHENADRINE HYDROCHLORIDE
GFAP	NIMODIPINE	GRIN2A	DELUCEMINE	GRIN1	KETAMINE	MAPT	4,4'-DIMETHOXYDALBERGIONE	GRIN2B	TRAXOPRODIL
GFAP	METHIMAZOLE	GRIN2A	AMANTADINE HYDROCHLORIDE	GRIN1	INDANTADOL	MAPT	THIOLUTIN	GRIN2B	MEMANTINE
GFAP	STAUROSPORINE	GRIN2A	KETAMINE HYDROCHLORIDE	GRIN1	RALFINAMIDE	MAPT	ALLOXAN	GRIN2B	NEBOGLAMINE
GFAP	PERMETHRIN	GRIN2A	PHILANTHOTOXIN 343	GRIN1	APIMOSTINEL	MAPT	CHEMBL1574420	GRIN2B	RAPASTINEL
GFAP	SORBITOL	GRIN2A	MEMANTINE HYDROCHLORIDE	GRIN1	ORPHENADRINE	MAPT	CHEMBL146710	GRIN2B	RISLENEMDAZ
GFAP	PROGESTERONE	GRIN2A	ESKETAMINE HYDROCHLORIDE	GRIN1	MEMANTINE	MAPT	CHEMBL457504	GRIN2B	ORPHENADRINE CITRATE
GFAP	OPRELVEKIN	GRIN2A	ESKETAMINE	GRIN1	NEBOGLAMINE	MAPT	CHEMBL606167	GRIN2B	ESKETAMINE
GFAP	FADROZOLE	GRIN2A	HALOPERIDOL	GRIN1	ORPHENADRINE HYDROCHLORIDE	MAPT	CHEMBL227959	GRIN2B	DIMIRACETAM
GFAP	LITHIUM	GRIN2A	NBQX	GRIN1	LATREPIRDINE	MAPT	CHEMBL403741	GRIN2B	QUETIAPINE
GFAP	PRASTERONE	GRIN2B	RADIPRODIL	GRIN1	EVT-101	MAPT	CHEMBL2181046	GRIN2B	ACAMPROSATE
GFAP	MELATONIN	GRIN2B	NERAMEXANE MESYLATE	GRIN1	KETAMINE HYDROCHLORIDE	MAPT	CHEMBL67535	GRIN2B	KETAMINE HYDROCHLORIDE
GFAP	CAFFEINE	GRIN2B	HALOPERIDOL	GRIN1	NERAMEXANE MESYLATE	MAPT	MACLURAXANTHONE	GRIN2B	NBQX
GFAP	DEMECOLCINE	GRIN2B	LANICEMINE	GRIN1	CYCLOSERINE	MAPT	5-BENZYLOXYTRYPTAMINE	GRIN2B	MEMANTINE HYDROCHLORIDE
GFAP	CAPSAICIN	GRIN2B	AZD8108	GRIN1	FELBAMATE	MAPT	CHEMBL582473	GRIN2B	ELIPRODIL
GFAP	AMPHETAMINE	GRIN2B	EVT-101	GRIN1	MORPHINE	MAPT	CHEMBL528807	GRIN2B	LATREPIRDINE
GFAP	GENISTEIN	GRIN2B	FELBAMATE	GRIN1	ESKETAMINE HYDROCHLORIDE	MAPT	GOSURANEMAB	GRIN2B	METHYLPHENIDATE
GFAP	PIOGLITAZONE	GRIN2B	APIMOSTINEL	GRIN1	HALOPERIDOL	MAPT	ETHOPROPAZINE HYDROCHLORIDE	GRIN2B	ESKETAMINE HYDROCHLORIDE
GRIA1	ZONAMPANEL	GRIN2B	INDANTADOL	GRIN1	LANICEMINE	MAPT	CHEMBL1503190	GRIN2B	NERAMEXANE
GRIA1	MK-8777	GRIN2B	AV-101	GRIN1	MEMANTINE HYDROCHLORIDE	MAPT	CHEMBL1601846	GRIN2B	DEXANABINOL
GRIA1	HALOPERIDOL	GRIN2B	GW468816	GRIN1	DELUCEMINE	MAPT	NICLOSAMIDE	GRIN2B	RISPERIDONE
GRIA1	SELURAMPANEL	GRIN2B	CNS-5161	GRIN1	DIMIRACETAM	MAPT	CHEMBL538104	GRIN2B	CLOZAPINE
GRIA1	MIBAMPATOR	GRIN2B	ACAMPROSATE CALCIUM	GRIN1	NBQX	MAPT	OXOPURPUREINE	GRM7	RISPERIDONE
GRIA1	SEVOFLURANE	GRIN2B	AMANTADINE HYDROCHLORIDE	GRIN1	RADIPRODIL	MAPT	CHEMBL310934	HTR2A	CHLORPROMAZINE
GRIA1	ENFLURANE	GRIN2B	RALFINAMIDE	GRIN1	DEXANABINOL	MAPT	TRANSPLATIN	HTR2A	BREXPIPRAZOLE
GRIA1	PIRACETAM	GRIN2B	DELUCEMINE	GRIN1	ELIPRODIL	MAPT	CHEMBL584442	HTR2A	ILOPERIDONE
GRIA1	BECAMPANEL	GRIN2B	ORPHENADRINE HYDROCHLORIDE	GRIN1	RAPASTINEL	MAPT	CHEMBL586078	HTR2A	CHLORPROTHIXENE
GRIA1	SODIUM CHLORIDE	GRIN2B	TRAXOPRODIL	GRIN1	ESKETAMINE	MAPT	CHEMBL590691	HTR2A	TRAZODONE HYDROCHLORIDE
GRIA1	NBQX	GRIN2B	MEMANTINE	GRIN1	ORPHENADRINE CITRATE	MAPT	ACID BLUE 129	HTR2A	SB-773812
GRIA1	PERAMPANEL	GRIN2B	NEBOGLAMINE	GRIN1	NERAMEXANE	MAPT	ETHACRIDINE LACTATE	HTR2A	TRELANSERIN
GRIA1	ASPARAGINASE	GRIN2B	RAPASTINEL	GRIN1	TRAXOPRODIL	MAPT	CHEMBL533965	HTR2A	MIDOMAFETAMINE
GRIA1	DESFLURANE	GRIN2B	RISLENEMDAZ	GRIN1	AZD8108	MAPT	CHEMBL578905	HTR2A	HALOPERIDOL
GRIA1	TALAMPANEL	GRIN2B	ORPHENADRINE CITRATE	GRIN1	GW468816	MAPT	CHEMBL399530	HTR2A	CARPHENAZINE MALEATE
GRIA1	TEZAMPANEL	GRIN2B	ESKETAMINE	GRIN2A	NEBOGLAMINE	MAPT	CHEMBL585656	HTR2A	MIANSERIN
GRIA1	PF-04958242	GRIN2B	DIMIRACETAM	GRIN2A	ACAMPROSATE CALCIUM	MAPT	TOLONIUM CHLORIDE	HTR2A	FLIBANSERIN
GRIA1	CX1739	GRIN2B	QUETIAPINE	GRIN2A	MEMANTINE HYDROCHLORIDE	MAPT	PLUMBAGIN	HTR2A	TEDATIOXETINE
GRIA1	ISOFLURANE	GRIN2B	ACAMPROSATE	GRIN2A	NERAMEXANE MESYLATE	MAPT	PYRROLIDINE DITHIOCARBAMIC ACID, AMMONIUM SALT	HTR2A	PRUVANSERIN
GRIA1	DASOLAMPANEL	GRIN2B	KETAMINE HYDROCHLORIDE	GRIN2A	DIZOCILPINE	MAPT	CHEMBL591628	HTR2A	ASENAPINE
GRIA1	FARAMPATOR	GRIN2B	NBQX	GRIN2A	DEXTROMETHORPHAN POLISTIREX	MAPT	CHEMBL578504	HTR2A	PIMOZIDE
GRIA1	PHENOBARBITAL	GRIN2B	MEMANTINE HYDROCHLORIDE	GRIN2A	INDANTADOL	MAPT	CHEMBL578294	HTR2A	THIORIDAZINE HYDROCHLORIDE
GRIA1	TOPIRAMATE	GRIN2B	ELIPRODIL	GRIN2A	APIMOSTINEL	MAPT	GALLIC ACID	HTR2A	THIORIDAZINE
GRIA1	IRAMPANEL	GRIN2B	LATREPIRDINE	GRIN2A	AV-101	MAPT	HYPERICIN	HTR2A	CLOZAPINE
GRIK1	TOPIRAMATE	GRIN2B	METHYLPHENIDATE	GRIN2A	FELBAMATE	MAPT	CHEMBL605077	HTR2A	HALOPERIDOL DECANOATE
GRIK1	TEZAMPANEL	GRIN2B	ESKETAMINE HYDROCHLORIDE	GRIN2A	MEMANTINE	MAPT	CHEMBL1465049	HTR2A	THIOTHIXENE HYDROCHLORIDE
GRIK1	DASOLAMPANEL	GRIN2B	NERAMEXANE	GRIN2A	KETAMINE HYDROCHLORIDE	MAPT	EPINEPHRINE	HTR2A	ARIPIPRAZOLE
GRIK1	NBQX	GRIN2B	DEXANABINOL	GRIN2A	KETAMINE	MAPT	CHEMBL39878	HTR2A	CHLORPROMAZINE HYDROCHLORIDE
GRIK1	SELURAMPANEL	GRIN2B	RISPERIDONE	GRIN2A	HALOPERIDOL	MAPT	CHEMBL1402376	HTR2A	VABICASERIN HYDROCHLORIDE
GRIK2	TALBUTAL	GRIN2B	CLOZAPINE	GRIN2A	RALFINAMIDE	MAPT	CHEMBL579105	HTR2A	MIRTAZAPINE
GRIK2	TOPIRAMATE	GRIN2C	GW468816	GRIN2A	GLYCINE	MAPT	CHEMBL1079460	HTR2A	PROMAZINE HYDROCHLORIDE
GRIK2	THIOPENTAL	GRIN2C	APIMOSTINEL	GRIN2A	DEXTROMETHORPHAN HYDROBROMIDE	MAPT	CHEMBL19954	HTR2A	BLONANSERIN
GRIK2	TEZAMPANEL	GRIN2C	AV-101	GRIN2A	ORPHENADRINE CITRATE	MAPT	CHEMBL600734	HTR2A	NEFAZODONE
GRIK2	PRIMIDONE	GRIN2C	NEBOGLAMINE	GRIN2A	ORPHENADRINE HYDROCHLORIDE	MAPT	CHEMBL1257092	HTR2A	ARIPIPRAZOLE LAUROXIL
GRIK2	BUTALBITAL	GRIN2C	ORPHENADRINE HYDROCHLORIDE	GRIN2A	AZD8108	MAPT	CHEMBL323356	HTR2A	TERGURIDE
GRIK2	PENTOBARBITAL	GRIN2C	RALFINAMIDE	GRIN2A	RAPASTINEL	MAPT	CHEMBL591137	HTR2A	SARPOGRELATE
GRIK2	HEXOBARBITAL	GRIN2C	LANICEMINE	GRIN2A	CNS-5161	MAPT	CHEMBL234338	HTR2A	PROMAZINE
GRIK2	PHENOBARBITAL	GRIN2C	NERAMEXANE MESYLATE	GRIN2A	LANICEMINE	MAPT	SHIKONIN	HTR2A	METHYSERGIDE
GRIK2	METHARBITAL	GRIN2C	DELUCEMINE	GRIN2A	GW468816	MAPT	CHEMBL2181040	HTR2A	LUMATEPERONE
GRIK2	MEPHOBARBITAL	GRIN2C	ORPHENADRINE CITRATE	GRIN2A	DELUCEMINE	MAPT	GENTIAN VIOLET	HTR2A	LURASIDONE HYDROCHLORIDE
GRIK2	SELURAMPANEL	GRIN2C	AZD8108	GRIN2A	ESKETAMINE	MAPT	ELLIPTECINE	HTR2A	MESORIDAZINE BESYLATE
GRIK2	SECOBARBITAL	GRIN2C	CNS-5161	GRIN2A	ESKETAMINE HYDROCHLORIDE	MAPT	STAUROSPORINE AGLYCON	HTR2A	THIOTHIXENE
GRIK2	BUTABARBITAL	GRIN2C	FELBAMATE	GRIN2A	AMANTADINE HYDROCHLORIDE	MAPT	CHEMBL606166	HTR2A	MINAPRINE
GRIK2	BUTETHAL	GRIN2C	AMANTADINE HYDROCHLORIDE	GRIN2A	NBQX	MAPT	HEMATOXYLIN	HTR2A	LURASIDONE
GRIK3	TEZAMPANEL	GRIN2C	INDANTADOL	GRIN2A	PHILANTHOTOXIN 343	MAPT	BAICALEIN	HTR2A	QUETIAPINE
GRIK3	SELURAMPANEL	GRIN2C	ACAMPROSATE CALCIUM	GRIN2B	RADIPRODIL	MAPT	CYSTEAMINE HYDROCHLORIDE	HTR2A	TRIMIPRAMINE MALEATE
GRIK3	TOPIRAMATE	GRIN2C	RAPASTINEL	GRIN2B	NERAMEXANE MESYLATE	MAPT	CHEMBL175266	HTR2A	MESORIDAZINE
GRIK4	HALOPERIDOL	GRIN2C	KETAMINE HYDROCHLORIDE	GRIN2B	QUETIAPINE	MAPT	LAVENDUSTIN A	HTR2A	PROPIOMAZINE
GRIK4	TEZAMPANEL	GRIN2C	ESKETAMINE HYDROCHLORIDE	GRIN2B	CNS-5161	MAPT	LUTEOLIN	HTR2A	PIMAVANSERIN
GRIK4	TOPIRAMATE	GRIN2C	MEMANTINE HYDROCHLORIDE	GRIN2B	KETAMINE HYDROCHLORIDE	MAPT	TYRPHOSTIN A9	HTR2A	RISPERIDONE
GRIK4	SELURAMPANEL	GRIN2C	DIMIRACETAM	GRIN2B	EVT-101	MAPT	CIS-RESVERATROL	HTR2A	DROPERIDOL
GRIK5	TEZAMPANEL	GRIN2C	LATREPIRDINE	GRIN2B	HALOPERIDOL	MAPT	LANSOPRAZOLE	HTR2A	PIMAVANSERIN TARTRATE
GRIN1	DIZOCILPINE	GRIN2C	ESKETAMINE	GRIN2B	LANICEMINE	MAPT	APIGENIN	HTR2A	ZIPRASIDONE
GRIN1	AV-101	GRM1	PHILANTHOTOXIN 343	GRIN2B	AZD8108	MAPT	CARUBICIN	HTR2A	CYPROHEPTADINE
GRIN1	(D)-SERINE	GRM1	CAFFEINE	GRIN2B	DEXANABINOL	MAPT	CHEMBL515763	HTR2A	CYCLOBENZAPRINE HYDROCHLORIDE
GRIN1	METHAMPHETAMINE	GRM1	INOSITOL	GRIN2B	FELBAMATE	MAPT	CHEMBL527620	HTR2A	LOXAPINE
GRIN1	PHILANTHOTOXIN 343	GRM1	MORPHINE	GRIN2B	APIMOSTINEL	MAPT	DAUNORUBICIN HYDROCHLORIDE	HTR2A	OLANZAPINE
GRIN1	CNS-5161	GRM3	LY2969822	GRIN2B	DIMIRACETAM	MAPT	CHEMBL211670	HTR2A	ZIPRASIDONE MESYLATE
GRIN1	ACAMPROSATE CALCIUM	GRM3	LY404039	GRIN2B	INDANTADOL	MAPT	TYRPHOSTIN 1	HTR2A	EPLIVANSERIN
GRIN1	RISLENEMDAZ	GRM3	POMAGLUMETAD METHIONIL	GRIN2B	AV-101	MAPT	AMENTOFLAVONE	HTR2A	LOXAPINE HYDROCHLORIDE
GRIN1	AMANTADINE HYDROCHLORIDE	GRM3	DECOGLURANT	GRIN2B	GW468816	MAPT	CHEMBL548017	HTR2A	SERTINDOLE
GRIN1	KETAMINE	GRM3	RISPERIDONE	GRIN2B	ESKETAMINE	MAPT	CHEMBL578257	HTR2A	IFERANSERIN
GRIN1	INDANTADOL	GRM3	DIACETYLMORPHINE	GRIN2B	NBQX	MAPT	IDARUBICIN	HTR2A	TEMANOGREL
GRIN1	RALFINAMIDE	GRM7	RISPERIDONE	GRIN2B	ACAMPROSATE CALCIUM	MAPT	U-0126	HTR2A	TRIFLUOPERAZINE HYDROCHLORIDE
GRIN1	APIMOSTINEL	HTR2A	CHLORPROMAZINE	GRIN2B	AMANTADINE HYDROCHLORIDE	MAPT	PROPYLENE GLYCOL MONOSTEARATE	HTR2A	ZOTEPINE
GRIN1	ORPHENADRINE	HTR2A	BREXPIPRAZOLE	GRIN2B	RALFINAMIDE	MAPT	ISOGINKGETIN	HTR2A	TRYPTAMINE
GRIN1	MEMANTINE	HTR2A	ILOPERIDONE	GRIN2B	DELUCEMINE	MAPT	CHEMBL546576	HTR2A	PALIPERIDONE
GRIN1	NEBOGLAMINE	HTR2A	CHLORPROTHIXENE	GRIN2B	ORPHENADRINE HYDROCHLORIDE	MAPT	BISINDOLYLMALEIMIDE IX	HTR2A	AMITRIPTYLINE
GRIN1	ORPHENADRINE HYDROCHLORIDE	HTR2A	TRAZODONE HYDROCHLORIDE	GRIN2B	ACAMPROSATE	MAPT	CHEMBL1397308	HTR2A	KETANSERIN
GRIN1	LATREPIRDINE	HTR2A	SB-773812	GRIN2B	TRAXOPRODIL	MAPT	FISETIN	HTR2A	NELOTANSERIN
GRIN1	EVT-101	HTR2A	TRELANSERIN	GRIN2B	LATREPIRDINE	MAPT	CHEMBL1588679	HTR2A	ZIPRASIDONE HYDROCHLORIDE
GRIN1	KETAMINE HYDROCHLORIDE	HTR2A	MIDOMAFETAMINE	GRIN2B	MEMANTINE	MAPT	CATECHIN	HTR2A	TRAZODONE
GRIN1	NERAMEXANE MESYLATE	HTR2A	HALOPERIDOL	GRIN2B	METHYLPHENIDATE	MAPT	OMEPRAZOLE	HTR2A	ESMIRTAZAPINE
GRIN1	CYCLOSERINE	HTR2A	CARPHENAZINE MALEATE	GRIN2B	NERAMEXANE	MAPT	SAPPANONE A TRIMETHYL ETHER	HTR2A	ESMIRTAZAPINE MALEATE
GRIN1	FELBAMATE	HTR2A	MIANSERIN	GRIN2B	NEBOGLAMINE	MAPT	CHEMBL1372046	HTR2A	HALOPERIDOL LACTATE
GRIN1	MORPHINE	HTR2A	FLIBANSERIN	GRIN2B	RISPERIDONE	MAPT	CHEMBL580071	HTR2A	CYCLOBENZAPRINE
GRIN1	ESKETAMINE HYDROCHLORIDE	HTR2A	TEDATIOXETINE	GRIN2B	MEMANTINE HYDROCHLORIDE	MAPT	PATULIN	HTR2A	LOXAPINE SUCCINATE
GRIN1	HALOPERIDOL	HTR2A	PRUVANSERIN	GRIN2B	ESKETAMINE HYDROCHLORIDE	MAPT	CHEMBL581044	HTR2A	VOLINANSERIN
GRIN1	LANICEMINE	HTR2A	ASENAPINE	GRIN2B	ELIPRODIL	MAPT	CHEMBL1534034	HTR2A	OLANZAPINE PAMOATE
GRIN1	MEMANTINE HYDROCHLORIDE	HTR2A	PIMOZIDE	GRIN2B	CLOZAPINE	MAPT	CHLOROTHALONIL	HTR2A	NEFAZODONE HYDROCHLORIDE
GRIN1	DELUCEMINE	HTR2A	THIORIDAZINE HYDROCHLORIDE	GRIN2B	RISLENEMDAZ	MAPT	MAHANIMBINE	HTR2A	ASENAPINE MALEATE
GRIN1	DIMIRACETAM	HTR2A	THIORIDAZINE	GRIN2B	RAPASTINEL	MAPT	HELIOMYCIN	HTR2A	MOLINDONE HYDROCHLORIDE
GRIN1	NBQX	HTR2A	CLOZAPINE	GRIN2B	ORPHENADRINE CITRATE	MAPT	HELENALIN	HTR2A	QUETIAPINE FUMARATE
GRIN1	RADIPRODIL	HTR2A	HALOPERIDOL DECANOATE	GRIN2C	GW468816	MAPT	METHYLDOPA (RACEMIC)	HTR2A	DOXEPIN
GRIN1	DEXANABINOL	HTR2A	THIOTHIXENE HYDROCHLORIDE	GRIN2C	APIMOSTINEL	MAPT	PARAROSANILINE	HTR2A	PAROXETINE
GRIN1	ELIPRODIL	HTR2A	ARIPIPRAZOLE	GRIN2C	AV-101	MAPT	CHEMBL328710	HTR2A	ESCITALOPRAM
GRIN1	RAPASTINEL	HTR2A	CHLORPROMAZINE HYDROCHLORIDE	GRIN2C	NEBOGLAMINE	MAPT	GETIACAULEIN	HTR2A	SUMATRIPTAN
GRIN1	ESKETAMINE	HTR2A	VABICASERIN HYDROCHLORIDE	GRIN2C	ORPHENADRINE HYDROCHLORIDE	MAPT	CHEMBL587620	HTR2A	ONDANSETRON
GRIN1	ORPHENADRINE CITRATE	HTR2A	MIRTAZAPINE	GRIN2C	LATREPIRDINE	MAPT	STICTIC ACID	HTR2A	CITALOPRAM
GRIN1	NERAMEXANE	HTR2A	PROMAZINE HYDROCHLORIDE	GRIN2C	LANICEMINE	MAPT	CHEMBL1939691	HTR2A	RISPERDAL
GRIN1	TRAXOPRODIL	HTR2A	BLONANSERIN	GRIN2C	RALFINAMIDE	MAPT	OXITRIPTAN	HTR2A	VENLAFAXINE
GRIN1	AZD8108	HTR2A	NEFAZODONE	GRIN2C	ESKETAMINE HYDROCHLORIDE	MAPT	TYRPHOSTIN 51	HTR2A	ANIRACETAM
GRIN1	GW468816	HTR2A	ARIPIPRAZOLE LAUROXIL	GRIN2C	NERAMEXANE MESYLATE	MAPT	EMBELIN	HTR2A	ROLUPERIDONE HYDROCHLORIDE
GRIN2A	NEBOGLAMINE	HTR2A	TERGURIDE	GRIN2C	DELUCEMINE	MAPT	CHEMBL2094456	HTR2A	FLUVOXAMINE
GRIN2A	ACAMPROSATE CALCIUM	HTR2A	SARPOGRELATE	GRIN2C	ORPHENADRINE CITRATE	MAPT	CHEMBL1334465	HTR2A	FLUOXETINE
GRIN2A	MEMANTINE HYDROCHLORIDE	HTR2A	PROMAZINE	GRIN2C	CNS-5161	MAPT	POMIFERIN	HTR2A	RENZAPRIDE
GRIN2A	NERAMEXANE MESYLATE	HTR2A	METHYSERGIDE	GRIN2C	AZD8108	MAPT	CEAROIN	HTR2A	LITHIUM
GRIN2A	DIZOCILPINE	HTR2A	LUMATEPERONE	GRIN2C	INDANTADOL	MAPT	CHEMBL531322	HTR2A	OCAPERIDONE
GRIN2A	DEXTROMETHORPHAN POLISTIREX	HTR2A	LURASIDONE HYDROCHLORIDE	GRIN2C	FELBAMATE	MAPT	CHEMBL527584	HTR2A	NEMIFITIDE
GRIN2A	INDANTADOL	HTR2A	MESORIDAZINE BESYLATE	GRIN2C	AMANTADINE HYDROCHLORIDE	MAPT	CHEMBL1426508	HTR2A	ABAPERIDONE
GRIN2A	APIMOSTINEL	HTR2A	THIOTHIXENE	GRIN2C	ESKETAMINE	MAPT	ISOVELLERAL	HTR2A	BUPROPION
GRIN2A	AV-101	HTR2A	MINAPRINE	GRIN2C	ACAMPROSATE CALCIUM	MAPT	CHEMBL1412489	HTR2A	BIFEPRUNOX
GRIN2A	FELBAMATE	HTR2A	LURASIDONE	GRIN2C	RAPASTINEL	MAPT	METHYLTHIONINIUM CHLORIDE	HTR2A	ZICRONAPINE
GRIN2A	MEMANTINE	HTR2A	QUETIAPINE	GRIN2C	MEMANTINE HYDROCHLORIDE	MAPT	TRIMETREXATE	HTR2A	THIETHYLPERAZINE
GRIN2A	KETAMINE HYDROCHLORIDE	HTR2A	TRIMIPRAMINE MALEATE	GRIN2C	DIMIRACETAM	MAPT	BISANHYDRORUTILANTINONE	HTR2A	PROCHLORPERAZINE
GRIN2A	KETAMINE	HTR2A	MESORIDAZINE	GRIN2C	KETAMINE HYDROCHLORIDE	MAPT	CHEMBL462861	HTR2A	EFAVIRENZ
GRIN2A	HALOPERIDOL	HTR2A	PROPIOMAZINE	GRM1	INOSITOL	MAPT	QUERCETIN	KCNA2	DALFAMPRIDINE
GRIN2A	RALFINAMIDE	HTR2A	PIMAVANSERIN	GRM1	PHILANTHOTOXIN 343	MAPT	R-N-PROPYLNORAPOMORPHINE	KCNA2	TEDISAMIL
GRIN2A	GLYCINE	HTR2A	RISPERIDONE	GRM1	MORPHINE	MAPT	ROTTLERIN	KCNA2	GUANIDINE HYDROCHLORIDE
GRIN2A	DEXTROMETHORPHAN HYDROBROMIDE	HTR2A	DROPERIDOL	GRM1	CAFFEINE	MAPT	CHEMBL313737	KCNA2	NERISPIRDINE
GRIN2A	ORPHENADRINE CITRATE	HTR2A	PIMAVANSERIN TARTRATE	KCNA2	DALFAMPRIDINE	MAPT	CHEMBL586000	KCNA2	STREPTOZOCIN
GRIN2A	ORPHENADRINE HYDROCHLORIDE	HTR2A	ZIPRASIDONE	KCNA2	TEDISAMIL	MAPT	SEMAXANIB	KCNB1	TEDISAMIL
GRIN2A	AZD8108	HTR2A	CYPROHEPTADINE	KCNA2	STREPTOZOCIN	MAPT	L-755507	KCNB1	GUANIDINE HYDROCHLORIDE
GRIN2A	RAPASTINEL	HTR2A	CYCLOBENZAPRINE HYDROCHLORIDE	KCNA2	GUANIDINE HYDROCHLORIDE	MAPT	CHEMBL578890	KCNB1	DALFAMPRIDINE
GRIN2A	CNS-5161	HTR2A	LOXAPINE	KCNA2	NERISPIRDINE	MAPT	BENSERAZIDE HYDROCHLORIDE	KCNB1	NERISPIRDINE
GRIN2A	LANICEMINE	HTR2A	OLANZAPINE	KCNB1	TEDISAMIL	MAPT	CHEMBL1379900	KCNC1	NERISPIRDINE
GRIN2A	GW468816	HTR2A	ZIPRASIDONE MESYLATE	KCNB1	GUANIDINE HYDROCHLORIDE	MAPT	CHEMBL590186	KCNC1	DALFAMPRIDINE
GRIN2A	DELUCEMINE	HTR2A	EPLIVANSERIN	KCNB1	DALFAMPRIDINE	MAPT	PANTOPRAZOLE	KCNC1	TEDISAMIL
GRIN2A	ESKETAMINE	HTR2A	LOXAPINE HYDROCHLORIDE	KCNB1	NERISPIRDINE	MAPT	TYRPHOSTIN 47	KCNC1	GUANIDINE HYDROCHLORIDE
GRIN2A	ESKETAMINE HYDROCHLORIDE	HTR2A	SERTINDOLE	KCNC1	NERISPIRDINE	MAPT	CHEMBL600694	KCND2	DALFAMPRIDINE
GRIN2A	AMANTADINE HYDROCHLORIDE	HTR2A	IFERANSERIN	KCNC1	DALFAMPRIDINE	MAPT	CHEMBL1224755	KCND2	NERISPIRDINE
GRIN2A	NBQX	HTR2A	TEMANOGREL	KCNC1	TEDISAMIL	MAPT	CHEMBL581574	KCND2	TEDISAMIL
GRIN2A	PHILANTHOTOXIN 343	HTR2A	TRIFLUOPERAZINE HYDROCHLORIDE	KCNC1	GUANIDINE HYDROCHLORIDE	MAPT	EPINEPHRINE BITARTRATE	KCND2	GUANIDINE HYDROCHLORIDE
GRIN2B	RADIPRODIL	HTR2A	ZOTEPINE	KCND2	DALFAMPRIDINE	MAPT	PHENANTHROLINE	KCNF1	NERISPIRDINE
GRIN2B	NERAMEXANE MESYLATE	HTR2A	TRYPTAMINE	KCND2	NERISPIRDINE	MAPT	ACITRETIN	KCNF1	GUANIDINE HYDROCHLORIDE
GRIN2B	QUETIAPINE	HTR2A	PALIPERIDONE	KCND2	TEDISAMIL	MAPT	BITHIONOL	KCNF1	DALFAMPRIDINE
GRIN2B	CNS-5161	HTR2A	AMITRIPTYLINE	KCND2	GUANIDINE HYDROCHLORIDE	MAPT	CGP-53353	KCNF1	TEDISAMIL
GRIN2B	KETAMINE HYDROCHLORIDE	HTR2A	KETANSERIN	KCNH1	DALFAMPRIDINE	MAPT	FLUPIRTINE MALEATE	KCNH1	DALFAMPRIDINE
GRIN2B	EVT-101	HTR2A	NELOTANSERIN	KCNH1	NERISPIRDINE	MAPT	CHEMBL1567571	KCNH1	NERISPIRDINE
GRIN2B	HALOPERIDOL	HTR2A	ZIPRASIDONE HYDROCHLORIDE	KCNH1	TEDISAMIL	MAPT	STREPTONIGRIN	KCNH1	TEDISAMIL
GRIN2B	LANICEMINE	HTR2A	TRAZODONE	KCNH1	GUANIDINE HYDROCHLORIDE	MAPT	NIFUROXAZIDE	KCNH1	GUANIDINE HYDROCHLORIDE
GRIN2B	AZD8108	HTR2A	ESMIRTAZAPINE	KCNJ10	CHLORPROPAMIDE	MAPT	CHEMBL139935	KCNJ6	MORPHINE
GRIN2B	DEXANABINOL	HTR2A	ESMIRTAZAPINE MALEATE	KCNJ10	TOLAZAMIDE	MAPT	CHEMBL1334191	KCNJ6	METHADONE
GRIN2B	FELBAMATE	HTR2A	HALOPERIDOL LACTATE	KCNJ10	MITIGLINIDE	MAPT	CHEMBL428789	KCNJ6	FENTANYL
GRIN2B	APIMOSTINEL	HTR2A	CYCLOBENZAPRINE	KCNJ10	GLISOXEPIDE	MAPT	CHEMBL601618	KCNJ6	FLUPIRTINE
GRIN2B	DIMIRACETAM	HTR2A	LOXAPINE SUCCINATE	KCNJ10	GLIQUIDONE	MAPT	HYDROXYZINE PAMOATE	KCNJ9	FLUPIRTINE
GRIN2B	INDANTADOL	HTR2A	VOLINANSERIN	KCNJ10	GLYMIDINE	MAPT	CHEMBL493863	KCNJ10	TOLAZAMIDE
GRIN2B	AV-101	HTR2A	OLANZAPINE PAMOATE	KCNJ10	GLIPIZIDE	MAPT	CHEMBL2095095	KCNJ10	GLYMIDINE
GRIN2B	GW468816	HTR2A	NEFAZODONE HYDROCHLORIDE	KCNQ3	EZOGABINE	MAPT	CHEMBL580421	KCNJ10	GLIQUIDONE
GRIN2B	ESKETAMINE	HTR2A	ASENAPINE MALEATE	KCNQ3	DALFAMPRIDINE	MAPT	CHEMBL314639	KCNJ10	GLIPIZIDE
GRIN2B	NBQX	HTR2A	MOLINDONE HYDROCHLORIDE	KCNQ3	TEDISAMIL	MAPT	CHEMBL585591	KCNJ10	CHLORPROPAMIDE
GRIN2B	ACAMPROSATE CALCIUM	HTR2A	QUETIAPINE FUMARATE	KCNQ3	NERISPIRDINE	MAPT	EPIGALOCATECHIN GALLATE	KCNJ10	GLISOXEPIDE
GRIN2B	AMANTADINE HYDROCHLORIDE	HTR2A	DOXEPIN	KCNQ3	LINOPIRDINE	MAPT	CHEMBL601192	KCNJ10	MITIGLINIDE
GRIN2B	RALFINAMIDE	HTR2A	PAROXETINE	KCNQ3	CELECOXIB	MAPT	KOPARIN	KCNQ2	NERISPIRDINE
GRIN2B	DELUCEMINE	HTR2A	ESCITALOPRAM	KCNQ3	FLINDOKALNER	MAPT	PHENOTHIAZINE	KCNQ2	FLINDOKALNER
GRIN2B	ORPHENADRINE HYDROCHLORIDE	HTR2A	SUMATRIPTAN	KCNQ3	GUANIDINE HYDROCHLORIDE	MAPT	LAPACHONE	KCNQ2	DALFAMPRIDINE
GRIN2B	ACAMPROSATE	HTR2A	ONDANSETRON	MAPT	FENRETINIDE	MAPT	GRINIMIBINE	KCNQ2	EZOGABINE
GRIN2B	TRAXOPRODIL	HTR2A	CITALOPRAM	MAPT	DIHYDROXANTHOHUMOL	MAPT	CHELERYTHRINE	KCNQ2	GUANIDINE HYDROCHLORIDE
GRIN2B	LATREPIRDINE	HTR2A	RISPERDAL	MAPT	RALOXIFENE	MAPT	ARUNDINE	KCNQ2	TEDISAMIL
GRIN2B	MEMANTINE	HTR2A	VENLAFAXINE	MAPT	ERGOCRYPTINE	MAPT	CHEMBL274921	KCNQ2	CELECOXIB
GRIN2B	METHYLPHENIDATE	HTR2A	ANIRACETAM	MAPT	CHEMBL602969	MAPT	FUMARPROTOCETRARIC ACID	KCNQ3	EZOGABINE
GRIN2B	NERAMEXANE	HTR2A	ROLUPERIDONE HYDROCHLORIDE	MAPT	DOXORUBICIN HYDROCHLORIDE	MAPT	INAMRINONE	KCNQ3	DALFAMPRIDINE
GRIN2B	NEBOGLAMINE	HTR2A	FLUVOXAMINE	MAPT	DAPH	MAPT	CHOLECALCIFEROL	KCNQ3	TEDISAMIL
GRIN2B	RISPERIDONE	HTR2A	FLUOXETINE	MAPT	CARBIDOPA	MAPT	9,10-PHENANTHRENEQUINONE	KCNQ3	NERISPIRDINE
GRIN2B	MEMANTINE HYDROCHLORIDE	HTR2A	RENZAPRIDE	MAPT	JUGLONE	MAPT	CHEMBL1390716	KCNQ3	FLINDOKALNER
GRIN2B	ESKETAMINE HYDROCHLORIDE	HTR2A	LITHIUM	MAPT	CHEMBL582286	MAPT	RATANIAPHENOL II	KCNQ3	GUANIDINE HYDROCHLORIDE
GRIN2B	ELIPRODIL	HTR2A	OCAPERIDONE	MAPT	PYRANTEL PAMOATE	MAPT	AMSACRINE HYDROCHLORIDE	KCNQ3	CELECOXIB
GRIN2B	CLOZAPINE	HTR2A	NEMIFITIDE	MAPT	RHEIN	MAPT	TRIBROMSALAN	KCNQ3	LINOPIRDINE
GRIN2B	RISLENEMDAZ	HTR2A	ABAPERIDONE	MAPT	CHEMBL1367933	MAPT	CHEMBL538542	KCNS2	GUANIDINE HYDROCHLORIDE
GRIN2B	RAPASTINEL	HTR2A	BUPROPION	MAPT	GOSSYPOL	MAPT	CHEMBL1609016	KCNS2	DALFAMPRIDINE
GRIN2B	ORPHENADRINE CITRATE	HTR2A	BIFEPRUNOX	MAPT	CHEMBL578741	MAPT	CHEMBL525103	KCNS2	NERISPIRDINE
GRIN2C	GW468816	HTR2A	ZICRONAPINE	MAPT	CHEMBL122701	MAPT	MENADIONE	KCNS2	TEDISAMIL
GRIN2C	APIMOSTINEL	HTR2A	THIETHYLPERAZINE	MAPT	MORIN	MAPT	3,4-DIMETHOXYDALBERGIONE	NPPA	AMLODIPINE
GRIN2C	AV-101	HTR2A	PROCHLORPERAZINE	MAPT	METHYL 7-DESHYDROXYPYROGALLIN-4-CARBOXYLATE	MAPT	APOMORPHINE	NPPA	CHLORTHALIDONE
GRIN2C	NEBOGLAMINE	HTR2A	EFAVIRENZ	MAPT	CHEMBL343002	MAPT	CHEMBL429095	P2RX7	AZD9056
GRIN2C	ORPHENADRINE HYDROCHLORIDE	KCND2	DALFAMPRIDINE	MAPT	DIHYDROERGOCRISTINE	MAPT	NIGULDIPINE	P2RX7	GSK1482160
GRIN2C	LATREPIRDINE	KCND2	NERISPIRDINE	MAPT	CHEMBL528181	MAPT	PITTSBURGH COMPOUND B	P2RX7	EVT401
GRIN2C	LANICEMINE	KCND2	TEDISAMIL	MAPT	CHEMBL505670	MAPT	SU-9516	P2RX7	CE-224535
GRIN2C	RALFINAMIDE	KCND2	GUANIDINE HYDROCHLORIDE	MAPT	NOREPINEPHRINE	MAPT	CHEMBL1466186	P2RX7	FENTANYL
GRIN2C	ESKETAMINE HYDROCHLORIDE	KCNN1	DEQUALINIUM	MAPT	CHEMBL1989853	MAPT	GW441756X	P2RX7	JNJ-54175446
GRIN2C	NERAMEXANE MESYLATE	KCNQ2	NERISPIRDINE	MAPT	CHEMBL1543865	MAPT	SAPPANONE A DIMETHYL ETHER	SCN2A	CHLOROPROCAINE HYDROCHLORIDE
GRIN2C	DELUCEMINE	KCNQ2	FLINDOKALNER	MAPT	CHEMBL576409	MAPT	CHELERYTHRINE CHLORIDE	SCN2A	NKTR-171
GRIN2C	ORPHENADRINE CITRATE	KCNQ2	DALFAMPRIDINE	MAPT	ITRACONAZOLE	MAPT	CARNOSIC ACID	SCN2A	ELPETRIGINE
GRIN2C	CNS-5161	KCNQ2	EZOGABINE	MAPT	HEXACHLOROPHENE	MAPT	PROTOAPIGENONE	SCN2A	MEXILETINE HYDROCHLORIDE
GRIN2C	AZD8108	KCNQ2	GUANIDINE HYDROCHLORIDE	MAPT	CHEMBL35482	MAPT	CHEMBL1498652	SCN2A	ETHOTOIN
GRIN2C	INDANTADOL	KCNQ2	TEDISAMIL	MAPT	CHEMBL600738	MAPT	CHEMBL585654	SCN2A	HEXYLCAINE HYDROCHLORIDE
GRIN2C	FELBAMATE	KCNQ2	CELECOXIB	MAPT	NORDEFRIN	MAPT	CHEMBL536375	SCN2A	ORPHENADRINE HYDROCHLORIDE
GRIN2C	AMANTADINE HYDROCHLORIDE	KCNQ3	EZOGABINE	MAPT	CHEMBL601605	MAPT	CHEMBL1984884	SCN2A	EVENAMIDE
GRIN2C	ESKETAMINE	KCNQ3	DALFAMPRIDINE	MAPT	CHEMBL1518572	MAPT	DICHLOROPHEN	SCN2A	LIDOCAINE HYDROCHLORIDE
GRIN2C	ACAMPROSATE CALCIUM	KCNQ3	TEDISAMIL	MAPT	CHEMBL458094	MAPT	CHEMBL597035	SCN2A	PROCAINE HYDROCHLORIDE
GRIN2C	RAPASTINEL	KCNQ3	NERISPIRDINE	MAPT	DOCEBENONE	MAPT	SANGUINARIUM	SCN2A	QUINIDINE SULFATE
GRIN2C	MEMANTINE HYDROCHLORIDE	KCNQ3	FLINDOKALNER	MAPT	DANTROLENE	MAPT	CEFACLOR	SCN2A	IRAMPANEL
GRIN2C	DIMIRACETAM	KCNQ3	GUANIDINE HYDROCHLORIDE	MAPT	NBQX	MAPT	CHEMBL1510164	SCN2A	PHENYTOIN
GRIN2C	KETAMINE HYDROCHLORIDE	KCNQ3	CELECOXIB	MAPT	ALTENUSIN	MAPT	BILIRUBIN	SCN2A	ESLICARBAZEPINE ACETATE
GRM1	INOSITOL	KCNQ3	LINOPIRDINE	MAPT	3-METHOXYCATECHOL	MAPT	HARMALOL	SCN2A	ZONISAMIDE
GRM1	PHILANTHOTOXIN 343	MBP	QUERCETIN	MAPT	CHEMBL607309	MAPT	CHEMBL297304	SCN2A	TETRACAINE HYDROCHLORIDE
GRM1	MORPHINE	MBP	CYCLOSPORINE	MAPT	GW282974X	MAPT	MECYSTEINE HYDROCHLORIDE	SCN2A	FOSPHENYTOIN SODIUM
GRM1	CAFFEINE	MBP	PREDNISONE	MAPT	ZAGOTENEMAB	MAPT	1,2-NAPHTHOQUINONE	SCN2A	DRONEDARONE HYDROCHLORIDE
GRM3	LY2969822	MBP	TIPLIMOTIDE	MAPT	OXYPHENBUTAZONE	MAPT	SULFURETIN	SCN2A	OXCARBAZEPINE
GRM3	LY404039	MBP	INSULIN	MAPT	ISOEUGENITOL	MAPT	HOMIDIUM	SCN2A	TOCAINIDE HYDROCHLORIDE
GRM3	DIACETYLMORPHINE	NTRK2	AZD-7451	MAPT	CRYPTOTANSHINONE	MAPT	RABEPRAZOLE	SCN2A	INDECAINIDE HYDROCHLORIDE
GRM3	POMAGLUMETAD METHIONIL	NTRK2	HESPERADIN	MAPT	NIFEDIPINE	MAPT	LINOLENIC ACID	SCN2A	LAMOTRIGINE
GRM3	DECOGLURANT	NTRK2	ALTIRATINIB	MAPT	CHEMBL523200	MAPT	CHEMBL586061	SCN2A	PROPARACAINE HYDROCHLORIDE
GRM3	RISPERIDONE	NTRK2	MK-2461	MAPT	SANGUINARIUM CHLORIDE	MAPT	CHEMBL592124	SCN2A	TOPIRAMATE
GRM7	RISPERIDONE	NTRK2	CEP-2563	MAPT	O-DEMETHYLATED ADAPALENE	MAPT	CHEMBL72365	SCN2A	RALFINAMIDE
HTR2A	CHLORPROMAZINE	NTRK2	LAROTRECTINIB	MAPT	DEXKETOPROFEN	MAPT	CISPLATIN	SCN2A	ROPIVACAINE HYDROCHLORIDE
HTR2A	BREXPIPRAZOLE	NTRK2	PLX-7486	MAPT	CHEMBL339587	MAPT	CHEMBL2002487	SCN2A	NERISPIRDINE
HTR2A	ILOPERIDONE	NTRK2	AZD-6918	MAPT	DITHIAZANINE IODIDE	MAPT	ROSMARINIC ACID	SCN2A	LIDOCAINE
HTR2A	OCAPERIDONE	NTRK2	LESTAURTINIB	MAPT	PIPLARTINE	MAPT	IRIGENOL	SCN2A	ERLOSAMIDE
HTR2A	LITHIUM	NTRK2	ENTRECTINIB	MAPT	CHEMBL601367	MAPT	CHEMBL85194	SCN2A	PHENAZOPYRIDINE HYDROCHLORIDE
HTR2A	LUMATEPERONE	NTRK2	CHEMBL546797	MAPT	PICEATANNOL	MAPT	ISOBOLDINE	SCN2A	MORICIZINE HYDROCHLORIDE
HTR2A	CHLORPROTHIXENE	NTRK2	GW441756X	MAPT	CHEMBL1320453	MAPT	DIHYDROGAMBOGIC ACID	SCN2A	MERETHOXYLLINE PROCAINE
HTR2A	TRAZODONE HYDROCHLORIDE	NTRK2	PILOCARPINE	MAPT	EPALRESTAT	MAPT	CHEMBL483847	SCN2A	PRILOCAINE
HTR2A	SB-773812	NTRK2	PD-0166285	MAPT	AURINTRICARBOXYLIC ACID	MAPT	CHEMBL17201	SCN2A	DYCLONINE HYDROCHLORIDE
HTR2A	TRELANSERIN	NTRK2	DOVITINIB	MAPT	OSAJIN	MAPT	CHEMBL322970	SCN2A	ETIDOCAINE HYDROCHLORIDE
HTR2A	MIDOMAFETAMINE	NTRK2	SORAFENIB	MAPT	CHEMBL99408	MAPT	2,3-DIHYDROXY-4-METHOXY-4'-ETHOXYBENZOPHENONE	SCN2A	PRILOCAINE HYDROCHLORIDE
HTR2A	HALOPERIDOL	NTRK2	GAMBOGIC AMIDE	MAPT	TRICLABENDAZOLE	MAPT	TANSHINONE I	SCN2A	PHENACEMIDE
HTR2A	ANIRACETAM	NTRK2	METHADONE	MAPT	CHEMBL184074	MAPT	OXYTETRACYCLINE	SCN2A	MEPHENYTOIN
HTR2A	IFERANSERIN	NTRK2	SNS-314	MAPT	EMODIC ACID	MAPT	MITOXANTRONE HYDROCHLORIDE	SCN2A	BENOXINATE HYDROCHLORIDE
HTR2A	PRUVANSERIN	NTRK2	LAUROGUADINE	MAPT	DAUNORUBICIN	MAPT	CHLORANIL	SCN2A	PRIMIDONE
HTR2A	CYCLOBENZAPRINE	NTRK2	LINIFANIB	MAPT	CARBOPLATIN	MAPT	METHYLENE BLUE	SCN2A	PHENYTOIN SODIUM
HTR2A	CARPHENAZINE MALEATE	NTRK2	LITHIUM	MAPT	DIHYDROERGOTAMINE	MAPT	AGROCLAVINE	SCN2A	PROCAINAMIDE HYDROCHLORIDE
HTR2A	MIANSERIN	NTRK2	CORTICOTROPIN	MAPT	INDIGOTINDISULFONATE	MAPT	TRICETIN	SCN2A	TETRACAINE
HTR2A	FLIBANSERIN	NTRK2	RG-1530	MAPT	DIHYDROERGOCRISTINE MESYLATE	MAPT	ZAPA	SCN2A	QUINIDINE GLUCONATE
HTR2A	TEDATIOXETINE	NTRK2	BMS-754807	MAPT	DEPHOSTATIN	MAPT	CHEMBL1306524	SCN2A	ESLICARBAZEPINE
HTR2A	ASENAPINE	NTRK2	DOXORUBICIN	MAPT	CHEMBL601952	MAPT	KAEMPFEROL	SCN2A	ORPHENADRINE CITRATE
HTR2A	QUETIAPINE	NTRK2	PF-00562271	MAPT	CHEMBL601385	MAPT	RESVERATROL	SCN2A	ARTICAINE HYDROCHLORIDE
HTR2A	ZOTEPINE	NTRK2	TOZASERTIB	MAPT	COUMESTROL	MAPT	ATHRAQUINONES A	SCN2A	CARBAMAZEPINE
HTR2A	MESORIDAZINE	NTRK2	GW632580X	MAPT	DOCONEXENT	MAPT	TYRPHOSTIN 25	SCN2A	PROPAFENONE HYDROCHLORIDE
HTR2A	PIMOZIDE	NTRK2	SP-600125	MAPT	CHEMBL584458	MAPT	(S)APOMORPHINE	SCN2A	PROPOXYCAINE HYDROCHLORIDE
HTR2A	SERTINDOLE	NTRK2	JNJ-7706621	MAPT	CHEMBL601140	MAPT	CHEMBL546597	SCN2A	RUFINAMIDE
HTR2A	THIORIDAZINE HYDROCHLORIDE	NTRK2	DORAMAPIMOD	MAPT	PROTOPORPHYRIN	MAPT	CALCIMYCIN	SCN2A	QUINIDINE POLYGALACTURONATE
HTR2A	ONDANSETRON	NTRK2	CHEMBL202721	MAPT	ERGOCRISTINE	MAPT	1,4-DIMETHOXYANTHRAQUINONE	SCN2A	RILUZOLE
HTR2A	PAROXETINE	NTRK2	CLOZAPINE	MAPT	DAMNACANTHAL	MAPT	CHEMBL1335833	SCN2A	DISOPYRAMIDE PHOSPHATE
HTR2A	THIORIDAZINE	NTRK2	SB-202190	MAPT	DANTROLENE SODIUM	MAPT	CHEMBL77387	SCN2A	PROPOFOL
HTR2A	CLOZAPINE	NTRK2	CISPLATIN	MAPT	CHEMBL244707	MAPT	BITHIONOLATE SODIUM	SCN2A	MEPIVACAINE HYDROCHLORIDE
HTR2A	NEMIFITIDE	NTRK2	ALISERTIB	MAPT	CHEMBL515252	MAPT	RESERPINE	SCN2A	FOSPROPOFOL
HTR2A	HALOPERIDOL DECANOATE	NTRK2	AST-487	MAPT	CHEMBL59150	MAPT	RALOXIFENE HYDROCHLORIDE	SCN2A	PHENOBARBITAL
HTR2A	THIOTHIXENE HYDROCHLORIDE	NTRK2	ILORASERTIB	MAPT	PD-169316	MAPT	DALBERGIONE, 4-METHOXY-4'-HYDROXY-	SCN2A	TETRODOTOXIN
HTR2A	PIMAVANSERIN	NTRK2	DITIOCARB	MAPT	CHEMBL24983	MAPT	ANGUSTIBALIN	SCN2A	SAFINAMIDE
HTR2A	ARIPIPRAZOLE	NTRK2	CENISERTIB	MAPT	CHEMBL2181039	MAPT	PHENSERINE	SCN2B	ZONISAMIDE
HTR2A	CHLORPROMAZINE HYDROCHLORIDE	NTRK2	R-406	MAPT	CHEMBL126804	MAPT	BISSALICYL FUMARATE	SCN3A	DRONEDARONE HYDROCHLORIDE
HTR2A	VABICASERIN HYDROCHLORIDE	P2RX7	AZD9056	MAPT	TANSHINONE IIA	MAPT	3-METHYLCHOLANTHRENE	SCN3A	ZONISAMIDE
HTR2A	MIRTAZAPINE	P2RX7	GSK1482160	MAPT	OXOGLAUCINE	MAPT	DIMETHYL GAMBOGATE	SCN3A	ARTICAINE HYDROCHLORIDE
HTR2A	PROMAZINE HYDROCHLORIDE	P2RX7	EVT401	MAPT	AROMATICIN	MAPT	SULFASALAZINE	SCN3A	TETRACAINE HYDROCHLORIDE
HTR2A	BLONANSERIN	P2RX7	CE-224535	MAPT	MANGOSTIN	MAPT	HAEMATOXYLIN	SCN3A	LAMOTRIGINE
HTR2A	PALIPERIDONE	P2RX7	FENTANYL	MAPT	CHEMBL2181041	MAPT	CHEMBL580183	SCN3A	MERETHOXYLLINE PROCAINE
HTR2A	KETANSERIN	P2RX7	JNJ-54175446	MAPT	CHEMBL1569494	NCAM1	ONCOLYSIN S	SCN3A	PRIMIDONE
HTR2A	NEFAZODONE	PRKCG	ENZASTAURIN	MAPT	CHEMBL609606	NCAM1	LORVOTUZUMAB MERTANSINE	SCN3A	ROPIVACAINE HYDROCHLORIDE
HTR2A	RISPERIDONE	PRKCG	GSK-690693	MAPT	5-NITRO-2-PHENYLPROPYLAMINOBENZOIC ACID [NPPB]	NCAM1	DULOXETINE	SCN3A	PHENYTOIN SODIUM
HTR2A	THIETHYLPERAZINE	PRKCG	QUERCETIN	MAPT	TETROQUINONE	PAK3	HESPERADIN	SCN3A	IRAMPANEL
HTR2A	ARIPIPRAZOLE LAUROXIL	PRKCG	MIDOSTAURIN	MAPT	CHEMBL580155	S100B	STREPTOZOCIN	SCN3A	PROCAINAMIDE HYDROCHLORIDE
HTR2A	OLANZAPINE	PRKCG	UCN-01	MAPT	IODOPHTHALEIN	S100B	PHENOTHIAZINE	SCN3A	MEXILETINE HYDROCHLORIDE
HTR2A	TEMANOGREL	PRKCG	SOTRASTAURIN	MAPT	PURPURIN	SLIT1	HYDROCHLOROTHIAZIDE	SCN3A	FOSPHENYTOIN SODIUM
HTR2A	TERGURIDE	PRKCG	CEP-2563	MAPT	CHEMBL595227	SLIT1	ETOPOSIDE	SCN3A	PHENACEMIDE
HTR2A	NELOTANSERIN	PRKCG	GSK-269962A	MAPT	CHEMBL312487	CDK5R1	CHEMBL1406948	SCN3A	RUFINAMIDE
HTR2A	SARPOGRELATE	PRKCG	PF-00562271	MAPT	DEHYDROVARIABILIN	CDK5R1	CHEMBL261692	SCN3A	CHLOROPROCAINE HYDROCHLORIDE
HTR2A	PROMAZINE	PRKCG	SB-220025	MAPT	LAPACHOL	CDK5R1	CHEMBL1276446	SCN3A	MORICIZINE HYDROCHLORIDE
HTR2A	METHYSERGIDE	PRKCG	RG-1530	MAPT	SARCOLYSIN	CDK5R1	HAEMATOXYLIN	SCN3A	TOCAINIDE HYDROCHLORIDE
HTR2A	RISPERDAL	PRKCG	CHEMBL578061	MAPT	ARISTOLOCHIC ACID	CDK5R1	CHEMBL300389	SCN3A	ESLICARBAZEPINE ACETATE
HTR2A	LURASIDONE HYDROCHLORIDE	PRKCG	ENTRECTINIB	MAPT	CHEMBL582715	CDK5R1	PURPUROGALLIN	SCN3A	BENOXINATE HYDROCHLORIDE
HTR2A	MESORIDAZINE BESYLATE	PRKCG	BRYOSTATIN	MAPT	CHEMBL601110	CDK5R1	CHEMBL322970	SCN3A	QUINIDINE GLUCONATE
HTR2A	THIOTHIXENE	PRKCG	FASUDIL	MAPT	GF-109203	BRSK2	HESPERADIN	SCN3A	PROPARACAINE HYDROCHLORIDE
HTR2A	MINAPRINE	PRKCG	LY-2090314	MAPT	MYRICETIN	DCLK1	TAE-684	SCN3A	LIDOCAINE HYDROCHLORIDE
HTR2A	LURASIDONE	PRKCG	CENISERTIB	MAPT	GEFITINIB	DCLK1	CENISERTIB	SCN3A	RALFINAMIDE
HTR2A	FLUOXETINE	PRKCG	LAUROGUADINE	MAPT	2,3,4-TRIHYDROXY-4'-ETHOXYBENZOPHENONE	NRXN1	DULOXETINE	SCN3A	MEPIVACAINE HYDROCHLORIDE
HTR2A	RENZAPRIDE	PRKCG	SP-600125	MAPT	SLAZINIC ACID	RGMA	ELEZANUMAB	SCN3A	NERISPIRDINE
HTR2A	ESCITALOPRAM	PRKCG	GO-6976	MAPT	HOMIDIUM BROMIDE	SLC12A5	BUMETANIDE	SCN3A	TOPIRAMATE
HTR2A	TRIMIPRAMINE MALEATE	PRKCG	R-406	MAPT	CHEMBL601353	PDGFRA	IMATINIB	SCN3A	PROCAINE HYDROCHLORIDE
HTR2A	LOXAPINE	PTPRD	TEPROTUMUMAB	MAPT	2-BENZOYL-5-METHOXYBENZOQUINONE	PDGFRA	ILORASERTIB	SCN3A	NKTR-171
HTR2A	PROPIOMAZINE	PTPRD	TRANDOLAPRIL	MAPT	PHOSMET	PDGFRA	ENMD-2076	SCN3A	TETRODOTOXIN
HTR2A	BUPROPION	PTPRD	PIOGLITAZONE	MAPT	CHEMBL252417	PDGFRA	FAMITINIB	SCN3A	DYCLONINE HYDROCHLORIDE
HTR2A	DROPERIDOL	PTPRD	CIXUTUMUMAB	MAPT	CHEMBL1519374	PDGFRA	RIPRETINIB	SCN3A	ELPETRIGINE
HTR2A	PIMAVANSERIN TARTRATE	PTPRD	VERAPAMIL	MAPT	WORTMANNIN	PDGFRA	DASATINIB	SCN3A	PROPOXYCAINE HYDROCHLORIDE
HTR2A	ZIPRASIDONE	SCN2B	ZONISAMIDE	MAPT	SR-2640	PDGFRA	VANDETANIB	SCN3A	PHENYTOIN
HTR2A	CYPROHEPTADINE	SLC6A1	TIAGABINE	MAPT	CHEMBL600747	PDGFRA	LINIFANIB	SCN3A	ERLOSAMIDE
HTR2A	ZICRONAPINE	SLC6A1	TIAGABINE HYDROCHLORIDE	MAPT	CHEMBL1814509	PDGFRA	OLARATUMAB	SCN3A	PRILOCAINE HYDROCHLORIDE
HTR2A	CYCLOBENZAPRINE HYDROCHLORIDE	SLC6A1	CHEMBL77287	MAPT	CYSTAMINE DIHYDROCHLORIDE	PDGFRA	CYC-116	SCN3A	QUINIDINE SULFATE
HTR2A	ESMIRTAZAPINE	SLC6A1	HINOKININ	MAPT	PURPUROGALLIN	PDGFRA	AVAPRITINIB	SCN3A	ORPHENADRINE HYDROCHLORIDE
HTR2A	ZIPRASIDONE MESYLATE	SLC6A1	COCAINE	MAPT	CAPSAZEPINE	PDGFRA	AMUVATINIB	SCN3A	INDECAINIDE HYDROCHLORIDE
HTR2A	EPLIVANSERIN	SNAP25	INCOBOTULINUMTOXINA	MAPT	PTEROSTILBENE	PDGFRA	PAZOPANIB	SCN3A	RILUZOLE
HTR2A	BIFEPRUNOX	SNAP25	ONABOTULINUMTOXINA	MAPT	QUINALIZARIN	PDGFRA	NINTEDANIB	SCN3A	ETHOTOIN
HTR2A	LOXAPINE HYDROCHLORIDE	SNAP25	ABOBOTULINUMTOXINA	MAPT	CHEMBL196814	PDGFRA	ENMD-981693	SCN3A	ETIDOCAINE HYDROCHLORIDE
HTR2A	EFAVIRENZ	SNAP25	DIAZOXIDE	MAPT	ARACHIDONIC ACID	PDGFRA	PD-0166285	SCN3A	TETRACAINE
HTR2A	TRIFLUOPERAZINE HYDROCHLORIDE	SNCA	CINPANEMAB	MAPT	2,6-DIMETHOXYQUINONE	PDGFRA	PEGPLERANIB SODIUM	SCN3A	MEPHENYTOIN
HTR2A	ABAPERIDONE	SNCA	PARAROSANILINE	MAPT	RACEPINEPHRINE	PDGFRA	REGORAFENIB	SCN3A	DISOPYRAMIDE PHOSPHATE
HTR2A	TRAZODONE	SNCA	CHEMBL1526167	MAPT	RHAMNETIN	PDGFRA	TELATINIB	SCN3A	PRILOCAINE
HTR2A	SUMATRIPTAN	SNCA	CALCDPWW	MAPT	XANTHOANGELOL	PDGFRA	SORAFENIB	SCN3A	QUINIDINE POLYGALACTURONATE
HTR2A	DOXEPIN	SNCA	CAFFEIC ACID PHENETHYL ESTER	MAPT	BERBERINE CHLORIDE	PDGFRA	SU-014813	SCN3A	PHENAZOPYRIDINE HYDROCHLORIDE
HTR2A	TRYPTAMINE	SNCA	PRASINEZUMAB	MAPT	NITAZOXANIDE	PDGFRA	TANDUTINIB	SCN3A	OXCARBAZEPINE
HTR2A	VENLAFAXINE	SNCA	LICARIN A	MAPT	CHEMBL579837	PDGFRA	ROMIPLOSTIM	SCN3A	ORPHENADRINE CITRATE
HTR2A	CITALOPRAM	SNCA	GARDENIN	MAPT	CYSTAMINE HYDROCHLORIDE	PDGFRA	FORETINIB	SCN3A	ESLICARBAZEPINE
HTR2A	AMITRIPTYLINE	SNCA	CHEMBL1368696	MAPT	GUTHION	PDGFRA	MASITINIB	SCN3A	EVENAMIDE
HTR2A	FLUVOXAMINE	SNCA	CHEMBL505670	MAPT	ERBSTATIN	PDGFRA	R-406	SCN3A	LIDOCAINE
HTR2A	ZIPRASIDONE HYDROCHLORIDE	SNCA	GENTIAN VIOLET	MAPT	IRIGINOL HEXAACEATATE	PDGFRA	CARBOPLATIN	SCN3A	PROPAFENONE HYDROCHLORIDE
HTR2A	PROCHLORPERAZINE	SNCA	CHEMBL1534035	MAPT	CHEMBL222556	PDGFRA	SUNITINIB	SCN3A	CARBAMAZEPINE
HTR2A	ESMIRTAZAPINE MALEATE	SNCA	CHEMBL1521156	MAPT	4-METHOXYDALBERGIONE	PDGFRA	DOVITINIB	SCN3A	HEXYLCAINE HYDROCHLORIDE
HTR2A	HALOPERIDOL LACTATE	SNCA	CHEMBL599100	MAPT	CAFFEIC ACID PHENETHYL ESTER	PDGFRA	X-82	SCN3A	SAFINAMIDE
HTR2A	LOXAPINE SUCCINATE	SNCA	LITHOCHOLIC ACID	MAPT	Z-PRO-PROLINAL	PDGFRA	PONATINIB	SCN3A	LIDOFLAZINE
HTR2A	VOLINANSERIN	SNCA	CHEMBL406845	MAPT	CARBONYL CYANIDE M-CHLOROPHENYLHYDRAZONE	PDGFRA	CRENOLANIB	SCN4B	ZONISAMIDE
HTR2A	OLANZAPINE PAMOATE	SNCA	CHEMBL548540	MAPT	CHEMBL68534	PDGFRA	QUIZARTINIB	SLC6A1	TIAGABINE
HTR2A	NEFAZODONE HYDROCHLORIDE	SNCA	CHEMBL66089	MAPT	ELLAGIC ACID	PDGFRA	MOTESANIB	SLC6A1	TIAGABINE HYDROCHLORIDE
HTR2A	ASENAPINE MALEATE	SNCA	MYCOPHENOLIC ACID	MAPT	GOSSYPETIN	PDGFRA	BECAPLERMIN	SLC6A1	CHEMBL77287
HTR2A	MOLINDONE HYDROCHLORIDE	SNCA	ALTENUSIN	MAPT	CHEMBL2094422	PDGFRA	ORANTINIB	SLC6A1	HINOKININ
HTR2A	QUETIAPINE FUMARATE	SNCA	CHEMBL580727	MAPT	SANGUINARINE SULFATE	PDGFRA	CHEMBL406845	SLC6A1	COCAINE
HTR2A	ROLUPERIDONE HYDROCHLORIDE	SNCA	CONGO RED	MAPT	NORDIHYDROGUAIARETIC ACID	PDGFRA	CEDIRANIB	SNCA	CINPANEMAB
KCNB1	TEDISAMIL	SNCA	CHEMBL442906	MAPT	FELODIPINE	PDGFRA	AZD-1152-HQPA	SNCA	PARAROSANILINE
KCNB1	GUANIDINE HYDROCHLORIDE	SNCA	DOXORUBICIN HYDROCHLORIDE	MAPT	CHEMBL337173	PDGFRA	MIDOSTAURIN	SNCA	CHEMBL1526167
KCNB1	DALFAMPRIDINE	SNCA	6-AZAURIDINE	MAPT	CHEMBL603952	PDGFRA	AST-487	SNCA	CALCDPWW
KCNB1	NERISPIRDINE	SNCA	KETOCONAZOLE	MAPT	CHEMBL1546228	PDGFRA	TOVETUMAB	SNCA	CAFFEIC ACID PHENETHYL ESTER
KCNJ10	CHLORPROPAMIDE	SNCA	GW305074X	MAPT	CHEMBL56731	PDGFRA	GEFITINIB	SNCA	PRASINEZUMAB
KCNJ10	TOLAZAMIDE	SNCA	CHEMBL450802	MAPT	CHEMBL1451216	PDGFRA	NILOTINIB	SNCA	LICARIN A
KCNJ10	MITIGLINIDE	SNCA	CHEMBL2094567	MAPT	OXIDOPAMINE HYDROCHLORIDE	PDGFRA	RABEPRAZOLE SODIUM	SNCA	GARDENIN
KCNJ10	GLISOXEPIDE	SNCA	CHEMBL2094833	MAPT	CHEMBL242171	PDGFRA	RAMUCIRUMAB	SNCA	CHEMBL1368696
KCNJ10	GLIQUIDONE	SNCA	CHEMBL534353	MAPT	CHEMBL166486	PDGFRA	PACLITAXEL	SNCA	CHEMBL505670
KCNJ10	GLYMIDINE	SYT1	COCAINE	MAPT	INDIRUBIN-3-MONOXIME	PDGFRA	CENISERTIB	SNCA	GENTIAN VIOLET
KCNJ10	GLIPIZIDE	CDK5R1	CHEMBL1276446	MAPT	NORSTICTIC ACID	PDGFRA	VISTUSERTIB	SNCA	CHEMBL1534035
MAPT	FENRETINIDE	CDK5R1	PURPUROGALLIN	MAPT	AMINOHIPPURIC ACID	PDGFRA	VATALANIB	SNCA	CHEMBL1521156
MAPT	DIHYDROXANTHOHUMOL	CDK5R1	CHEMBL322970	MAPT	ISOLIQUIRITIGENIN	PDGFRA	XL-820	SNCA	CHEMBL599100
MAPT	RALOXIFENE	CDK5R1	CHEMBL261692	MAPT	DIAMIDE	PDGFRA	SUNITINIB MALATE	SNCA	LITHOCHOLIC ACID
MAPT	ERGOCRYPTINE	CDK5R1	CHEMBL300389	MAPT	EMODIN	PDGFRA	TAE-684	SNCA	CHEMBL406845
MAPT	CHEMBL602969	CDK5R1	HAEMATOXYLIN	MAPT	OBTUSAQUINONE	PDGFRA	LENVATINIB	SNCA	CHEMBL548540
MAPT	DOXORUBICIN HYDROCHLORIDE	CDK5R1	CHEMBL1406948	MAPT	TYRPHOSTIN 23	PDGFRA	CHEMBL202721	SNCA	CHEMBL66089
MAPT	DAPH	CACNA1G	ETHOSUXIMIDE	MAPT	OLEOYL DOPAMINE	PDGFRA	TAK-593	SNCA	MYCOPHENOLIC ACID
MAPT	CARBIDOPA	CACNA1G	BEPRIDIL HYDROCHLORIDE	MAPT	CONGO RED	PDGFRA	BARASERTIB	SNCA	ALTENUSIN
MAPT	JUGLONE	CACNA1G	ZONISAMIDE	MAPT	GARCINONE E	PDGFRA	RG-1530	SNCA	CHEMBL580727
MAPT	CHEMBL582286	CACNA1G	ATAGABALIN	MAPT	CURCUMIN	PDGFRA	CHEMBL1997335	SNCA	CONGO RED
MAPT	PYRANTEL PAMOATE	CACNA1G	TRIMETHADIONE	MAPT	CHEMBL533293	PDGFRA	XL-999	SNCA	CHEMBL442906
MAPT	RHEIN	CACNA1G	PREGABALIN	MAPT	12A-HYDROXY-5-DEOXYDEHYDROMUNDUSERONE	PDGFRA	NINTEDANIB ESYLATE	SNCA	DOXORUBICIN HYDROCHLORIDE
MAPT	CHEMBL1367933	CACNA1G	PHENSUXIMIDE	MAPT	CHEMBL578512	PDGFRA	PAZOPANIB HYDROCHLORIDE	SNCA	6-AZAURIDINE
MAPT	GOSSYPOL	CACNA1G	FLUNARIZINE	MAPT	3,4-DIDESMETHYL-5-DESHYDROXY-3'-ETHOXYSCLEROIN	PDGFRA	OSI-632	SNCA	KETOCONAZOLE
MAPT	CHEMBL578741	CACNA1G	VERAPAMIL	MAPT	DIHYDROERGOTAMINE MESYLATE	PDGFRA	AXITINIB	SNCA	GW305074X
MAPT	CHEMBL122701	CACNA1G	METHSUXIMIDE	MAPT	BROMOENOL LACTONE	CLU	CUSTIRSEN SODIUM	SNCA	CHEMBL450802
MAPT	MORIN	CACNA1G	MIBEFRADIL DIHYDROCHLORIDE	MAPT	MESNA	CLU	CUSTIRSEN	SNCA	CHEMBL2094567
MAPT	METHYL 7-DESHYDROXYPYROGALLIN-4-CARBOXYLATE	CACNA1G	GABAPENTIN	MAPT	PHENAZOPYRIDINE HYDROCHLORIDE	CLU	LUBIPROSTONE	SNCA	CHEMBL2094833
MAPT	CHEMBL343002	CACNA1G	GABAPENTIN ENACARBIL	MAPT	APOMORPHINE HYDROCHLORIDE HEMIHYDRATE	P2RX7	GSK1482160	SNCA	CHEMBL534353
MAPT	DIHYDROERGOCRISTINE	CACNA1G	PARAMETHADIONE	MAPT	CHEMBL586031	P2RX7	AZD9056	ABCC8	CHLORPROPAMIDE
MAPT	CHEMBL528181	CACNA1G	IMAGABALIN	MAPT	DERRUBONE	P2RX7	JNJ-54175446	ABCC8	GLIMEPIRIDE
MAPT	CHEMBL505670	CACNA1G	PENFLURIDOL	MAPT	4,4'-DIMETHOXYDALBERGIONE	P2RX7	FENTANYL	ABCC8	NATEGLINIDE
MAPT	NOREPINEPHRINE	CACNA1G	CELECOXIB	MAPT	THIOLUTIN	P2RX7	EVT401	ABCC8	TOLBUTAMIDE
MAPT	CHEMBL1989853	NRXN1	DULOXETINE	MAPT	ALLOXAN	P2RX7	CE-224535	ABCC8	GLIPIZIDE
MAPT	CHEMBL1543865	GABBR2	LESOGABERAN	MAPT	CHEMBL1574420	EDNRB	PACLITAXEL	ABCC8	REPAGLINIDE
MAPT	CHEMBL576409	GABBR2	ARBACLOFEN	MAPT	CHEMBL146710	EDNRB	MACITENTAN	ABCC8	TOLBUTAMIDE SODIUM, STERILE
MAPT	ITRACONAZOLE	GABBR2	ARBACLOFEN PLACARBIL	MAPT	CHEMBL457504	EDNRB	ENRASENTAN	ABCC8	MITIGLINIDE
MAPT	HEXACHLOROPHENE	GABBR2	SODIUM OXYBATE	MAPT	CHEMBL606167	EDNRB	AMBRISENTAN	ABCC8	GLYBURIDE
MAPT	CHEMBL35482	GABBR2	BACLOFEN	MAPT	CHEMBL227959	EDNRB	BOSENTAN	ABCC8	GLIQUIDONE
MAPT	CHEMBL600738	SV2A	LEVETIRACETAM	MAPT	CHEMBL403741	EDNRB	IRL-1620	ABCC8	ACETOHEXAMIDE
MAPT	NORDEFRIN	SV2A	BRIVARACETAM	MAPT	CHEMBL2181046	EDNRB	TEZOSENTAN	ABCC8	TOLAZAMIDE
MAPT	CHEMBL601605	SV2A	SELETRACETAM	MAPT	CHEMBL67535	EDNRB	DARUSENTAN	ABCC8	GLICLAZIDE
MAPT	CHEMBL1518572	SV2A	INSULIN	MAPT	MACLURAXANTHONE	NRG3	CETUXIMAB	ABCC8	NAMINIDIL
MAPT	CHEMBL458094	SLC12A5	BUMETANIDE	MAPT	5-BENZYLOXYTRYPTAMINE	NRG3	ILOPERIDONE	ABCC8	BERBERRUBINE
MAPT	DOCEBENONE	PRRT2	BRYOSTATIN	MAPT	CHEMBL582473	NRG3	PANITUMUMAB	ABCC8	BERBERINE CHLORIDE
MAPT	DANTROLENE	STX1B	WARFARIN	MAPT	CHEMBL528807			ABCC8	SARAKALIM
MAPT	NBQX			MAPT	GOSURANEMAB			SYT1	COCAINE
MAPT	ALTENUSIN			MAPT	ETHOPROPAZINE HYDROCHLORIDE			CACNA1G	ETHOSUXIMIDE
MAPT	3-METHOXYCATECHOL			MAPT	CHEMBL1503190			CACNA1G	BEPRIDIL HYDROCHLORIDE
MAPT	CHEMBL607309			MAPT	CHEMBL1601846			CACNA1G	ZONISAMIDE
MAPT	GW282974X			MAPT	NICLOSAMIDE			CACNA1G	ATAGABALIN
MAPT	ZAGOTENEMAB			MAPT	CHEMBL538104			CACNA1G	TRIMETHADIONE
MAPT	OXYPHENBUTAZONE			MAPT	OXOPURPUREINE			CACNA1G	PREGABALIN
MAPT	ISOEUGENITOL			MAPT	CHEMBL310934			CACNA1G	PHENSUXIMIDE
MAPT	CRYPTOTANSHINONE			MAPT	TRANSPLATIN			CACNA1G	FLUNARIZINE
MAPT	NIFEDIPINE			MAPT	CHEMBL584442			CACNA1G	VERAPAMIL
MAPT	CHEMBL523200			MAPT	CHEMBL586078			CACNA1G	METHSUXIMIDE
MAPT	SANGUINARIUM CHLORIDE			MAPT	CHEMBL590691			CACNA1G	MIBEFRADIL DIHYDROCHLORIDE
MAPT	O-DEMETHYLATED ADAPALENE			MAPT	ACID BLUE 129			CACNA1G	GABAPENTIN
MAPT	DEXKETOPROFEN			MAPT	ETHACRIDINE LACTATE			CACNA1G	GABAPENTIN ENACARBIL
MAPT	CHEMBL339587			MAPT	CHEMBL533965			CACNA1G	PARAMETHADIONE
MAPT	DITHIAZANINE IODIDE			MAPT	CHEMBL578905			CACNA1G	IMAGABALIN
MAPT	PIPLARTINE			MAPT	CHEMBL399530			CACNA1G	PENFLURIDOL
MAPT	CHEMBL601367			MAPT	CHEMBL585656			CACNA1G	CELECOXIB
MAPT	PICEATANNOL			MAPT	TOLONIUM CHLORIDE			SV2A	LEVETIRACETAM
MAPT	CHEMBL1320453			MAPT	PLUMBAGIN			SV2A	BRIVARACETAM
MAPT	EPALRESTAT			MAPT	PYRROLIDINE DITHIOCARBAMIC ACID, AMMONIUM SALT			SV2A	SELETRACETAM
MAPT	AURINTRICARBOXYLIC ACID			MAPT	CHEMBL591628			SV2A	INSULIN
MAPT	OSAJIN			MAPT	CHEMBL578504			CACNG4	GABAPENTIN
MAPT	CHEMBL99408			MAPT	CHEMBL578294			CACNG4	ATAGABALIN
MAPT	TRICLABENDAZOLE			MAPT	GALLIC ACID			CACNG4	BEPRIDIL HYDROCHLORIDE
MAPT	CHEMBL184074			MAPT	HYPERICIN			CACNG4	IMAGABALIN
MAPT	EMODIC ACID			MAPT	CHEMBL605077			CACNG4	PREGABALIN
MAPT	DAUNORUBICIN			MAPT	CHEMBL1465049			CACNG4	GABAPENTIN ENACARBIL
MAPT	CARBOPLATIN			MAPT	EPINEPHRINE			KCNIP1	VERAPAMIL
MAPT	DIHYDROERGOTAMINE			MAPT	CHEMBL39878			KCNK10	HALOTHANE
MAPT	INDIGOTINDISULFONATE			MAPT	CHEMBL1402376			KCNK10	ISOFLURANE
MAPT	DIHYDROERGOCRISTINE MESYLATE			MAPT	CHEMBL579105			KCNK10	DESFLURANE
MAPT	DEPHOSTATIN			MAPT	CHEMBL1079460			KCNK10	SEVOFLURANE
MAPT	CHEMBL601952			MAPT	CHEMBL19954			KCNK10	ENFLURANE
MAPT	CHEMBL601385			MAPT	CHEMBL600734			SCN3B	ZONISAMIDE
MAPT	COUMESTROL			MAPT	CHEMBL1257092			KCNQ5	FLINDOKALNER
MAPT	DOCONEXENT			MAPT	CHEMBL323356			KCNQ5	EZOGABINE
MAPT	CHEMBL584458			MAPT	CHEMBL591137			KCNQ5	DALFAMPRIDINE
MAPT	CHEMBL601140			MAPT	CHEMBL234338			KCNQ5	NERISPIRDINE
MAPT	PROTOPORPHYRIN			MAPT	SHIKONIN			KCNQ5	GUANIDINE HYDROCHLORIDE
MAPT	ERGOCRISTINE			MAPT	CHEMBL2181040			KCNQ5	TEDISAMIL
MAPT	DAMNACANTHAL			MAPT	GENTIAN VIOLET			KCNQ5	CELECOXIB
MAPT	DANTROLENE SODIUM			MAPT	ELLIPTECINE			KCNQ5	IRINOTECAN
MAPT	CHEMBL244707			MAPT	STAUROSPORINE AGLYCON			P2RY12	ELINOGREL
MAPT	CHEMBL515252			MAPT	CHEMBL606166			P2RY12	CLOPIDOGREL BISULFATE
MAPT	CHEMBL59150			MAPT	HEMATOXYLIN			P2RY12	TICLOPIDINE HYDROCHLORIDE
MAPT	PD-169316			MAPT	BAICALEIN			P2RY12	CANGRELOR TETRASODIUM
MAPT	CHEMBL24983			MAPT	CYSTEAMINE HYDROCHLORIDE			P2RY12	PRASUGREL HYDROCHLORIDE
MAPT	CHEMBL2181039			MAPT	CHEMBL175266			P2RY12	TICAGRELOR
MAPT	CHEMBL126804			MAPT	LAVENDUSTIN A			P2RY12	CANGRELOR
MAPT	TANSHINONE IIA			MAPT	LUTEOLIN			P2RY12	TREPROSTINIL
MAPT	OXOGLAUCINE			MAPT	TYRPHOSTIN A9			P2RY12	PRASUGREL
MAPT	AROMATICIN			MAPT	CIS-RESVERATROL			P2RY12	TICLOPIDINE
MAPT	MANGOSTIN			MAPT	LANSOPRAZOLE			P2RY12	REGRELOR DISODIUM
MAPT	CHEMBL2181041			MAPT	APIGENIN			P2RY12	CLOPIDOGREL
MAPT	CHEMBL1569494			MAPT	CARUBICIN			P2RY12	CYTARABINE
MAPT	CHEMBL609606			MAPT	CHEMBL515763			P2RY12	BRILINTA
MAPT	5-NITRO-2-PHENYLPROPYLAMINOBENZOIC ACID [NPPB]			MAPT	CHEMBL527620			KCNH7	TEDISAMIL
MAPT	TETROQUINONE			MAPT	DAUNORUBICIN HYDROCHLORIDE			KCNH7	DALFAMPRIDINE
MAPT	CHEMBL580155			MAPT	CHEMBL211670			KCNH7	GUANIDINE HYDROCHLORIDE
MAPT	IODOPHTHALEIN			MAPT	TYRPHOSTIN 1			KCNH7	NERISPIRDINE
MAPT	PURPURIN			MAPT	AMENTOFLAVONE			NALCN	METHOTREXATE
MAPT	CHEMBL595227			MAPT	CHEMBL548017
MAPT	CHEMBL312487			MAPT	CHEMBL578257
MAPT	DEHYDROVARIABILIN			MAPT	IDARUBICIN
MAPT	LAPACHOL			MAPT	U-0126
MAPT	SARCOLYSIN			MAPT	PROPYLENE GLYCOL MONOSTEARATE
MAPT	ARISTOLOCHIC ACID			MAPT	ISOGINKGETIN
MAPT	CHEMBL582715			MAPT	CHEMBL546576
MAPT	CHEMBL601110			MAPT	BISINDOLYLMALEIMIDE IX
MAPT	GF-109203			MAPT	CHEMBL1397308
MAPT	MYRICETIN			MAPT	FISETIN
MAPT	GEFITINIB			MAPT	CHEMBL1588679
MAPT	2,3,4-TRIHYDROXY-4'-ETHOXYBENZOPHENONE			MAPT	CATECHIN
MAPT	SLAZINIC ACID			MAPT	OMEPRAZOLE
MAPT	HOMIDIUM BROMIDE			MAPT	SAPPANONE A TRIMETHYL ETHER
MAPT	CHEMBL601353			MAPT	CHEMBL1372046
MAPT	2-BENZOYL-5-METHOXYBENZOQUINONE			MAPT	CHEMBL580071
MAPT	PHOSMET			MAPT	PATULIN
MAPT	CHEMBL252417			MAPT	CHEMBL581044
MAPT	CHEMBL1519374			MAPT	CHEMBL1534034
MAPT	WORTMANNIN			MAPT	CHLOROTHALONIL
MAPT	SR-2640			MAPT	MAHANIMBINE
MAPT	CHEMBL600747			MAPT	HELIOMYCIN
MAPT	CHEMBL1814509			MAPT	HELENALIN
MAPT	CYSTAMINE DIHYDROCHLORIDE			MAPT	METHYLDOPA (RACEMIC)
MAPT	PURPUROGALLIN			MAPT	PARAROSANILINE
MAPT	CAPSAZEPINE			MAPT	CHEMBL328710
MAPT	PTEROSTILBENE			MAPT	GETIACAULEIN
MAPT	QUINALIZARIN			MAPT	CHEMBL587620
MAPT	CHEMBL196814			MAPT	STICTIC ACID
MAPT	ARACHIDONIC ACID			MAPT	CHEMBL1939691
MAPT	2,6-DIMETHOXYQUINONE			MAPT	OXITRIPTAN
MAPT	RACEPINEPHRINE			MAPT	TYRPHOSTIN 51
MAPT	RHAMNETIN			MAPT	EMBELIN
MAPT	XANTHOANGELOL			MAPT	CHEMBL2094456
MAPT	BERBERINE CHLORIDE			MAPT	CHEMBL1334465
MAPT	NITAZOXANIDE			MAPT	POMIFERIN
MAPT	CHEMBL579837			MAPT	CEAROIN
MAPT	CYSTAMINE HYDROCHLORIDE			MAPT	CHEMBL531322
MAPT	GUTHION			MAPT	CHEMBL527584
MAPT	ERBSTATIN			MAPT	CHEMBL1426508
MAPT	IRIGINOL HEXAACEATATE			MAPT	ISOVELLERAL
MAPT	CHEMBL222556			MAPT	CHEMBL1412489
MAPT	4-METHOXYDALBERGIONE			MAPT	METHYLTHIONINIUM CHLORIDE
MAPT	CAFFEIC ACID PHENETHYL ESTER			MAPT	TRIMETREXATE
MAPT	Z-PRO-PROLINAL			MAPT	BISANHYDRORUTILANTINONE
MAPT	CARBONYL CYANIDE M-CHLOROPHENYLHYDRAZONE			MAPT	CHEMBL462861
MAPT	CHEMBL68534			MAPT	QUERCETIN
MAPT	ELLAGIC ACID			MAPT	R-N-PROPYLNORAPOMORPHINE
MAPT	GOSSYPETIN			MAPT	ROTTLERIN
MAPT	CHEMBL2094422			MAPT	CHEMBL313737
MAPT	SANGUINARINE SULFATE			MAPT	CHEMBL586000
MAPT	NORDIHYDROGUAIARETIC ACID			MAPT	SEMAXANIB
MAPT	FELODIPINE			MAPT	L-755507
MAPT	CHEMBL337173			MAPT	CHEMBL578890
MAPT	CHEMBL603952			MAPT	BENSERAZIDE HYDROCHLORIDE
MAPT	CHEMBL1546228			MAPT	CHEMBL1379900
MAPT	CHEMBL56731			MAPT	CHEMBL590186
MAPT	CHEMBL1451216			MAPT	PANTOPRAZOLE
MAPT	OXIDOPAMINE HYDROCHLORIDE			MAPT	TYRPHOSTIN 47
MAPT	CHEMBL242171			MAPT	CHEMBL600694
MAPT	CHEMBL166486			MAPT	CHEMBL1224755
MAPT	INDIRUBIN-3-MONOXIME			MAPT	CHEMBL581574
MAPT	NORSTICTIC ACID			MAPT	EPINEPHRINE BITARTRATE
MAPT	AMINOHIPPURIC ACID			MAPT	PHENANTHROLINE
MAPT	ISOLIQUIRITIGENIN			MAPT	ACITRETIN
MAPT	DIAMIDE			MAPT	BITHIONOL
MAPT	EMODIN			MAPT	CGP-53353
MAPT	OBTUSAQUINONE			MAPT	FLUPIRTINE MALEATE
MAPT	TYRPHOSTIN 23			MAPT	CHEMBL1567571
MAPT	OLEOYL DOPAMINE			MAPT	STREPTONIGRIN
MAPT	CONGO RED			MAPT	NIFUROXAZIDE
MAPT	GARCINONE E			MAPT	CHEMBL139935
MAPT	CURCUMIN			MAPT	CHEMBL1334191
MAPT	CHEMBL533293			MAPT	CHEMBL428789
MAPT	12A-HYDROXY-5-DEOXYDEHYDROMUNDUSERONE			MAPT	CHEMBL601618
MAPT	CHEMBL578512			MAPT	HYDROXYZINE PAMOATE
MAPT	3,4-DIDESMETHYL-5-DESHYDROXY-3'-ETHOXYSCLEROIN			MAPT	CHEMBL493863
MAPT	DIHYDROERGOTAMINE MESYLATE			MAPT	CHEMBL2095095
MAPT	BROMOENOL LACTONE			MAPT	CHEMBL580421
MAPT	MESNA			MAPT	CHEMBL314639
MAPT	PHENAZOPYRIDINE HYDROCHLORIDE			MAPT	CHEMBL585591
MAPT	APOMORPHINE HYDROCHLORIDE HEMIHYDRATE			MAPT	EPIGALOCATECHIN GALLATE
MAPT	CHEMBL586031			MAPT	CHEMBL601192
MAPT	DERRUBONE			MAPT	KOPARIN
MAPT	4,4'-DIMETHOXYDALBERGIONE			MAPT	PHENOTHIAZINE
MAPT	THIOLUTIN			MAPT	LAPACHONE
MAPT	ALLOXAN			MAPT	GRINIMIBINE
MAPT	CHEMBL1574420			MAPT	CHELERYTHRINE
MAPT	CHEMBL146710			MAPT	ARUNDINE
MAPT	CHEMBL457504			MAPT	CHEMBL274921
MAPT	CHEMBL606167			MAPT	FUMARPROTOCETRARIC ACID
MAPT	CHEMBL227959			MAPT	INAMRINONE
MAPT	CHEMBL403741			MAPT	CHOLECALCIFEROL
MAPT	CHEMBL2181046			MAPT	9,10-PHENANTHRENEQUINONE
MAPT	CHEMBL67535			MAPT	CHEMBL1390716
MAPT	MACLURAXANTHONE			MAPT	RATANIAPHENOL II
MAPT	5-BENZYLOXYTRYPTAMINE			MAPT	AMSACRINE HYDROCHLORIDE
MAPT	CHEMBL582473			MAPT	TRIBROMSALAN
MAPT	CHEMBL528807			MAPT	CHEMBL538542
MAPT	GOSURANEMAB			MAPT	CHEMBL1609016
MAPT	ETHOPROPAZINE HYDROCHLORIDE			MAPT	CHEMBL525103
MAPT	CHEMBL1503190			MAPT	MENADIONE
MAPT	CHEMBL1601846			MAPT	3,4-DIMETHOXYDALBERGIONE
MAPT	NICLOSAMIDE			MAPT	APOMORPHINE
MAPT	CHEMBL538104			MAPT	CHEMBL429095
MAPT	OXOPURPUREINE			MAPT	NIGULDIPINE
MAPT	CHEMBL310934			MAPT	PITTSBURGH COMPOUND B
MAPT	TRANSPLATIN			MAPT	SU-9516
MAPT	CHEMBL584442			MAPT	CHEMBL1466186
MAPT	CHEMBL586078			MAPT	GW441756X
MAPT	CHEMBL590691			MAPT	SAPPANONE A DIMETHYL ETHER
MAPT	ACID BLUE 129			MAPT	CHELERYTHRINE CHLORIDE
MAPT	ETHACRIDINE LACTATE			MAPT	CARNOSIC ACID
MAPT	CHEMBL533965			MAPT	PROTOAPIGENONE
MAPT	CHEMBL578905			MAPT	CHEMBL1498652
MAPT	CHEMBL399530			MAPT	CHEMBL585654
MAPT	CHEMBL585656			MAPT	CHEMBL536375
MAPT	TOLONIUM CHLORIDE			MAPT	CHEMBL1984884
MAPT	PLUMBAGIN			MAPT	DICHLOROPHEN
MAPT	PYRROLIDINE DITHIOCARBAMIC ACID, AMMONIUM SALT			MAPT	CHEMBL597035
MAPT	CHEMBL591628			MAPT	SANGUINARIUM
MAPT	CHEMBL578504			MAPT	CEFACLOR
MAPT	CHEMBL578294			MAPT	CHEMBL1510164
MAPT	GALLIC ACID			MAPT	BILIRUBIN
MAPT	HYPERICIN			MAPT	HARMALOL
MAPT	CHEMBL605077			MAPT	CHEMBL297304
MAPT	CHEMBL1465049			MAPT	MECYSTEINE HYDROCHLORIDE
MAPT	EPINEPHRINE			MAPT	1,2-NAPHTHOQUINONE
MAPT	CHEMBL39878			MAPT	SULFURETIN
MAPT	CHEMBL1402376			MAPT	HOMIDIUM
MAPT	CHEMBL579105			MAPT	RABEPRAZOLE
MAPT	CHEMBL1079460			MAPT	LINOLENIC ACID
MAPT	CHEMBL19954			MAPT	CHEMBL586061
MAPT	CHEMBL600734			MAPT	CHEMBL592124
MAPT	CHEMBL1257092			MAPT	CHEMBL72365
MAPT	CHEMBL323356			MAPT	CISPLATIN
MAPT	CHEMBL591137			MAPT	CHEMBL2002487
MAPT	CHEMBL234338			MAPT	ROSMARINIC ACID
MAPT	SHIKONIN			MAPT	IRIGENOL
MAPT	CHEMBL2181040			MAPT	CHEMBL85194
MAPT	GENTIAN VIOLET			MAPT	ISOBOLDINE
MAPT	ELLIPTECINE			MAPT	DIHYDROGAMBOGIC ACID
MAPT	STAUROSPORINE AGLYCON			MAPT	CHEMBL483847
MAPT	CHEMBL606166			MAPT	CHEMBL17201
MAPT	HEMATOXYLIN			MAPT	CHEMBL322970
MAPT	BAICALEIN			MAPT	2,3-DIHYDROXY-4-METHOXY-4'-ETHOXYBENZOPHENONE
MAPT	CYSTEAMINE HYDROCHLORIDE			MAPT	TANSHINONE I
MAPT	CHEMBL175266			MAPT	OXYTETRACYCLINE
MAPT	LAVENDUSTIN A			MAPT	MITOXANTRONE HYDROCHLORIDE
MAPT	LUTEOLIN			MAPT	CHLORANIL
MAPT	TYRPHOSTIN A9			MAPT	METHYLENE BLUE
MAPT	CIS-RESVERATROL			MAPT	AGROCLAVINE
MAPT	LANSOPRAZOLE			MAPT	TRICETIN
MAPT	APIGENIN			MAPT	ZAPA
MAPT	CARUBICIN			MAPT	CHEMBL1306524
MAPT	CHEMBL515763			MAPT	KAEMPFEROL
MAPT	CHEMBL527620			MAPT	RESVERATROL
MAPT	DAUNORUBICIN HYDROCHLORIDE			MAPT	ATHRAQUINONES A
MAPT	CHEMBL211670			MAPT	TYRPHOSTIN 25
MAPT	TYRPHOSTIN 1			MAPT	(S)APOMORPHINE
MAPT	AMENTOFLAVONE			MAPT	CHEMBL546597
MAPT	CHEMBL548017			MAPT	CALCIMYCIN
MAPT	CHEMBL578257			MAPT	1,4-DIMETHOXYANTHRAQUINONE
MAPT	IDARUBICIN			MAPT	CHEMBL1335833
MAPT	U-0126			MAPT	CHEMBL77387
MAPT	PROPYLENE GLYCOL MONOSTEARATE			MAPT	BITHIONOLATE SODIUM
MAPT	ISOGINKGETIN			MAPT	RESERPINE
MAPT	CHEMBL546576			MAPT	RALOXIFENE HYDROCHLORIDE
MAPT	BISINDOLYLMALEIMIDE IX			MAPT	DALBERGIONE, 4-METHOXY-4'-HYDROXY-
MAPT	CHEMBL1397308			MAPT	ANGUSTIBALIN
MAPT	FISETIN			MAPT	PHENSERINE
MAPT	CHEMBL1588679			MAPT	BISSALICYL FUMARATE
MAPT	CATECHIN			MAPT	3-METHYLCHOLANTHRENE
MAPT	OMEPRAZOLE			MAPT	DIMETHYL GAMBOGATE
MAPT	SAPPANONE A TRIMETHYL ETHER			MAPT	SULFASALAZINE
MAPT	CHEMBL1372046			MAPT	HAEMATOXYLIN
MAPT	CHEMBL580071			MAPT	CHEMBL580183
MAPT	PATULIN			NPPA	AMLODIPINE
MAPT	CHEMBL581044			NPPA	CHLORTHALIDONE
MAPT	CHEMBL1534034			NTRK2	LITHIUM
MAPT	CHLOROTHALONIL			NTRK2	AST-487
MAPT	MAHANIMBINE			NTRK2	PILOCARPINE
MAPT	HELIOMYCIN			NTRK2	AZD-7451
MAPT	HELENALIN			NTRK2	CHEMBL546797
MAPT	METHYLDOPA (RACEMIC)			NTRK2	DORAMAPIMOD
MAPT	PARAROSANILINE			NTRK2	ENTRECTINIB
MAPT	CHEMBL328710			NTRK2	LAROTRECTINIB
MAPT	GETIACAULEIN			NTRK2	HESPERADIN
MAPT	CHEMBL587620			NTRK2	SORAFENIB
MAPT	STICTIC ACID			NTRK2	ALTIRATINIB
MAPT	CHEMBL1939691			NTRK2	CISPLATIN
MAPT	OXITRIPTAN			NTRK2	MK-2461
MAPT	TYRPHOSTIN 51			NTRK2	TOZASERTIB
MAPT	EMBELIN			NTRK2	DOVITINIB
MAPT	CHEMBL2094456			NTRK2	CEP-2563
MAPT	CHEMBL1334465			NTRK2	SNS-314
MAPT	POMIFERIN			NTRK2	CORTICOTROPIN
MAPT	CEAROIN			NTRK2	DITIOCARB
MAPT	CHEMBL531322			NTRK2	GW632580X
MAPT	CHEMBL527584			NTRK2	PF-00562271
MAPT	CHEMBL1426508			NTRK2	METHADONE
MAPT	ISOVELLERAL			NTRK2	PLX-7486
MAPT	CHEMBL1412489			NTRK2	LINIFANIB
MAPT	METHYLTHIONINIUM CHLORIDE			NTRK2	CHEMBL202721
MAPT	TRIMETREXATE			NTRK2	SB-202190
MAPT	BISANHYDRORUTILANTINONE			NTRK2	AZD-6918
MAPT	CHEMBL462861			NTRK2	SP-600125
MAPT	QUERCETIN			NTRK2	LAUROGUADINE
MAPT	R-N-PROPYLNORAPOMORPHINE			NTRK2	JNJ-7706621
MAPT	ROTTLERIN			NTRK2	CLOZAPINE
MAPT	CHEMBL313737			NTRK2	R-406
MAPT	CHEMBL586000			NTRK2	LESTAURTINIB
MAPT	SEMAXANIB			NTRK2	ILORASERTIB
MAPT	L-755507			NTRK2	RG-1530
MAPT	CHEMBL578890			NTRK2	GW441756X
MAPT	BENSERAZIDE HYDROCHLORIDE			NTRK2	ALISERTIB
MAPT	CHEMBL1379900			NTRK2	CENISERTIB
MAPT	CHEMBL590186			NTRK2	PD-0166285
MAPT	PANTOPRAZOLE			NTRK2	GAMBOGIC AMIDE
MAPT	TYRPHOSTIN 47			NTRK2	DOXORUBICIN
MAPT	CHEMBL600694			NTRK2	BMS-754807
MAPT	CHEMBL1224755			P2RX7	GSK1482160
MAPT	CHEMBL581574			P2RX7	AZD9056
MAPT	EPINEPHRINE BITARTRATE			P2RX7	JNJ-54175446
MAPT	PHENANTHROLINE			P2RX7	FENTANYL
MAPT	ACITRETIN			P2RX7	EVT401
MAPT	BITHIONOL			P2RX7	CE-224535
MAPT	CGP-53353			SCN2A	PROPOFOL
MAPT	FLUPIRTINE MALEATE			SCN2A	PHENOBARBITAL
MAPT	CHEMBL1567571			SCN2A	CHLOROPROCAINE HYDROCHLORIDE
MAPT	STREPTONIGRIN			SCN2A	NKTR-171
MAPT	NIFUROXAZIDE			SCN2A	ELPETRIGINE
MAPT	CHEMBL139935			SCN2A	MEXILETINE HYDROCHLORIDE
MAPT	CHEMBL1334191			SCN2A	ETHOTOIN
MAPT	CHEMBL428789			SCN2A	HEXYLCAINE HYDROCHLORIDE
MAPT	CHEMBL601618			SCN2A	ORPHENADRINE HYDROCHLORIDE
MAPT	HYDROXYZINE PAMOATE			SCN2A	CARBAMAZEPINE
MAPT	CHEMBL493863			SCN2A	EVENAMIDE
MAPT	CHEMBL2095095			SCN2A	LAMOTRIGINE
MAPT	CHEMBL580421			SCN2A	LIDOCAINE HYDROCHLORIDE
MAPT	CHEMBL314639			SCN2A	FOSPROPOFOL
MAPT	CHEMBL585591			SCN2A	PROCAINE HYDROCHLORIDE
MAPT	EPIGALOCATECHIN GALLATE			SCN2A	TETRODOTOXIN
MAPT	CHEMBL601192			SCN2A	QUINIDINE SULFATE
MAPT	KOPARIN			SCN2A	IRAMPANEL
MAPT	PHENOTHIAZINE			SCN2A	PHENYTOIN
MAPT	LAPACHONE			SCN2A	ESLICARBAZEPINE ACETATE
MAPT	GRINIMIBINE			SCN2A	ZONISAMIDE
MAPT	CHELERYTHRINE			SCN2A	TETRACAINE HYDROCHLORIDE
MAPT	ARUNDINE			SCN2A	FOSPHENYTOIN SODIUM
MAPT	CHEMBL274921			SCN2A	DRONEDARONE HYDROCHLORIDE
MAPT	FUMARPROTOCETRARIC ACID			SCN2A	OXCARBAZEPINE
MAPT	INAMRINONE			SCN2A	TOCAINIDE HYDROCHLORIDE
MAPT	CHOLECALCIFEROL			SCN2A	INDECAINIDE HYDROCHLORIDE
MAPT	9,10-PHENANTHRENEQUINONE			SCN2A	PROPARACAINE HYDROCHLORIDE
MAPT	CHEMBL1390716			SCN2A	TOPIRAMATE
MAPT	RATANIAPHENOL II			SCN2A	RALFINAMIDE
MAPT	AMSACRINE HYDROCHLORIDE			SCN2A	ROPIVACAINE HYDROCHLORIDE
MAPT	TRIBROMSALAN			SCN2A	NERISPIRDINE
MAPT	CHEMBL538542			SCN2A	LIDOCAINE
MAPT	CHEMBL1609016			SCN2A	ERLOSAMIDE
MAPT	CHEMBL525103			SCN2A	PHENAZOPYRIDINE HYDROCHLORIDE
MAPT	MENADIONE			SCN2A	MORICIZINE HYDROCHLORIDE
MAPT	3,4-DIMETHOXYDALBERGIONE			SCN2A	MERETHOXYLLINE PROCAINE
MAPT	APOMORPHINE			SCN2A	PRILOCAINE
MAPT	CHEMBL429095			SCN2A	DYCLONINE HYDROCHLORIDE
MAPT	NIGULDIPINE			SCN2A	ETIDOCAINE HYDROCHLORIDE
MAPT	PITTSBURGH COMPOUND B			SCN2A	PRILOCAINE HYDROCHLORIDE
MAPT	SU-9516			SCN2A	PHENACEMIDE
MAPT	CHEMBL1466186			SCN2A	MEPHENYTOIN
MAPT	GW441756X			SCN2A	BENOXINATE HYDROCHLORIDE
MAPT	SAPPANONE A DIMETHYL ETHER			SCN2A	PRIMIDONE
MAPT	CHELERYTHRINE CHLORIDE			SCN2A	PHENYTOIN SODIUM
MAPT	CARNOSIC ACID			SCN2A	PROCAINAMIDE HYDROCHLORIDE
MAPT	PROTOAPIGENONE			SCN2A	SAFINAMIDE
MAPT	CHEMBL1498652			SCN2A	TETRACAINE
MAPT	CHEMBL585654			SCN2A	QUINIDINE GLUCONATE
MAPT	CHEMBL536375			SCN2A	ESLICARBAZEPINE
MAPT	CHEMBL1984884			SCN2A	ORPHENADRINE CITRATE
MAPT	DICHLOROPHEN			SCN2A	ARTICAINE HYDROCHLORIDE
MAPT	CHEMBL597035			SCN2A	PROPAFENONE HYDROCHLORIDE
MAPT	SANGUINARIUM			SCN2A	PROPOXYCAINE HYDROCHLORIDE
MAPT	CEFACLOR			SCN2A	RUFINAMIDE
MAPT	CHEMBL1510164			SCN2A	QUINIDINE POLYGALACTURONATE
MAPT	BILIRUBIN			SCN2A	RILUZOLE
MAPT	HARMALOL			SCN2A	DISOPYRAMIDE PHOSPHATE
MAPT	CHEMBL297304			SCN2A	MEPIVACAINE HYDROCHLORIDE
MAPT	MECYSTEINE HYDROCHLORIDE			SCN2B	ZONISAMIDE
MAPT	1,2-NAPHTHOQUINONE			SCN3A	DRONEDARONE HYDROCHLORIDE
MAPT	SULFURETIN			SCN3A	ZONISAMIDE
MAPT	HOMIDIUM			SCN3A	ARTICAINE HYDROCHLORIDE
MAPT	RABEPRAZOLE			SCN3A	TETRACAINE HYDROCHLORIDE
MAPT	LINOLENIC ACID			SCN3A	LAMOTRIGINE
MAPT	CHEMBL586061			SCN3A	MERETHOXYLLINE PROCAINE
MAPT	CHEMBL592124			SCN3A	PRIMIDONE
MAPT	CHEMBL72365			SCN3A	ROPIVACAINE HYDROCHLORIDE
MAPT	CISPLATIN			SCN3A	TETRODOTOXIN
MAPT	CHEMBL2002487			SCN3A	PHENYTOIN SODIUM
MAPT	ROSMARINIC ACID			SCN3A	IRAMPANEL
MAPT	IRIGENOL			SCN3A	PROCAINAMIDE HYDROCHLORIDE
MAPT	CHEMBL85194			SCN3A	MEXILETINE HYDROCHLORIDE
MAPT	ISOBOLDINE			SCN3A	FOSPHENYTOIN SODIUM
MAPT	DIHYDROGAMBOGIC ACID			SCN3A	PHENACEMIDE
MAPT	CHEMBL483847			SCN3A	RUFINAMIDE
MAPT	CHEMBL17201			SCN3A	CHLOROPROCAINE HYDROCHLORIDE
MAPT	CHEMBL322970			SCN3A	LIDOFLAZINE
MAPT	2,3-DIHYDROXY-4-METHOXY-4'-ETHOXYBENZOPHENONE			SCN3A	MORICIZINE HYDROCHLORIDE
MAPT	TANSHINONE I			SCN3A	TOCAINIDE HYDROCHLORIDE
MAPT	OXYTETRACYCLINE			SCN3A	ESLICARBAZEPINE ACETATE
MAPT	MITOXANTRONE HYDROCHLORIDE			SCN3A	ERLOSAMIDE
MAPT	CHLORANIL			SCN3A	BENOXINATE HYDROCHLORIDE
MAPT	METHYLENE BLUE			SCN3A	QUINIDINE GLUCONATE
MAPT	AGROCLAVINE			SCN3A	PROPARACAINE HYDROCHLORIDE
MAPT	TRICETIN			SCN3A	LIDOCAINE HYDROCHLORIDE
MAPT	ZAPA			SCN3A	RALFINAMIDE
MAPT	CHEMBL1306524			SCN3A	MEPIVACAINE HYDROCHLORIDE
MAPT	KAEMPFEROL			SCN3A	NERISPIRDINE
MAPT	RESVERATROL			SCN3A	TOPIRAMATE
MAPT	ATHRAQUINONES A			SCN3A	PROCAINE HYDROCHLORIDE
MAPT	TYRPHOSTIN 25			SCN3A	NKTR-171
MAPT	(S)APOMORPHINE			SCN3A	DYCLONINE HYDROCHLORIDE
MAPT	CHEMBL546597			SCN3A	ELPETRIGINE
MAPT	CALCIMYCIN			SCN3A	PROPOXYCAINE HYDROCHLORIDE
MAPT	1,4-DIMETHOXYANTHRAQUINONE			SCN3A	PHENYTOIN
MAPT	CHEMBL1335833			SCN3A	PRILOCAINE HYDROCHLORIDE
MAPT	CHEMBL77387			SCN3A	QUINIDINE SULFATE
MAPT	BITHIONOLATE SODIUM			SCN3A	ORPHENADRINE HYDROCHLORIDE
MAPT	RESERPINE			SCN3A	INDECAINIDE HYDROCHLORIDE
MAPT	RALOXIFENE HYDROCHLORIDE			SCN3A	RILUZOLE
MAPT	DALBERGIONE, 4-METHOXY-4'-HYDROXY-			SCN3A	ETHOTOIN
MAPT	ANGUSTIBALIN			SCN3A	ETIDOCAINE HYDROCHLORIDE
MAPT	PHENSERINE			SCN3A	TETRACAINE
MAPT	BISSALICYL FUMARATE			SCN3A	MEPHENYTOIN
MAPT	3-METHYLCHOLANTHRENE			SCN3A	DISOPYRAMIDE PHOSPHATE
MAPT	DIMETHYL GAMBOGATE			SCN3A	PRILOCAINE
MAPT	SULFASALAZINE			SCN3A	QUINIDINE POLYGALACTURONATE
MAPT	HAEMATOXYLIN			SCN3A	PHENAZOPYRIDINE HYDROCHLORIDE
MAPT	CHEMBL580183			SCN3A	OXCARBAZEPINE
NTRK2	LITHIUM			SCN3A	ORPHENADRINE CITRATE
NTRK2	AST-487			SCN3A	ESLICARBAZEPINE
NTRK2	PILOCARPINE			SCN3A	EVENAMIDE
NTRK2	AZD-7451			SCN3A	LIDOCAINE
NTRK2	CHEMBL546797			SCN3A	SAFINAMIDE
NTRK2	DORAMAPIMOD			SCN3A	PROPAFENONE HYDROCHLORIDE
NTRK2	ENTRECTINIB			SCN3A	CARBAMAZEPINE
NTRK2	LAROTRECTINIB			SCN3A	HEXYLCAINE HYDROCHLORIDE
NTRK2	HESPERADIN			SCN4B	ZONISAMIDE
NTRK2	SORAFENIB			SNCA	ALTENUSIN
NTRK2	ALTIRATINIB			SNCA	MYCOPHENOLIC ACID
NTRK2	CISPLATIN			SNCA	CALCDPWW
NTRK2	MK-2461			SNCA	GARDENIN
NTRK2	TOZASERTIB			SNCA	CHEMBL2094833
NTRK2	DOVITINIB			SNCA	DOXORUBICIN HYDROCHLORIDE
NTRK2	CEP-2563			SNCA	CHEMBL505670
NTRK2	SNS-314			SNCA	CHEMBL1534035
NTRK2	CORTICOTROPIN			SNCA	CHEMBL534353
NTRK2	DITIOCARB			SNCA	CHEMBL1526167
NTRK2	GW632580X			SNCA	LICARIN A
NTRK2	PF-00562271			SNCA	CHEMBL599100
NTRK2	METHADONE			SNCA	CHEMBL2094567
NTRK2	PLX-7486			SNCA	CHEMBL66089
NTRK2	LINIFANIB			SNCA	CAFFEIC ACID PHENETHYL ESTER
NTRK2	CHEMBL202721			SNCA	CINPANEMAB
NTRK2	SB-202190			SNCA	CHEMBL1521156
NTRK2	AZD-6918			SNCA	CHEMBL442906
NTRK2	SP-600125			SNCA	GENTIAN VIOLET
NTRK2	LAUROGUADINE			SNCA	PARAROSANILINE
NTRK2	JNJ-7706621			SNCA	CHEMBL548540
NTRK2	CLOZAPINE			SNCA	CHEMBL1368696
NTRK2	R-406			SNCA	CHEMBL450802
NTRK2	LESTAURTINIB			SNCA	KETOCONAZOLE
NTRK2	ILORASERTIB			SNCA	CHEMBL580727
NTRK2	RG-1530			SNCA	LITHOCHOLIC ACID
NTRK2	GW441756X			SNCA	CONGO RED
NTRK2	ALISERTIB			SNCA	GW305074X
NTRK2	CENISERTIB			SNCA	PRASINEZUMAB
NTRK2	PD-0166285			SNCA	6-AZAURIDINE
NTRK2	GAMBOGIC AMIDE			SNCA	CHEMBL406845
NTRK2	DOXORUBICIN			CACNA1G	ETHOSUXIMIDE
NTRK2	BMS-754807			CACNA1G	BEPRIDIL HYDROCHLORIDE
PRKCG	ENZASTAURIN			CACNA1G	CELECOXIB
PRKCG	CENISERTIB			CACNA1G	METHSUXIMIDE
PRKCG	LAUROGUADINE			CACNA1G	ZONISAMIDE
PRKCG	BRYOSTATIN			CACNA1G	ATAGABALIN
PRKCG	CHEMBL578061			CACNA1G	TRIMETHADIONE
PRKCG	ENTRECTINIB			CACNA1G	PREGABALIN
PRKCG	FASUDIL			CACNA1G	VERAPAMIL
PRKCG	GO-6976			CACNA1G	PHENSUXIMIDE
PRKCG	GSK-690693			CACNA1G	PARAMETHADIONE
PRKCG	PF-00562271			CACNA1G	FLUNARIZINE
PRKCG	SOTRASTAURIN			CACNA1G	MIBEFRADIL DIHYDROCHLORIDE
PRKCG	QUERCETIN			CACNA1G	GABAPENTIN
PRKCG	RG-1530			CACNA1G	GABAPENTIN ENACARBIL
PRKCG	MIDOSTAURIN			CACNA1G	IMAGABALIN
PRKCG	SB-220025			CACNA1G	PENFLURIDOL
PRKCG	UCN-01			NRXN1	DULOXETINE
PRKCG	LY-2090314			SLC4A8	ALCOHOL
PRKCG	SP-600125			KCNK10	ISOFLURANE
PRKCG	CEP-2563			KCNK10	ENFLURANE
PRKCG	R-406			KCNK10	HALOTHANE
PRKCG	GSK-269962A			KCNK10	DESFLURANE
PTPRD	TEPROTUMUMAB			KCNK10	SEVOFLURANE
PTPRD	PIOGLITAZONE			SCN3B	ZONISAMIDE
PTPRD	VERAPAMIL			CELF4	ILOPERIDONE
PTPRD	TRANDOLAPRIL			KCNH7	TEDISAMIL
PTPRD	CIXUTUMUMAB			KCNH7	DALFAMPRIDINE
S100B	STREPTOZOCIN			KCNH7	GUANIDINE HYDROCHLORIDE
S100B	PHENOTHIAZINE			KCNH7	NERISPIRDINE
SLC6A1	CHEMBL77287			STX1B	WARFARIN
SLC6A1	TIAGABINE			NALCN	METHOTREXATE
SLC6A1	TIAGABINE HYDROCHLORIDE			EDNRB	PACLITAXEL
SLC6A1	COCAINE			EDNRB	MACITENTAN
SLC6A1	HINOKININ			EDNRB	ENRASENTAN
SNAP25	INCOBOTULINUMTOXINA			EDNRB	AMBRISENTAN
SNAP25	ONABOTULINUMTOXINA			EDNRB	BOSENTAN
SNAP25	ABOBOTULINUMTOXINA			EDNRB	IRL-1620
SNAP25	DIAZOXIDE			EDNRB	TEZOSENTAN
SNCA	ALTENUSIN			EDNRB	DARUSENTAN
SNCA	MYCOPHENOLIC ACID			CACNG4	GABAPENTIN
SNCA	CALCDPWW			CACNG4	ATAGABALIN
SNCA	GARDENIN			CACNG4	BEPRIDIL HYDROCHLORIDE
SNCA	CHEMBL2094833			CACNG4	IMAGABALIN
SNCA	DOXORUBICIN HYDROCHLORIDE			CACNG4	PREGABALIN
SNCA	CHEMBL505670			CACNG4	GABAPENTIN ENACARBIL
SNCA	CHEMBL1534035			GRIA4	PERAMPANEL
SNCA	CHEMBL534353			GRIA4	FARAMPATOR
SNCA	CHEMBL1526167			GRIA4	CX1739
SNCA	LICARIN A			GRIA4	TEZAMPANEL
SNCA	CHEMBL599100			GRIA4	PF-04958242
SNCA	CHEMBL2094567			GRIA4	DASOLAMPANEL
SNCA	CHEMBL66089			GRIA4	TALAMPANEL
SNCA	CAFFEIC ACID PHENETHYL ESTER			GRIA4	MIBAMPATOR
SNCA	CINPANEMAB			GRIA4	ZONAMPANEL
SNCA	CHEMBL1521156			GRIA4	SELURAMPANEL
SNCA	CHEMBL442906			GRIA4	IRAMPANEL
SNCA	GENTIAN VIOLET			GRIA4	BECAMPANEL
SNCA	PARAROSANILINE			GRIA4	TOPIRAMATE
SNCA	CHEMBL548540			GRIA4	MK-8777
SNCA	CHEMBL1368696			NTRK3	LAROTRECTINIB
SNCA	CHEMBL450802			NTRK3	SB-202190
SNCA	KETOCONAZOLE			NTRK3	ILORASERTIB
SNCA	CHEMBL580727			NTRK3	SNS-314
SNCA	LITHOCHOLIC ACID			NTRK3	GW441756X
SNCA	CONGO RED			NTRK3	ALTIRATINIB
SNCA	GW305074X			NTRK3	MLN-8054
SNCA	PRASINEZUMAB			NTRK3	MK-2461
SNCA	6-AZAURIDINE			NTRK3	CYC-116
SNCA	CHEMBL406845			NTRK3	LINIFANIB
SYP	MORPHINE			NTRK3	TANDUTINIB
SYT1	COCAINE			NTRK3	THYROXINE
NRXN1	DULOXETINE			NTRK3	GW632580X
SLC4A8	ALCOHOL			NTRK3	GAMBOGIC AMIDE
NRG3	CETUXIMAB			NTRK3	AZD-7451
NRG3	ILOPERIDONE			NTRK3	TOZASERTIB
NRG3	PANITUMUMAB			NTRK3	HESPERADIN
CYP46A1	SOTICLESTAT			NTRK3	LESTAURTINIB
CACNG4	GABAPENTIN			NTRK3	ENTRECTINIB
CACNG4	ATAGABALIN			NTRK3	PD-0166285
CACNG4	BEPRIDIL HYDROCHLORIDE			NTRK3	DORAMAPIMOD
CACNG4	IMAGABALIN			NTRK3	SORAFENIB
CACNG4	PREGABALIN			NTRK3	CEP-2563
CACNG4	GABAPENTIN ENACARBIL			NTRK3	PLX-7486
CELF4	ILOPERIDONE			NTRK3	R-406
PRRT2	BRYOSTATIN			NTRK3	ALISERTIB
STX1B	WARFARIN			NTRK3	DOVITINIB
TUBB2B	BRENTUXIMAB VEDOTIN			NTRK3	RG-1530
TUBB2B	PODOFILOX			NTRK3	AST-487
TUBB2B	CYCLOSTREPTIN			NTRK3	AZD-6918
TUBB2B	CHEMBL1935538			NTRK3	SP-600125
TUBB2B	CHEMBL1795737			NTRK3	REPOTRECTINIB
TUBB2B	SAGOPILONE			PTPRD	TEPROTUMUMAB
TUBB2B	VERUBULIN			PTPRD	PIOGLITAZONE
TUBB2B	FOSBRETABULIN DISODIUM			PTPRD	VERAPAMIL
TUBB2B	ZAMPANOLIDE			PTPRD	TRANDOLAPRIL
TUBB2B	ABT-751			PTPRD	CIXUTUMUMAB
TUBB2B	COMBRETASTATIN A4			SYT1	COCAINE
TUBB2B	PACLITAXEL			GRM3	LY2969822
TUBB2B	VINCRISTINE			GRM3	LY404039
TUBB2B	VINORELBINE TARTRATE			GRM3	DIACETYLMORPHINE
TUBB2B	DOCETAXEL			GRM3	POMAGLUMETAD METHIONIL
TUBB2B	IXABEPILONE			GRM3	DECOGLURANT
TUBB2B	VINCRISTINE SULFATE			GRM3	RISPERIDONE
TUBB2B	INDIBULIN			GRM7	RISPERIDONE
TUBB2B	CROLIBULIN			HTR2A	CHLORPROMAZINE
TUBB2B	VINBLASTINE			HTR2A	BREXPIPRAZOLE
TUBB2B	MAYTANSINE			HTR2A	ILOPERIDONE
TUBB2B	CHEMBL2036124			HTR2A	OCAPERIDONE
TUBB2B	CURCUMIN			HTR2A	LITHIUM
TUBB2B	CHEMBL2036119			HTR2A	LUMATEPERONE
TUBB2B	PLINABULIN			HTR2A	CHLORPROTHIXENE
TUBB2B	PACLITAXEL POLIGLUMEX			HTR2A	TRAZODONE HYDROCHLORIDE
TUBB2B	NOCODAZOLE			HTR2A	SB-773812
TUBB2B	CHEMBL453818			HTR2A	TRELANSERIN
TUBB2B	MAYTANSINOL			HTR2A	MIDOMAFETAMINE
TUBB2B	CABAZITAXEL			HTR2A	HALOPERIDOL
TUBB2B	VINBLASTINE SULFATE			HTR2A	ANIRACETAM
TUBB2B	VORINOSTAT			HTR2A	IFERANSERIN
TUBB2B	FOSBRETABULIN TROMETHAMINE			HTR2A	PRUVANSERIN
TUBB2B	VINORELBINE			HTR2A	CYCLOBENZAPRINE
TUBB2B	ERIBULIN MESYLATE			HTR2A	CARPHENAZINE MALEATE
TUBB2B	LARGAZOLE			HTR2A	MIANSERIN
TUBB2B	COLCHICINE			HTR2A	FLIBANSERIN
TUBB2B	VINFLUNINE			HTR2A	TEDATIOXETINE
TUBB2B	LEXIBULIN			HTR2A	ASENAPINE
TUBB2B	TRASTUZUMAB EMTANSINE			HTR2A	QUETIAPINE
TUBB2B	DAVUNETIDE			HTR2A	ZOTEPINE
ABAT	VIGABATRIN			HTR2A	MESORIDAZINE
ABAT	TIAGABINE			HTR2A	PIMOZIDE
ABAT	CPP-115			HTR2A	SERTINDOLE
ABAT	4-HYDROXYBENZALDEHYDE			HTR2A	THIORIDAZINE HYDROCHLORIDE
ABAT	L-ALANINE			HTR2A	ONDANSETRON
ABAT	VALPROIC ACID			HTR2A	PAROXETINE
ATP1B2	DESLANOSIDE			HTR2A	THIORIDAZINE
ATP1B2	ACETYLDIGITOXIN			HTR2A	CLOZAPINE
ATP1B2	DIGITOXIN			HTR2A	NEMIFITIDE
ATP1B2	DIGOXIN			HTR2A	HALOPERIDOL DECANOATE
CNTFR	CILIARY NEUROTROPHIC FACTOR			HTR2A	THIOTHIXENE HYDROCHLORIDE
CRHBP	ALCOHOL			HTR2A	PIMAVANSERIN
DSCAM	CARBOPLATIN			HTR2A	ARIPIPRAZOLE
DSCAM	PACLITAXEL			HTR2A	CHLORPROMAZINE HYDROCHLORIDE
ETV1	TRAMETINIB			HTR2A	VABICASERIN HYDROCHLORIDE
GAD1	METHADONE			HTR2A	MIRTAZAPINE
MCHR1	CHEMBL178707			HTR2A	PROMAZINE HYDROCHLORIDE
MCHR1	SNAP-7941			HTR2A	BLONANSERIN
MCHR1	CHEMBL2110360			HTR2A	PALIPERIDONE
MCHR1	BMS-830216			HTR2A	KETANSERIN
KCND2	DALFAMPRIDINE			HTR2A	NEFAZODONE
KCND2	NERISPIRDINE			HTR2A	RISPERIDONE
KCND2	TEDISAMIL			HTR2A	THIETHYLPERAZINE
KCND2	GUANIDINE HYDROCHLORIDE			HTR2A	ARIPIPRAZOLE LAUROXIL
SCN2A	PROPOFOL			HTR2A	OLANZAPINE
SCN2A	PHENOBARBITAL			HTR2A	TEMANOGREL
SCN2A	CHLOROPROCAINE HYDROCHLORIDE			HTR2A	TERGURIDE
SCN2A	NKTR-171			HTR2A	NELOTANSERIN
SCN2A	ELPETRIGINE			HTR2A	SARPOGRELATE
SCN2A	MEXILETINE HYDROCHLORIDE			HTR2A	PROMAZINE
SCN2A	ETHOTOIN			HTR2A	METHYSERGIDE
SCN2A	HEXYLCAINE HYDROCHLORIDE			HTR2A	RISPERDAL
SCN2A	ORPHENADRINE HYDROCHLORIDE			HTR2A	LURASIDONE HYDROCHLORIDE
SCN2A	CARBAMAZEPINE			HTR2A	MESORIDAZINE BESYLATE
SCN2A	EVENAMIDE			HTR2A	THIOTHIXENE
SCN2A	LAMOTRIGINE			HTR2A	MINAPRINE
SCN2A	LIDOCAINE HYDROCHLORIDE			HTR2A	LURASIDONE
SCN2A	FOSPROPOFOL			HTR2A	FLUOXETINE
SCN2A	PROCAINE HYDROCHLORIDE			HTR2A	RENZAPRIDE
SCN2A	TETRODOTOXIN			HTR2A	ESCITALOPRAM
SCN2A	QUINIDINE SULFATE			HTR2A	TRIMIPRAMINE MALEATE
SCN2A	IRAMPANEL			HTR2A	LOXAPINE
SCN2A	PHENYTOIN			HTR2A	PROPIOMAZINE
SCN2A	ESLICARBAZEPINE ACETATE			HTR2A	BUPROPION
SCN2A	ZONISAMIDE			HTR2A	DROPERIDOL
SCN2A	TETRACAINE HYDROCHLORIDE			HTR2A	PIMAVANSERIN TARTRATE
SCN2A	FOSPHENYTOIN SODIUM			HTR2A	ZIPRASIDONE
SCN2A	DRONEDARONE HYDROCHLORIDE			HTR2A	CYPROHEPTADINE
SCN2A	OXCARBAZEPINE			HTR2A	ZICRONAPINE
SCN2A	TOCAINIDE HYDROCHLORIDE			HTR2A	CYCLOBENZAPRINE HYDROCHLORIDE
SCN2A	INDECAINIDE HYDROCHLORIDE			HTR2A	ESMIRTAZAPINE
SCN2A	PROPARACAINE HYDROCHLORIDE			HTR2A	ZIPRASIDONE MESYLATE
SCN2A	TOPIRAMATE			HTR2A	EPLIVANSERIN
SCN2A	RALFINAMIDE			HTR2A	BIFEPRUNOX
SCN2A	ROPIVACAINE HYDROCHLORIDE			HTR2A	LOXAPINE HYDROCHLORIDE
SCN2A	NERISPIRDINE			HTR2A	EFAVIRENZ
SCN2A	LIDOCAINE			HTR2A	TRIFLUOPERAZINE HYDROCHLORIDE
SCN2A	ERLOSAMIDE			HTR2A	ABAPERIDONE
SCN2A	PHENAZOPYRIDINE HYDROCHLORIDE			HTR2A	TRAZODONE
SCN2A	MORICIZINE HYDROCHLORIDE			HTR2A	SUMATRIPTAN
SCN2A	MERETHOXYLLINE PROCAINE			HTR2A	DOXEPIN
SCN2A	PRILOCAINE			HTR2A	TRYPTAMINE
SCN2A	DYCLONINE HYDROCHLORIDE			HTR2A	VENLAFAXINE
SCN2A	ETIDOCAINE HYDROCHLORIDE			HTR2A	CITALOPRAM
SCN2A	PRILOCAINE HYDROCHLORIDE			HTR2A	AMITRIPTYLINE
SCN2A	PHENACEMIDE			HTR2A	FLUVOXAMINE
SCN2A	MEPHENYTOIN			HTR2A	ZIPRASIDONE HYDROCHLORIDE
SCN2A	BENOXINATE HYDROCHLORIDE			HTR2A	PROCHLORPERAZINE
SCN2A	PRIMIDONE			HTR2A	ESMIRTAZAPINE MALEATE
SCN2A	PHENYTOIN SODIUM			HTR2A	HALOPERIDOL LACTATE
SCN2A	PROCAINAMIDE HYDROCHLORIDE			HTR2A	LOXAPINE SUCCINATE
SCN2A	SAFINAMIDE			HTR2A	VOLINANSERIN
SCN2A	TETRACAINE			HTR2A	OLANZAPINE PAMOATE
SCN2A	QUINIDINE GLUCONATE			HTR2A	NEFAZODONE HYDROCHLORIDE
SCN2A	ESLICARBAZEPINE			HTR2A	ASENAPINE MALEATE
SCN2A	ORPHENADRINE CITRATE			HTR2A	MOLINDONE HYDROCHLORIDE
SCN2A	ARTICAINE HYDROCHLORIDE			HTR2A	QUETIAPINE FUMARATE
SCN2A	PROPAFENONE HYDROCHLORIDE			HTR2A	ROLUPERIDONE HYDROCHLORIDE
SCN2A	PROPOXYCAINE HYDROCHLORIDE			CAMK2B	TRIFLUOPERAZINE
SCN2A	RUFINAMIDE			CAMK2B	TAE-684
SCN2A	QUINIDINE POLYGALACTURONATE			CAMK2B	GSK-269962A
SCN2A	RILUZOLE			CAMK2B	LINIFANIB
SCN2A	DISOPYRAMIDE PHOSPHATE			CAMK2B	RIMACALIB
SCN2A	MEPIVACAINE HYDROCHLORIDE			CAMK2B	SOTRASTAURIN
ABCC8	GLIMEPIRIDE			CAMK2B	VASOPRESSIN
ABCC8	CHLORPROPAMIDE			CAMK2B	IONOMYCIN
ABCC8	GLYBURIDE			CAMK2B	CEDIRANIB
ABCC8	NATEGLINIDE			CAMK2B	SORAFENIB
ABCC8	TOLBUTAMIDE			CAMK2B	SP-600125
ABCC8	GLIPIZIDE			CAMK2B	LY-2090314
ABCC8	REPAGLINIDE			CAMK2B	SNS-314
ABCC8	GLIQUIDONE			CAMK2B	CENISERTIB
ABCC8	MITIGLINIDE			CAMK2B	NIFEDIPINE
ABCC8	TOLBUTAMIDE SODIUM, STERILE			CAMK2B	CAFFEINE
ABCC8	ACETOHEXAMIDE			CAMK2B	ALCOHOL
ABCC8	NAMINIDIL			CAMK2B	ILORASERTIB
ABCC8	BERBERRUBINE			CAMK2B	CYC-116
ABCC8	BERBERINE CHLORIDE			CRHBP	ALCOHOL
ABCC8	GLICLAZIDE			MSTN	STAMULUMAB
ABCC8	TOLAZAMIDE			MSTN	LANDOGROZUMAB
ABCC8	SARAKALIM			MSTN	TREVOGRUMAB
KCNK10	ISOFLURANE			MSTN	DOMAGROZUMAB
KCNK10	ENFLURANE			MSTN	RAMATERCEPT
KCNK10	HALOTHANE			MSTN	SB-431542
KCNK10	DESFLURANE			PRKCA	BRYOSTATIN
KCNK10	SEVOFLURANE			PRKCA	QUERCETIN
SLC12A5	BUMETANIDE			PRKCA	HYDROCHLOROTHIAZIDE
CSMD1	OXALIPLATIN			PRKCA	MIDOSTAURIN
CSMD1	HYDROCHLOROTHIAZIDE			PRKCA	CI-1040
				PRKCA	ENOXOLONE
				PRKCA	SOTRASTAURIN
				PRKCA	BEVACIZUMAB
				PRKCA	CEP-2563
				PRKCA	CHEMBL27768
				PRKCA	TRISMETHOXYRESVERATROL
				PRKCA	PHORBOL MYRISTATE ACETATE
				PRKCA	APRINOCARSEN
				PRKCA	ENZASTAURIN
				PRKCA	UCN-01
				PRKCA	DIMETHYLSPINGOSINE
				PRKCA	GSK-690693
				PRKCA	REDIOCIDE A
				PRKCA	RESVERATROL
				ABCC8	GLIMEPIRIDE
				ABCC8	CHLORPROPAMIDE
				ABCC8	GLYBURIDE
				ABCC8	NATEGLINIDE
				ABCC8	TOLBUTAMIDE
				ABCC8	GLIPIZIDE
				ABCC8	REPAGLINIDE
				ABCC8	GLIQUIDONE
				ABCC8	MITIGLINIDE
				ABCC8	TOLBUTAMIDE SODIUM, STERILE
				ABCC8	ACETOHEXAMIDE
				ABCC8	NAMINIDIL
				ABCC8	BERBERRUBINE
				ABCC8	BERBERINE CHLORIDE
				ABCC8	GLICLAZIDE
				ABCC8	TOLAZAMIDE
				ABCC8	SARAKALIM
				CAMK2A	CURCUMIN
				CAMK2A	TAE-684
				CAMK2A	CYC-116
				CAMK2A	CHEMBL546797
				CAMK2A	AZD-1080
				CAMK2A	CENISERTIB
				CAMK2A	SOTRASTAURIN

## Sheet: C2 (GYN cluster)
GO:0001578		GO:0007389		GO:0003009		GO:0007517		GO:0007507
gene	drug	gene	drug	gene	drug	gene	drug	gene	drug
SLC22A16	FLUOROURACIL	FOLR1	FARLETUZUMAB	CHRNA1	CISATRACURIUM BESYLATE	ACTC1	DEXAMETHASONE	ACTC1	DEXAMETHASONE
SLC22A16	CYCLOPHOSPHAMIDE	FOLR1	EPOFOLATE	CHRNA1	MIVACURIUM CHLORIDE	CHRNA1	CISATRACURIUM BESYLATE	COL2A1	OCRIPLASMIN
SLC22A16	DOXORUBICIN	FOLR1	METHOTREXATE	CHRNA1	DOXACURIUM CHLORIDE	CHRNA1	MIVACURIUM CHLORIDE	COL2A1	COLLAGENASE CLOSTRIDIUM HISTOLYTICUM
ACTC1	DEXAMETHASONE	FOLR1	DEXAMETHASONE	CHRNA1	METOCURINE IODIDE	CHRNA1	DOXACURIUM CHLORIDE	FOLR1	FARLETUZUMAB
TNNT2	PYROGALLOL RED	FOLR1	MIRVETUXIMAB SORAVTANSINE	CHRNA1	GALLAMINE TRIETHIODIDE	CHRNA1	METOCURINE IODIDE	FOLR1	EPOFOLATE
TNNT2	PURPUROGALLIN	FOLR1	LOMETREXOL	CHRNA1	RAPACURONIUM BROMIDE	CHRNA1	GALLAMINE TRIETHIODIDE	FOLR1	METHOTREXATE
TNNT2	CHEMBL1601846	FOLR1	VINTAFOLIDE	CHRNA1	TUBOCURARINE CHLORIDE	CHRNA1	RAPACURONIUM BROMIDE	FOLR1	DEXAMETHASONE
		FOLR1	TALOTREXIN	CHRNA1	VECURONIUM BROMIDE	CHRNA1	TUBOCURARINE CHLORIDE	FOLR1	MIRVETUXIMAB SORAVTANSINE
		FOLR1	FOLIC ACID	CHRNA1	ATRACURIUM BESYLATE	CHRNA1	VECURONIUM BROMIDE	FOLR1	LOMETREXOL
		FOLR1	PYRIMETHAMINE	CHRNA1	ROCURONIUM BROMIDE	CHRNA1	ATRACURIUM BESYLATE	FOLR1	VINTAFOLIDE
		WNT7A	DIETHYLSTILBESTROL	CHRNA1	SUCCINYLCHOLINE CHLORIDE	CHRNA1	ROCURONIUM BROMIDE	FOLR1	TALOTREXIN
		WT1	DEFEROXAMINE	CHRNA1	PIPECURONIUM BROMIDE	CHRNA1	SUCCINYLCHOLINE CHLORIDE	FOLR1	FOLIC ACID
		WT1	DIMETHYL SULFOXIDE	CHRNA1	DECAMETHONIUM BROMIDE	CHRNA1	PIPECURONIUM BROMIDE	FOLR1	PYRIMETHAMINE
		WT1	CYTARABINE	CHRNA1	PANCURONIUM BROMIDE	CHRNA1	DECAMETHONIUM BROMIDE	TNNC1	LEVOSIMENDAN
		WT1	DAUNORUBICIN	CHRNA1	DECAMETHONIUM	CHRNA1	PANCURONIUM BROMIDE	TNNC1	BEPRIDIL
		WT1	HALOFUGINONE	TNNC2	TIRASEMTIV	CHRNA1	DECAMETHONIUM	TNNC1	PURPUROGALLIN
		WT1	SIROLIMUS	TNNC2	RELDESEMTIV	TNNC1	LEVOSIMENDAN	TNNC1	PYROGALLOL RED
		WT1	CURCUMIN	TNNC1	LEVOSIMENDAN	TNNC1	BEPRIDIL	TNNC1	CHEMBL1601846
		DKK1	BHQ-880	TNNC1	BEPRIDIL	TNNC1	PURPUROGALLIN	TNNI3	PYROGALLOL RED
		DKK1	ANDROSTANOLONE	TNNC1	PURPUROGALLIN	TNNC1	PYROGALLOL RED	TNNI3	CHEMBL1601846
		DKK1	OXALIPLATIN	TNNC1	PYROGALLOL RED	TNNC1	CHEMBL1601846	TNNI3	PURPUROGALLIN
		DKK1	LEVOLEUCOVORIN	TNNC1	CHEMBL1601846	TNNI3	PYROGALLOL RED	TNNT2	PYROGALLOL RED
		DKK1	FLUOROURACIL	TNNI3	PYROGALLOL RED	TNNI3	CHEMBL1601846	TNNT2	PURPUROGALLIN
		DKK1	IRINOTECAN	TNNI3	CHEMBL1601846	TNNI3	PURPUROGALLIN	TNNT2	CHEMBL1601846
		COL2A1	OCRIPLASMIN	TNNI3	PURPUROGALLIN	TNNT2	PYROGALLOL RED	WT1	DEFEROXAMINE
		COL2A1	COLLAGENASE CLOSTRIDIUM HISTOLYTICUM	ACTC1	DEXAMETHASONE	TNNT2	PURPUROGALLIN	WT1	DIMETHYL SULFOXIDE
		EYA2	DIMETHYL YELLOW	TNNT2	PYROGALLOL RED	TNNT2	CHEMBL1601846	WT1	CYTARABINE
		EYA2	MORIN	TNNT2	PURPUROGALLIN	WT1	DEFEROXAMINE	WT1	DAUNORUBICIN
		EYA2	DIOTYROSINE	TNNT2	CHEMBL1601846	WT1	DIMETHYL SULFOXIDE	WT1	HALOFUGINONE
		EYA2	CHEMBL591876	CHRNG	ROCURONIUM BROMIDE	WT1	CYTARABINE	WT1	SIROLIMUS
		EYA2	CHEMBL516616	CHRNG	RAPACURONIUM BROMIDE	WT1	DAUNORUBICIN	WT1	CURCUMIN
		EYA2	CHEMBL1481974	CHRNG	VECURONIUM BROMIDE	WT1	HALOFUGINONE
		EYA2	SOLYPERTINE TARTRATE	CHRNG	GALLAMINE TRIETHIODIDE	WT1	SIROLIMUS
		EYA2	CHEMBL1172911	CHRNG	ATRACURIUM BESYLATE	WT1	CURCUMIN
		EYA2	CHEMBL1989853	CHRNG	DOXACURIUM CHLORIDE	EYA2	DIMETHYL YELLOW
		EYA2	IMATINIB	CHRNG	METOCURINE IODIDE	EYA2	MORIN
		EYA2	CHEMBL591363	CHRNG	TUBOCURARINE CHLORIDE	EYA2	DIOTYROSINE
		EYA2	CHEMBL84010	CHRNG	PIPECURONIUM BROMIDE	EYA2	CHEMBL591876
		EYA2	CHEMBL1565444	CHRNG	MIVACURIUM CHLORIDE	EYA2	CHEMBL516616
		EYA2	CHEMBL601757	CHRNG	SUCCINYLCHOLINE CHLORIDE	EYA2	CHEMBL1481974
		EYA2	CHEMBL592068	CHRNG	PANCURONIUM BROMIDE	EYA2	SOLYPERTINE TARTRATE
		EYA2	PURPUROGALLIN	CHRNG	DECAMETHONIUM BROMIDE	EYA2	CHEMBL1172911
		EYA2	(R)-EDELFOSINE	CHRNG	CISATRACURIUM BESYLATE	EYA2	CHEMBL1989853
		EYA2	FLUPIRTINE	EYA2	DIMETHYL YELLOW	EYA2	IMATINIB
		EYA2	CHEMBL578512	EYA2	MORIN	EYA2	CHEMBL591363
		EYA2	CLOFAZIMINE	EYA2	DIOTYROSINE	EYA2	CHEMBL84010
		EYA2	CHEMBL1601846	EYA2	CHEMBL591876	EYA2	CHEMBL1565444
		EYA2	CHEMBL429095	EYA2	CHEMBL516616	EYA2	CHEMBL601757
		EYA2	CHEMBL582099	EYA2	CHEMBL1481974	EYA2	CHEMBL592068
		EYA2	FLUAZINAM	EYA2	SOLYPERTINE TARTRATE	EYA2	PURPUROGALLIN
		EYA2	CHEMBL95704	EYA2	CHEMBL1172911	EYA2	(R)-EDELFOSINE
		EYA2	AMARANTH	EYA2	CHEMBL1989853	EYA2	FLUPIRTINE
		EYA2	HEXAMETHYL PARAROSANILINE	EYA2	IMATINIB	EYA2	CHEMBL578512
		EYA2	BITHIONOLOXIDE	EYA2	CHEMBL591363	EYA2	CLOFAZIMINE
		EYA2	DIACEREIN	EYA2	CHEMBL84010	EYA2	CHEMBL1601846
		EYA2	CARMINE	EYA2	CHEMBL1565444	EYA2	CHEMBL429095
		FGF18	SPRIFERMIN	EYA2	CHEMBL601757	EYA2	CHEMBL582099
				EYA2	CHEMBL592068	EYA2	FLUAZINAM
				EYA2	PURPUROGALLIN	EYA2	CHEMBL95704
				EYA2	(R)-EDELFOSINE	EYA2	AMARANTH
				EYA2	FLUPIRTINE	EYA2	HEXAMETHYL PARAROSANILINE
				EYA2	CHEMBL578512	EYA2	BITHIONOLOXIDE
				EYA2	CLOFAZIMINE	EYA2	DIACEREIN
				EYA2	CHEMBL1601846	EYA2	CARMINE
				EYA2	CHEMBL429095
				EYA2	CHEMBL582099
				EYA2	FLUAZINAM
				EYA2	CHEMBL95704
				EYA2	AMARANTH
				EYA2	HEXAMETHYL PARAROSANILINE
				EYA2	BITHIONOLOXIDE
				EYA2	DIACEREIN
				EYA2	CARMINE
				WT1	DEFEROXAMINE
				WT1	DIMETHYL SULFOXIDE
				WT1	CYTARABINE
				WT1	DAUNORUBICIN
				WT1	HALOFUGINONE
				WT1	SIROLIMUS
				WT1	CURCUMIN
				DKK1	BHQ-880
				DKK1	ANDROSTANOLONE
				DKK1	OXALIPLATIN
				DKK1	LEVOLEUCOVORIN
				DKK1	FLUOROURACIL
				DKK1	IRINOTECAN
				WNT7A	DIETHYLSTILBESTROL

## Sheet: C3 (Thyroid cluster)
GO:2000609		GO:0098609		GO:0060159		GO:0009214		GO:0001704
gene	drug	gene	drug	gene	drug	gene	drug	gene	drug
PAX8	DIGOXIGENIN	ANXA1	AMCINONIDE	ALK	ASP-3026	PDE4C	OXTRIPHYLLINE	BMP7	DAUNORUBICIN
PAX8	DOXORUBICIN HYDROCHLORIDE	ANXA1	DEXAMETHASONE	ALK	ENSARTINIB	PDE4C	DYPHYLLINE	BMP7	PEGASPARGASE
PAX8	DAUNORUBICIN HYDROCHLORIDE	ANXA1	HYDROCORTISONE	ALK	CEP-37440	PDE4C	APREMILAST	BMP7	VINCRISTINE
PAX8	CHEMBL461193	ANXA1	METHYLPREDNISOLONE	ALK	ALECTINIB HYDROCHLORIDE	PDE4C	AMLEXANOX	BMP7	CYTARABINE
PAX8	CHEMBL1565444	ANXA1	CLOBETASOL	ALK	CERITINIB	PDE4C	DIPYRIDAMOLE	BMP7	CYCLOPHOSPHAMIDE
PAX8	ANGUSTIBALIN	ANXA1	PREDNISOLONE	ALK	CRIZOTINIB	PDE4C	ROFLUMILAST	BMP7	METHOTREXATE
PAX8	MITOXANTRONE HYDROCHLORIDE	ANXA1	DESOXIMETASONE	ALK	CHEMBL3397300	PDE4C	AMINOPHYLLINE	BMP7	DOXORUBICIN
PAX8	CHEMBL515505	ANXA1	PREDNISONE	ALK	ALECTINIB	PDE4C	CRISABOROLE	BMP7	DEXAMETHASONE
PAX8	CHEMBL486504	ANXA1	BETAMETHASONE	ALK	BRIGATINIB	PDE4C	IBUDILAST	BMP7	PREDNISONE
PAX8	VINBLASTINE SULFATE	ANXA1	PREDNICARBATE	ALK	CRENOLANIB	PDE4C	THEOPHYLLINE SODIUM GLYCINATE	BMP7	THIOGUANINE
PAX8	5-(N-ETHYL-N-ISOPROPYL)AMILORIDE	ANXA1	ALCLOMETASONE	ALK	HESPERADIN	PDE4C	PENTOXIFYLLINE	FN1	OCRIPLASMIN
PAX8	IRINOTECAN HYDROCHLORIDE HYDRATE	ANXA1	STAUROSPORINE	ALK	LORLATINIB	PDE4C	FLAVOXATE HYDROCHLORIDE	FN1	L19IL2
PAX8	ENPIROLINE	ANXA1	BECLOMETHASONE	ALK	GANETESPIB	PDE4C	THEOPHYLLINE	FN1	L19TNFA
PAX8	PODOFILOX	ANXA1	TRIAMCINOLONE	ALK	DACTOLISIB	PDE4C	ETAZOLATE	FN1	L19SIP 131I
PAX8	CHEMBL531268	ANXA1	MOMETASONE	ALK	LINIFANIB	PDE8B	DIPYRIDAMOLE	ITGB3	ETARACIZUMAB
PAX8	CHEMBL589238	ANXA1	CLOCORTOLONE	ALK	IMATINIB	PDE8B	PENTOXIFYLLINE	ITGB3	TIROFIBAN
PAX8	CHEMBL599924	ANXA1	RIMEXOLONE	ALK	ILORASERTIB	PDE8B	FLAVOXATE HYDROCHLORIDE	ITGB3	ABCIXIMAB
PAX8	NANAOMYCIN	ANXA1	DIFLORASONE	ALK	ERLOTINIB	PDE5A	UDENAFIL	ITGB3	INTETUMUMAB
PAX8	CHEMBL587849	ANXA1	HYDROCORTAMATE	ALK	PALBOCICLIB	PDE5A	DIPYRIDAMOLE	ITGB3	CILENGITIDE
PAX8	9-AMINOCAMPTOTHECIN	ANXA1	DESONIDE	ALK	ATEZOLIZUMAB	PDE5A	TADALAFIL	ITGB3	ABITUZUMAB
PAX8	SORAFENIB TOSYLATE	BMP7	DAUNORUBICIN	ALK	SELUMETINIB	PDE5A	VARDENAFIL	ITGB3	TADOCIZUMAB
PAX8	CHEMBL580955	BMP7	PEGASPARGASE	ALK	PAZOPANIB	PDE5A	SILDENAFIL	ITGB3	EPTIFIBATIDE
PAX8	DIGOXIN	BMP7	VINCRISTINE	ALK	GW441756X	PDE5A	PENTOXIFYLLINE	ITGB3	TIROFIBAN HYDROCHLORIDE
PAX8	LASALOCID A SODIUM	BMP7	CYTARABINE	ALK	CISPLATIN	PDE5A	VARDENAFIL HYDROCHLORIDE	ITGB3	CLOPIDOGREL
PAX8	RESACTIN A	BMP7	CYCLOPHOSPHAMIDE	ALK	TAK-715	PDE5A	AVANAFIL	ITGB3	ASPIRIN
PAX8	ANISOMYCIN	BMP7	METHOTREXATE	ALK	CENISERTIB	PDE5A	SILDENAFIL CITRATE	ITGB3	CYPATE
PAX8	CHEMBL578929	BMP7	DOXORUBICIN	ALK	VANDETANIB	PDE5A	THEOPHYLLINE	ITGB3	GLPG-0187
PAX8	KAMEBANIN	BMP7	DEXAMETHASONE	ALK	RG-1530	PDE5A	RHUCIN	ITGB3	GANTOFIBAN
PAX8	THIOGUANOSINE	BMP7	PREDNISONE	ALK	CHEMBL473773	PDE5A	EXISULIND	ANXA1	AMCINONIDE
PAX8	COLCHICINE	BMP7	THIOGUANINE	ALK	CHEMBL546797	PDE5A	ICARIIN	ANXA1	DEXAMETHASONE
PAX8	BREFELDIN A	CDH1	CAPECITABINE	ALK	CYCLOPHOSPHAMIDE	PDE5A	ROLIPRAM	ANXA1	HYDROCORTISONE
PAX8	LYNGBYABELLIN A	CDH1	ERLOTINIB	ALK	JNJ-7706621	PDE5A	CP-461	ANXA1	METHYLPREDNISOLONE
PAX8	CHEMBL536166	CDH1	LAPATINIB	ALK	LUMINESPIB	PDE5A	CHEMBL460293	ANXA1	CLOBETASOL
PAX8	SB-216763	CDH1	SELUMETINIB	ALK	DALANTERCEPT	PDE5A	LORNEIC ACID A	ANXA1	PREDNISOLONE
PAX8	HEXACHLOROPHENE	CDH1	VOLASERTIB	ALK	CHEMBL1997335	PDE5A	PAPAVERINE	ANXA1	DESOXIMETASONE
PAX8	CHEMBL1889303	FN1	OCRIPLASMIN	ALK	DOXORUBICIN	PDE5A	ENALAPRIL	ANXA1	PREDNISONE
PAX8	KINETIN RIBOSIDE	FN1	L19IL2	ALK	CEDIRANIB	PDE1A	PENTOXIFYLLINE	ANXA1	BETAMETHASONE
PAX8	IODOQUINOL	FN1	L19TNFA	ALK	CHEMBL379975	PDE1A	DIPYRIDAMOLE	ANXA1	PREDNICARBATE
PAX8	LANATOSIDE C	FN1	L19SIP 131I	ALK	INTERLEUKIN-10	GABRB2	PENTOBARBITAL SODIUM	ANXA1	ALCLOMETASONE
PAX8	WIN-552122	ITGB3	ETARACIZUMAB	ALK	NIVOLUMAB	GABRB2	BUTABARBITAL SODIUM	ANXA1	STAUROSPORINE
PAX8	CORONOPILIN	ITGB3	TIROFIBAN	ALK	ONALESPIB	GABRB2	TRIAZOLAM	ANXA1	BECLOMETHASONE
PAX8	THIOGUANINE	ITGB3	ABCIXIMAB	ALK	TOPOTECAN	GABRB2	SECOBARBITAL SODIUM	ANXA1	TRIAMCINOLONE
PAX8	CHEMBL592600	ITGB3	INTETUMUMAB	ALK	PF-00562271	GABRB2	CINOLAZEPAM	ANXA1	MOMETASONE
PAX8	STROPHANTHIDIN	ITGB3	CILENGITIDE	ALK	OSI-632	GABRB2	FLUDIAZEPAM	ANXA1	CLOCORTOLONE
PAX8	CHEMBL591363	ITGB3	ABITUZUMAB	ALK	PEMBROLIZUMAB	GABRB2	FOSPROPOFOL	ANXA1	RIMEXOLONE
PAX8	CHEMBL1902074	ITGB3	TADOCIZUMAB	ALK	ENTRECTINIB	GABRB2	METHYPRYLON	ANXA1	DIFLORASONE
PAX8	CHEMBL535307	ITGB3	EPTIFIBATIDE	ALK	PD-0166285	GABRB2	CLOTIAZEPAM	ANXA1	HYDROCORTAMATE
PAX8	AURIN	ITGB3	TIROFIBAN HYDROCHLORIDE	ALK	PEMETREXED	GABRB2	TALBUTAL	ANXA1	DESONIDE
PAX8	TOPOTECAN HYDROCHLORIDE	ITGB3	CLOPIDOGREL	ALK	DURVALUMAB	GABRB2	ISOFLURANE	EPHA4	VANDETANIB
PAX8	DEMECOLCINE	ITGB3	ASPIRIN	ALK	RAMUCIRUMAB	GABRB2	METHARBITAL	MET	AMUVATINIB
PAX8	CHLORHEXIDINE	ITGB3	CYPATE	ALK	SARACATINIB	GABRB2	PRAZEPAM	MET	CRIZOTINIB
PAX8	TEGASEROD MALEATE	ITGB3	GLPG-0187	ALK	DOVITINIB	GABRB2	BROMAZEPAM	MET	SAVOLITINIB
PAX8	IMIDOCARB DIPROPIONATE	ITGB3	GANTOFIBAN	ALK	R-406	GABRB2	MIDAZOLAM HYDROCHLORIDE	MET	SGX-523
PAX8	DIGITOXIGENIN	COL4A3	COLLAGENASE CLOSTRIDIUM HISTOLYTICUM	ALK	TOZASERTIB	GABRB2	PF-06372865	MET	BMS-817378
PAX8	CHEMBL580918	COL4A3	OCRIPLASMIN	LRRK2	R-406	GABRB2	CLONAZEPAM	MET	BMS-794833
PAX8	PIPLARTINE	GABRB2	PENTOBARBITAL SODIUM	LRRK2	TAE-684	GABRB2	TEMAZEPAM	MET	CAPMATINIB
PAX8	CHEMBL590643	GABRB2	BUTABARBITAL SODIUM	LRRK2	VANDETANIB	GABRB2	OXAZEPAM	MET	CABOZANTINIB S-MALATE
PAX8	BETA-NAPHTHOFLAVONE	GABRB2	TRIAZOLAM	LRRK2	DOVITINIB	GABRB2	PENTOBARBITAL	MET	TEPOTINIB
PAX8	VORINOSTAT	GABRB2	SECOBARBITAL SODIUM	LRRK2	CHEMBL225519	GABRB2	DESFLURANE	MET	AMG-337
PAX8	CHEMBL493863	GABRB2	CINOLAZEPAM	LRRK2	FASUDIL	GABRB2	DIAZEPAM	MET	TAS-115
PAX8	CHEMBL1342336	GABRB2	FLUDIAZEPAM	LRRK2	RG-1530	GABRB2	CLORAZEPATE DIPOTASSIUM	MET	SAR-125844
PAX8	CHEMBL1351908	GABRB2	FOSPROPOFOL	LRRK2	PALBOCICLIB	GABRB2	CHLORDIAZEPOXIDE	MET	CRENOLANIB
PAX8	CHEMBL171699	GABRB2	METHYPRYLON	LRRK2	PICTILISIB	GABRB2	HALOTHANE	MET	ALTIRATINIB
PAX8	CHEMBL585827	GABRB2	CLOTIAZEPAM	LRRK2	CENISERTIB	GABRB2	MEPROBAMATE	MET	MERESTINIB
PAX8	PINAFIDE	GABRB2	TALBUTAL	LRRK2	AST-487	GABRB2	ALPRAZOLAM	MET	JNJ-38877605
		GABRB2	ISOFLURANE	LRRK2	TOZASERTIB	GABRB2	PRIMIDONE	MET	PF-04217903
		GABRB2	METHARBITAL	LRRK2	CHEMBL2204495	GABRB2	CLOBAZAM	MET	GLESATINIB
		GABRB2	PRAZEPAM	LRRK2	DACTOLISIB	GABRB2	ADINAZOLAM	MET	BMS-698769
		GABRB2	BROMAZEPAM	LRRK2	ALISERTIB	GABRB2	GABOXADOL	MET	ONARTUZUMAB
		GABRB2	MIDAZOLAM HYDROCHLORIDE	LRRK2	ILORASERTIB	GABRB2	HALAZEPAM	MET	BMS-777607
		GABRB2	PF-06372865	LRRK2	PF-00562271	GABRB2	ESTAZOLAM	MET	GOLVATINIB
		GABRB2	CLONAZEPAM	LRRK2	CHEMBL1997335	GABRB2	CHLORDIAZEPOXIDE HYDROCHLORIDE	MET	TIVANTINIB
		GABRB2	TEMAZEPAM	LRRK2	CHEMBL379975	GABRB2	SEVOFLURANE	MET	FORETINIB
		GABRB2	OXAZEPAM	LRRK2	JNJ-7706621	GABRB2	FLURAZEPAM	MET	AMG-208
		GABRB2	PENTOBARBITAL	LRRK2	ADAVOSERTIB	GABRB2	MIDAZOLAM	MET	EMD-1204831
		GABRB2	DESFLURANE	LRRK2	PD-0166285	GABRB2	ESZOPICLONE	MET	COMETRIQ
		GABRB2	DIAZEPAM	LRRK2	ENTRECTINIB	GABRB2	LORAZEPAM	MET	CABOZANTINIB
		GABRB2	CLORAZEPATE DIPOTASSIUM	LRRK2	SOTRASTAURIN	GABRB2	PROPOFOL	MET	MGCD-265
		GABRB2	CHLORDIAZEPOXIDE	EPHA4	VANDETANIB	GABRB2	NITRAZEPAM	MET	ARRY-300
		GABRB2	HALOTHANE	STK33	HESPERADIN	GABRB2	METHOHEXITAL SODIUM	MET	MK-2461
		GABRB2	MEPROBAMATE			GABRB2	THIAMYLAL SODIUM	MET	TELISOTUZUMAB
		GABRB2	ALPRAZOLAM			GABRB2	BUTALBITAL	MET	SITRAVATINIB
		GABRB2	PRIMIDONE			GABRB2	QUAZEPAM	MET	EMIBETUZUMAB
		GABRB2	CLOBAZAM			GABRB2	THIOPENTAL SODIUM	MET	MK-8033
		GABRB2	ADINAZOLAM			GABRB2	ISOPIMARIC ACID	MET	JNJ-61186372
		GABRB2	GABOXADOL			GABRB2	ACAMPROSATE CALCIUM	MET	BPI-9016
		GABRB2	HALAZEPAM			GABRB2	TOPIRAMATE	MET	PHA-665752
		GABRB2	ESTAZOLAM			GABRB2	ADIPIPLON	MET	YUANHUADINE
		GABRB2	CHLORDIAZEPOXIDE HYDROCHLORIDE			GABRB2	OCINAPLON	MET	CMX-2043
		GABRB2	SEVOFLURANE			GABRB2	ISONIPECOTIC ACID	MET	OXALIPLATIN
		GABRB2	FLURAZEPAM			GABRB2	ETAZOLATE	MET	MACROCARPAL B
		GABRB2	MIDAZOLAM			GABRB2	METHOXYFLURANE	MET	SNS-314
		GABRB2	ESZOPICLONE			GABRB2	ETOMIDATE	MET	EPICATECHIN GALLATE
		GABRB2	LORAZEPAM			GABRB2	GLUTETHIMIDE	MET	RUCAPARIB
		GABRB2	PROPOFOL			GABRB2	REMIMAZOLAM	MET	PILARALISIB
		GABRB2	NITRAZEPAM			GABRB2	SANDARACOPIMARIC ACID	MET	R-406
		GABRB2	METHOHEXITAL SODIUM			GABRB2	TRICLOFOS SODIUM	MET	IMATINIB
		GABRB2	THIAMYLAL SODIUM			GABRB2	AZIETOMIDATE	MET	LAPATINIB
		GABRB2	BUTALBITAL			GABRB2	ETHCHLORVYNOL	MET	OLAPARIB
		GABRB2	QUAZEPAM			GABRB2	CHEMBL1518572	MET	LEUCOVORIN
		GABRB2	THIOPENTAL SODIUM			GABRB2	CHEMBL2170369	MET	CARBOPLATIN
		GABRB2	ISOPIMARIC ACID			GABRB2	ENFLURANE	MET	CHEMBL541400
		GABRB2	ACAMPROSATE CALCIUM			GABRB2	CLORAZEPIC ACID	MET	CYC-116
		GABRB2	TOPIRAMATE			GABRB2	BREXANOLONE	MET	ALVESPIMYCIN
		GABRB2	ADIPIPLON			GABRB2	PAGOCLONE	MET	FICLATUZUMAB
		GABRB2	OCINAPLON			GABRB2	FLUMAZENIL	MET	CENISERTIB
		GABRB2	ISONIPECOTIC ACID			GABRB2	THIOCOLCHICOSIDE	MET	PD-0166285
		GABRB2	ETAZOLATE					MET	JNJ-7706621
		GABRB2	METHOXYFLURANE					MET	TYROSOL SINAPATE
		GABRB2	ETOMIDATE					MET	BEVACIZUMAB
		GABRB2	GLUTETHIMIDE					MET	GALLOCATECHIN GALLATE
		GABRB2	REMIMAZOLAM					MET	PF-00562271
		GABRB2	SANDARACOPIMARIC ACID					MET	EUCALYPTIN A
		GABRB2	TRICLOFOS SODIUM					MET	GEFITINIB
		GABRB2	AZIETOMIDATE					MET	TAE-684
		GABRB2	ETHCHLORVYNOL					MET	LINIFANIB
		GABRB2	CHEMBL1518572					MET	(-)-OLEOCANTHAL
		GABRB2	CHEMBL2170369					MET	TELISOTUZUMAB VEDOTIN
		GABRB2	ENFLURANE					MET	CHEMBL546797
		GABRB2	CLORAZEPIC ACID					MET	GANETESPIB
		GABRB2	BREXANOLONE					MET	DASATINIB
		GABRB2	PAGOCLONE					MET	NAQUOTINIB
		GABRB2	FLUMAZENIL					MET	CAPECITABINE
		GABRB2	THIOCOLCHICOSIDE					MET	LY-3164530
								MET	SELUMETINIB
								MET	VELIPARIB
								MET	VEMURAFENIB
								MET	CEP-11981
								MET	CETUXIMAB
								MET	APRATOXIN F
								MET	OSI-632
								MET	ERLOTINIB
								MET	MACROCARPAL A
								MET	AFATINIB
								MET	FLUOROURACIL
								MET	CHEMBL399530
								MET	DACTOLISIB
								MET	SORAFENIB
								MET	ENTRECTINIB
								MET	EPIGALOCATECHIN GALLATE
								MET	CHEMBL202721
								MET	OSIMERTINIB
								MET	PAZOPANIB
								MET	CHEMBL1997335
								MET	PONATINIB
								MET	ILORASERTIB
								MET	BMS-754807
								MET	SP-600125
								MET	TRAMETINIB
								MET	PANITUMUMAB
								MET	PACLITAXEL
								MET	CHEMBL261641
								MET	TRASTUZUMAB
								MET	PALBOCICLIB
								VEGFC	CONBERCEPT
								VEGFC	LENALIDOMIDE
								VEGFC	AFLIBERCEPT
								VEGFC	BEVACIZUMAB
								VEGFC	SUNITINIB
								VEGFC	VGX-100
								COL4A3	COLLAGENASE CLOSTRIDIUM HISTOLYTICUM
								COL4A3	OCRIPLASMIN
								TSHR	THYROTROPIN
								TSHR	THYROTROPIN ALFA
								TSHR	DITOLYLGUANIDINE
								TSHR	CHEMBL607309
								TSHR	REGRAMOSTIM
								TSHR	CHLORDANE
								TSHR	CLOTRIMAZOLE
								TSHR	HEXACHLOROPHENE
								TSHR	CHEMBL1611308
								TSHR	ICI-199,441
								TSHR	CHEMBL601146
								TSHR	CHEMBL306764
								TSHR	CHEMBL9843
								TSHR	CHEMBL1456848
								TSHR	TESTOSTERONE PROPIONATE
								TSHR	CHEMBL140220
								TSHR	CHEMBL1326499
								TSHR	CHEMBL584905
								TSHR	SULFISOXAZOLE
								TSHR	4-CHLORO-BENZOIC ACID
								TSHR	CHEMBL457504
								TSHR	MAPROTILINE
								TSHR	CHEMBL312032
								TSHR	CHEMBL577660
								TSHR	ENDRIN
								TSHR	1R,9S-HYDRASTINE
								TSHR	LOBARIC ACID
								TSHR	DEXPROPRANOLOL
								TSHR	BERGAMOTTIN
								TSHR	METHYLTHIONINIUM CHLORIDE
								TSHR	CAMBINOL
								TSHR	(-)-U-50488
								TSHR	CHEMBL249190
								TSHR	ISOPROTERENOL
								TSHR	CARBONYL CYANIDE M-CHLOROPHENYLHYDRAZONE
								TSHR	ATOMOXETINE
								TSHR	CHEMBL606166
								TSHR	CHEMBL429095
								TSHR	URAPIDIL
								TSHR	CHEMBL73711
								TSHR	PIPERONYL BUTOXIDE
								TSHR	N-METHYL-D-ASPARTIC ACID (NMDA)
								TSHR	INDOMETHACIN MORPHOLINYLAMIDE
								TSHR	CILOSTAZOL
								TSHR	TYRPHOSTIN AG 879
								TSHR	CHEMBL530361
								TSHR	CHEMBL578276
								TSHR	LASALOCID A SODIUM
								TSHR	CHEMBL597246
								TSHR	SEROTONIN
								TSHR	CLOSANTEL
								TSHR	CHEMBL333121
								TSHR	CP-339818
								TSHR	LY-255283
								TSHR	LORATADINE
								TSHR	RAFOXANIDE
								TSHR	SCH-23390
								TSHR	D-ASPARTATE
								TSHR	COUMARIN-3-CARBOXYLIC ACID
								TSHR	TYRPHOSTIN A9
								TSHR	CHEMBL505670
								TSHR	(S)-VERAPAMIL
								TSHR	ALPHA-NAPHTHOFLAVONE
								TSHR	(R)-FLECAINIDE
								TSHR	DEGUELIN
								TSHR	3,6-DIMETHOXYFLAVONE
								TSHR	LONIDAMINE
								TSHR	GRAMINE
								TSHR	SB-222200
								TSHR	CHEMBL1256851
								TSHR	ISOPROTERENOL HYDROCHLORIDE
								TSHR	CLIOXANIDE
								TSHR	KARANJIN
								TSHR	DICHLOROPHEN
								TSHR	DIPYRIDAMOLE
								TSHR	CHEMBL181633
								TSHR	PENTACHLOROPHENOL
								TSHR	CHEMBL27006
								TSHR	SIBUTRAMINE HYDROCHLORIDE
								TSHR	CHEMBL1169388
								TSHR	KINETIN
								TSHR	CHEMBL276139
								TSHR	DECANOIC ACID
								TSHR	NICLOSAMIDE
								TSHR	LOPERAMIDE
								TSHR	LEVOSALBUTAMOL
								TSHR	CLORGILINE
								TSHR	DINOPROSTONE
								TSHR	BISACODYL
								TSHR	CHEMBL581194
								TSHR	CHEMBL278751
								PAX8	VORINOSTAT
								PAX8	CHEMBL1351908
								PAX8	CHEMBL493863
								PAX8	CHEMBL486504
								PAX8	STROPHANTHIDIN
								PAX8	BETA-NAPHTHOFLAVONE
								PAX8	VINBLASTINE SULFATE
								PAX8	SORAFENIB TOSYLATE
								PAX8	CHEMBL171699
								PAX8	CHEMBL592600
								PAX8	CHEMBL1902074
								PAX8	CHEMBL578929
								PAX8	KAMEBANIN
								PAX8	DAUNORUBICIN HYDROCHLORIDE
								PAX8	TEGASEROD MALEATE
								PAX8	TOPOTECAN HYDROCHLORIDE
								PAX8	CHLORHEXIDINE
								PAX8	BREFELDIN A
								PAX8	CHEMBL1889303
								PAX8	DIGOXIN
								PAX8	CHEMBL515505
								PAX8	CHEMBL535307
								PAX8	NANAOMYCIN
								PAX8	AURIN
								PAX8	KINETIN RIBOSIDE
								PAX8	PINAFIDE
								PAX8	CHEMBL1565444
								PAX8	LASALOCID A SODIUM
								PAX8	ANISOMYCIN
								PAX8	ENPIROLINE
								PAX8	CHEMBL461193
								PAX8	SB-216763
								PAX8	CHEMBL591363
								PAX8	PIPLARTINE
								PAX8	HEXACHLOROPHENE
								PAX8	CHEMBL589238
								PAX8	THIOGUANINE
								PAX8	DIGITOXIGENIN
								PAX8	CHEMBL536166
								PAX8	5-(N-ETHYL-N-ISOPROPYL)AMILORIDE
								PAX8	9-AMINOCAMPTOTHECIN
								PAX8	IODOQUINOL
								PAX8	RESACTIN A
								PAX8	DIGOXIGENIN
								PAX8	IMIDOCARB DIPROPIONATE
								PAX8	ANGUSTIBALIN
								PAX8	LYNGBYABELLIN A
								PAX8	LANATOSIDE C
								PAX8	COLCHICINE
								PAX8	CHEMBL580955
								PAX8	THIOGUANOSINE
								PAX8	CHEMBL580918
								PAX8	IRINOTECAN HYDROCHLORIDE HYDRATE
								PAX8	CORONOPILIN
								PAX8	PODOFILOX
								PAX8	CHEMBL587849
								PAX8	CHEMBL590643
								PAX8	CHEMBL599924
								PAX8	CHEMBL585827
								PAX8	CHEMBL531268
								PAX8	CHEMBL1342336
								PAX8	MITOXANTRONE HYDROCHLORIDE
								PAX8	WIN-552122
								PAX8	DOXORUBICIN HYDROCHLORIDE
								PAX8	DEMECOLCINE
								ALK	ASP-3026
								ALK	ENSARTINIB
								ALK	CEP-37440
								ALK	ALECTINIB HYDROCHLORIDE
								ALK	CERITINIB
								ALK	CRIZOTINIB
								ALK	CHEMBL3397300
								ALK	ALECTINIB
								ALK	BRIGATINIB
								ALK	CRENOLANIB
								ALK	HESPERADIN
								ALK	LORLATINIB
								ALK	GANETESPIB
								ALK	DACTOLISIB
								ALK	LINIFANIB
								ALK	IMATINIB
								ALK	ILORASERTIB
								ALK	ERLOTINIB
								ALK	PALBOCICLIB
								ALK	ATEZOLIZUMAB
								ALK	SELUMETINIB
								ALK	PAZOPANIB
								ALK	GW441756X
								ALK	CISPLATIN
								ALK	TAK-715
								ALK	CENISERTIB
								ALK	VANDETANIB
								ALK	RG-1530
								ALK	CHEMBL473773
								ALK	CHEMBL546797
								ALK	CYCLOPHOSPHAMIDE
								ALK	JNJ-7706621
								ALK	LUMINESPIB
								ALK	DALANTERCEPT
								ALK	CHEMBL1997335
								ALK	DOXORUBICIN
								ALK	CEDIRANIB
								ALK	CHEMBL379975
								ALK	INTERLEUKIN-10
								ALK	NIVOLUMAB
								ALK	ONALESPIB
								ALK	TOPOTECAN
								ALK	PF-00562271
								ALK	OSI-632
								ALK	PEMBROLIZUMAB
								ALK	ENTRECTINIB
								ALK	PD-0166285
								ALK	PEMETREXED
								ALK	DURVALUMAB
								ALK	RAMUCIRUMAB
								ALK	SARACATINIB
								ALK	DOVITINIB
								ALK	R-406
								ALK	TOZASERTIB
								GABRB2	PENTOBARBITAL SODIUM
								GABRB2	BUTABARBITAL SODIUM
								GABRB2	TRIAZOLAM
								GABRB2	SECOBARBITAL SODIUM
								GABRB2	CINOLAZEPAM
								GABRB2	FLUDIAZEPAM
								GABRB2	FOSPROPOFOL
								GABRB2	METHYPRYLON
								GABRB2	CLOTIAZEPAM
								GABRB2	TALBUTAL
								GABRB2	ISOFLURANE
								GABRB2	METHARBITAL
								GABRB2	PRAZEPAM
								GABRB2	BROMAZEPAM
								GABRB2	MIDAZOLAM HYDROCHLORIDE
								GABRB2	PF-06372865
								GABRB2	CLONAZEPAM
								GABRB2	TEMAZEPAM
								GABRB2	OXAZEPAM
								GABRB2	PENTOBARBITAL
								GABRB2	DESFLURANE
								GABRB2	DIAZEPAM
								GABRB2	CLORAZEPATE DIPOTASSIUM
								GABRB2	CHLORDIAZEPOXIDE
								GABRB2	HALOTHANE
								GABRB2	MEPROBAMATE
								GABRB2	ALPRAZOLAM
								GABRB2	PRIMIDONE
								GABRB2	CLOBAZAM
								GABRB2	ADINAZOLAM
								GABRB2	GABOXADOL
								GABRB2	HALAZEPAM
								GABRB2	ESTAZOLAM
								GABRB2	CHLORDIAZEPOXIDE HYDROCHLORIDE
								GABRB2	SEVOFLURANE
								GABRB2	FLURAZEPAM
								GABRB2	MIDAZOLAM
								GABRB2	ESZOPICLONE
								GABRB2	LORAZEPAM
								GABRB2	PROPOFOL
								GABRB2	NITRAZEPAM
								GABRB2	METHOHEXITAL SODIUM
								GABRB2	THIAMYLAL SODIUM
								GABRB2	BUTALBITAL
								GABRB2	QUAZEPAM
								GABRB2	THIOPENTAL SODIUM
								GABRB2	ISOPIMARIC ACID
								GABRB2	ACAMPROSATE CALCIUM
								GABRB2	TOPIRAMATE
								GABRB2	ADIPIPLON
								GABRB2	OCINAPLON
								GABRB2	ISONIPECOTIC ACID
								GABRB2	ETAZOLATE
								GABRB2	METHOXYFLURANE
								GABRB2	ETOMIDATE
								GABRB2	GLUTETHIMIDE
								GABRB2	REMIMAZOLAM
								GABRB2	SANDARACOPIMARIC ACID
								GABRB2	TRICLOFOS SODIUM
								GABRB2	AZIETOMIDATE
								GABRB2	ETHCHLORVYNOL
								GABRB2	CHEMBL1518572
								GABRB2	CHEMBL2170369
								GABRB2	ENFLURANE
								GABRB2	CLORAZEPIC ACID
								GABRB2	BREXANOLONE
								GABRB2	PAGOCLONE
								GABRB2	FLUMAZENIL
								GABRB2	THIOCOLCHICOSIDE
								LPAR5	CHEMBL1630084

## Sheet: C4 (Kidney cluster)
GO:0006820		GO:0003013		GO:0003014		GO:0098656		GO:1990961
gene	drug	gene	drug	gene	drug	gene	drug	gene	drug
CD36	ABT-510	CD36	ABT-510	HSD11B2	HYDROCORTISONE	LRP2	CISPLATIN	ABCB1	TESMILIFENE
LRP2	CISPLATIN	ENPEP	TOSEDOSTAT	NPR3	NESIRITIDE	SLC4A1	ATENOLOL	ABCB1	VOACAMINE
SLC4A1	ATENOLOL	EPO	CETUXIMAB	REN	ALISKIREN FUMARATE	SLC4A1	METOPROLOL	ABCB1	TARIQUIDAR
SLC4A1	METOPROLOL	EPO	OXYMETHOLONE	REN	ALISKIREN	SLC12A1	ETHACRYNATE SODIUM	ABCB1	ZOSUQUIDAR
SLC6A12	ASPIRIN	HSD11B2	HYDROCORTISONE	REN	REMIKIREN	SLC12A1	TORSEMIDE	ABCB1	DELAVIRDINE
SLC12A1	ETHACRYNATE SODIUM	KLK1	ECALLANTIDE	REN	TERLAKIREN	SLC12A1	BUMETANIDE	ABCB1	VALSPODAR
SLC12A1	TORSEMIDE	LRP2	CISPLATIN	REN	1.ALPHA.-HYDROXYVITAMIN D5	SLC12A1	CHLORTHALIDONE	ABCB1	PHENOBARBITAL
SLC12A1	BUMETANIDE	MYL3	OMECAMTIV MECARBIL	REN	VTP-27999	SLC12A1	HYDROFLUMETHIAZIDE	ABCB1	PACLITAXEL
SLC12A1	CHLORTHALIDONE	NPR3	NESIRITIDE	REN	MURAGLITAZAR	SLC12A1	METHYCLOTHIAZIDE	ABCB1	ASTEMIZOLE
SLC12A1	HYDROFLUMETHIAZIDE	ABCB1	TESMILIFENE	REN	IMARIKIREN HYDROCHLORIDE	SLC12A1	TRICHLORMETHIAZIDE	ABCB1	OXCARBAZEPINE
SLC12A1	METHYCLOTHIAZIDE	ABCB1	VOACAMINE	SLC4A1	ATENOLOL	SLC12A1	CHLORMERODRIN	ABCB1	CARBOPLATIN
SLC12A1	TRICHLORMETHIAZIDE	ABCB1	TARIQUIDAR	SLC4A1	METOPROLOL	SLC12A1	FUROSEMIDE	ABCB1	LONAFARNIB
SLC12A1	CHLORMERODRIN	ABCB1	ZOSUQUIDAR	CD36	ABT-510	SLC12A1	ETHACRYNIC ACID	ABCB1	SIROLIMUS
SLC12A1	FUROSEMIDE	ABCB1	DELAVIRDINE	SLC6A3	MODAFINIL	SLC12A1	METOLAZONE	ABCB1	LOSARTAN
SLC12A1	ETHACRYNIC ACID	ABCB1	VALSPODAR	SLC6A3	DEXMETHYLPHENIDATE	SLC12A1	BENDROFLUMETHIAZIDE	ABCB1	SERTRALINE
SLC12A1	METOLAZONE	ABCB1	PHENOBARBITAL	SLC6A3	PHENDIMETRAZINE TARTRATE	SLC12A1	ALDOSTERONE	ABCB1	RITUXIMAB
SLC12A1	BENDROFLUMETHIAZIDE	ABCB1	PACLITAXEL	SLC6A3	SIBUTRAMINE HYDROCHLORIDE	SLC12A3	HYDROCHLOROTHIAZIDE	ABCB1	BEPRIDIL
SLC12A1	ALDOSTERONE	ABCB1	ASTEMIZOLE	SLC6A3	LISDEXAMFETAMINE	SLC12A3	CHLOROTHIAZIDE	ABCB1	ZIDOVUDINE
SLC12A3	HYDROCHLOROTHIAZIDE	ABCB1	OXCARBAZEPINE	SLC6A3	DIETHYLPROPION HYDROCHLORIDE	SLC12A3	TRICHLORMETHIAZIDE	ABCB1	SUNITINIB
SLC12A3	CHLOROTHIAZIDE	ABCB1	CARBOPLATIN	SLC6A3	METHYLPHENIDATE	SLC12A3	BENZTHIAZIDE	ABCB1	TRIMETREXATE
SLC12A3	TRICHLORMETHIAZIDE	ABCB1	LONAFARNIB	SLC6A3	PSEUDOEPHEDRINE	SLC12A3	METOLAZONE	ABCB1	BOCEPREVIR
SLC12A3	BENZTHIAZIDE	ABCB1	SIROLIMUS	SLC6A3	METHAMPHETAMINE	SLC12A3	HYDROFLUMETHIAZIDE	ABCB1	SILIBININ
SLC12A3	METOLAZONE	ABCB1	LOSARTAN	SLC6A3	DEXTROAMPHETAMINE	SLC12A3	QUINETHAZONE	ABCB1	QUININE
SLC12A3	HYDROFLUMETHIAZIDE	ABCB1	SERTRALINE	SLC6A3	DASOTRALINE	SLC12A3	POLYTHIAZIDE	ABCB1	VINDESINE
SLC12A3	QUINETHAZONE	ABCB1	RITUXIMAB	SLC6A3	SERTRALINE	SLC12A3	CYCLOTHIAZIDE	ABCB1	TERFENADINE
SLC12A3	POLYTHIAZIDE	ABCB1	BEPRIDIL	SLC6A3	SIBUTRAMINE	SLC12A3	BENDROFLUMETHIAZIDE	ABCB1	FILGRASTIM
SLC12A3	CYCLOTHIAZIDE	ABCB1	ZIDOVUDINE	SLC6A3	MAZINDOL	SLC12A3	CHLOROTHIAZIDE SODIUM	ABCB1	DOXORUBICIN
SLC12A3	BENDROFLUMETHIAZIDE	ABCB1	SUNITINIB	SLC6A3	BUPROPION	SLC12A3	CHLORTHALIDONE	ABCB1	GEFITINIB
SLC12A3	CHLOROTHIAZIDE SODIUM	ABCB1	TRIMETREXATE	SLC6A3	PHENMETRAZINE HYDROCHLORIDE	SLC12A3	METHYCLOTHIAZIDE	ABCB1	RANOLAZINE
SLC12A3	CHLORTHALIDONE	ABCB1	BOCEPREVIR	SLC6A3	TEDATIOXETINE	SLC12A3	INDAPAMIDE	ABCB1	DEXTROMETHORPHAN
SLC12A3	METHYCLOTHIAZIDE	ABCB1	SILIBININ	SLC6A3	FENCAMFAMIN	SLC12A3	BUMETANIDE	ABCB1	CLOMIPRAMINE
SLC12A3	INDAPAMIDE	ABCB1	QUININE	SLC6A3	METHAMPHETAMINE HYDROCHLORIDE	SLC12A3	DIAZOXIDE	ABCB1	ALDOSTERONE
SLC12A3	BUMETANIDE	ABCB1	VINDESINE	SLC6A3	DEXMETHYLPHENIDATE HYDROCHLORIDE	SLC12A3	FUROSEMIDE	ABCB1	VEMURAFENIB
SLC12A3	DIAZOXIDE	ABCB1	TERFENADINE	SLC6A3	AMPHETAMINE	SLC12A3	TORSEMIDE	ABCB1	SIMVASTATIN
SLC12A3	FUROSEMIDE	ABCB1	FILGRASTIM	SLC6A3	PHENTERMINE	SLC47A1	METFORMIN	ABCB1	AMIODARONE
SLC12A3	TORSEMIDE	ABCB1	DOXORUBICIN	SLC6A3	PHENMETRAZINE	SLC47A1	RUCAPARIB	ABCB1	ISONIAZID
SLC47A1	METFORMIN	ABCB1	GEFITINIB	SLC6A3	ARMODAFINIL	CA12	ACETAZOLAMIDE SODIUM	ABCB1	MICONAZOLE
SLC47A1	RUCAPARIB	ABCB1	RANOLAZINE	SLC6A3	BUPROPION HYDROCHLORIDE	CA12	ETHOXZOLAMIDE	ABCB1	HYDROXOCOBALAMIN
SLC22A11	PROBENECID	ABCB1	DEXTROMETHORPHAN	SLC6A3	BUPROPION HYDROBROMIDE	CA12	TOPIRAMATE	ABCB1	CLARITHROMYCIN
SLC22A11	ZIDOVUDINE	ABCB1	CLOMIPRAMINE	SLC6A3	METHYLPHENIDATE HYDROCHLORIDE	CA12	ACETAZOLAMIDE	ABCB1	SEVOFLURANE
SLC22A11	METHOTREXATE	ABCB1	ALDOSTERONE	SLC6A3	COCAINE	CA12	CELECOXIB	ABCB1	AMITRIPTYLINE
ACE2	ORE-1001	ABCB1	VEMURAFENIB	SLC6A3	LIAFENSINE	CA12	DICHLORPHENAMIDE	ABCB1	ALISKIREN
ACE2	LISINOPRIL	ABCB1	SIMVASTATIN	SLC6A3	MIDOMAFETAMINE	CA12	ZONISAMIDE	ABCB1	E-FLUPENTIXOL
ACE2	GSK-2586881	ABCB1	AMIODARONE	SLC6A3	DIETHYLPROPION	CA12	CURCUMIN	ABCB1	BROMPERIDOL
ACE2	CAPTOPRIL	ABCB1	ISONIAZID	SLC6A3	METYROSINE	CA12	PHENOL	ABCB1	HETEROCODEINE
SLCO4C1	DIGOXIN	ABCB1	MICONAZOLE	SLC6A3	DISULFIRAM	CA12	PARABEN	ABCB1	FLUOROURACIL
ABCB1	TESMILIFENE	ABCB1	HYDROXOCOBALAMIN	SLC6A3	NICOTINE	CA12	TRIFLUOROMETHANESULFONAMIDE	ABCB1	TETRACYCLINE
ABCB1	VOACAMINE	ABCB1	CLARITHROMYCIN	SLC6A3	ALTROPANE	CA12	SULFAMYLON	ABCB1	CRIZOTINIB
ABCB1	TARIQUIDAR	ABCB1	SEVOFLURANE	SLC6A3	AMPHETAMINE ADIPATE	SLC22A11	PROBENECID	ABCB1	CARVEDILOL
ABCB1	ZOSUQUIDAR	ABCB1	AMITRIPTYLINE	SLC6A3	ALTROPANE I-123	SLC22A11	ZIDOVUDINE	ABCB1	GARLIC
ABCB1	DELAVIRDINE	ABCB1	ALISKIREN	SLC6A3	AMITIFADINE	SLC22A11	METHOTREXATE	ABCB1	ATAZANAVIR
ABCB1	VALSPODAR	ABCB1	E-FLUPENTIXOL	SLC6A3	LISDEXAMFETAMINE DIMESYLATE	SLC6A12	ASPIRIN	ABCB1	FLUPHENAZINE
ABCB1	PHENOBARBITAL	ABCB1	BROMPERIDOL	SLC6A3	LEVODOPA	SLC6A3	MODAFINIL	ABCB1	RESERPINE
ABCB1	PACLITAXEL	ABCB1	HETEROCODEINE	SLC6A3	CLOZAPINE	SLC6A3	DEXMETHYLPHENIDATE	ABCB1	DIHYDRO-12-HYDROXY-2,2-DIMETHYL-2H,6H-PYRANO[3,2-B]XANTHEN-6-ONE
ABCB1	ASTEMIZOLE	ABCB1	FLUOROURACIL	SLC6A3	AMPHETAMINE SULFATE	SLC6A3	PHENDIMETRAZINE TARTRATE	ABCB1	LANSOPRAZOLE
ABCB1	OXCARBAZEPINE	ABCB1	TETRACYCLINE	SLC6A3	AMPHETAMINE ASPARTATE	SLC6A3	SIBUTRAMINE HYDROCHLORIDE	ABCB1	NICARDIPINE
ABCB1	CARBOPLATIN	ABCB1	CRIZOTINIB	SLC6A3	RTI-336	SLC6A3	LISDEXAMFETAMINE	ABCB1	VORICONAZOLE
ABCB1	LONAFARNIB	ABCB1	CARVEDILOL	SLC6A3	BENZTROPINE	SLC6A3	DIETHYLPROPION HYDROCHLORIDE	ABCB1	PROBENECID
ABCB1	SIROLIMUS	ABCB1	GARLIC	SLC6A3	DEXTROAMPHETAMINE SULFATE	SLC6A3	METHYLPHENIDATE	ABCB1	FLAVOKAWAIN A
ABCB1	LOSARTAN	ABCB1	ATAZANAVIR	SLC6A3	DEXTROAMPHETAMINE ADIPATE	SLC6A3	PSEUDOEPHEDRINE	ABCB1	PRAVASTATIN
ABCB1	SERTRALINE	ABCB1	FLUPHENAZINE	SLC6A3	HALOPERIDOL	SLC6A3	METHAMPHETAMINE	ABCB1	MILTIRONE
ABCB1	RITUXIMAB	ABCB1	RESERPINE	SLC6A3	HINOKININ	SLC6A3	DEXTROAMPHETAMINE	ABCB1	PROGESTERONE
ABCB1	BEPRIDIL	ABCB1	DIHYDRO-12-HYDROXY-2,2-DIMETHYL-2H,6H-PYRANO[3,2-B]XANTHEN-6-ONE	SLC6A3	SPIROGLUMIDE	SLC6A3	DASOTRALINE	ABCB1	COLCHICINE
ABCB1	ZIDOVUDINE	ABCB1	LANSOPRAZOLE	SLC6A3	ACETYLCYSTEINE	SLC6A3	SERTRALINE	ABCB1	CIMETIDINE
ABCB1	SUNITINIB	ABCB1	NICARDIPINE	TFPI2	HEPARIN	SLC6A3	SIBUTRAMINE	ABCB1	TAMOXIFEN
ABCB1	TRIMETREXATE	ABCB1	VORICONAZOLE			SLC6A3	MAZINDOL	ABCB1	NIMODIPINE
ABCB1	BOCEPREVIR	ABCB1	PROBENECID			SLC6A3	BUPROPION	ABCB1	FLUVOXAMINE
ABCB1	SILIBININ	ABCB1	FLAVOKAWAIN A			SLC6A3	PHENMETRAZINE HYDROCHLORIDE	ABCB1	AUSTOCYSTIN D
ABCB1	QUININE	ABCB1	PRAVASTATIN			SLC6A3	TEDATIOXETINE	ABCB1	RITONAVIR
ABCB1	VINDESINE	ABCB1	MILTIRONE			SLC6A3	FENCAMFAMIN	ABCB1	FENOFIBRATE
ABCB1	TERFENADINE	ABCB1	PROGESTERONE			SLC6A3	METHAMPHETAMINE HYDROCHLORIDE	ABCB1	VECURONIUM
ABCB1	FILGRASTIM	ABCB1	COLCHICINE			SLC6A3	DEXMETHYLPHENIDATE HYDROCHLORIDE	ABCB1	3,4-DIHYDROXYXANTHONE
ABCB1	DOXORUBICIN	ABCB1	CIMETIDINE			SLC6A3	AMPHETAMINE	ABCB1	MILTEFOSINE
ABCB1	GEFITINIB	ABCB1	TAMOXIFEN			SLC6A3	PHENTERMINE	ABCB1	LAMIVUDINE
ABCB1	RANOLAZINE	ABCB1	NIMODIPINE			SLC6A3	PHENMETRAZINE	ABCB1	CHLORPROMAZINE
ABCB1	DEXTROMETHORPHAN	ABCB1	FLUVOXAMINE			SLC6A3	ARMODAFINIL	ABCB1	DEXRAZOXANE
ABCB1	CLOMIPRAMINE	ABCB1	AUSTOCYSTIN D			SLC6A3	BUPROPION HYDROCHLORIDE	ABCB1	CHEMBL595816
ABCB1	ALDOSTERONE	ABCB1	RITONAVIR			SLC6A3	BUPROPION HYDROBROMIDE	ABCB1	TANGERETIN
ABCB1	VEMURAFENIB	ABCB1	FENOFIBRATE			SLC6A3	METHYLPHENIDATE HYDROCHLORIDE	ABCB1	ITRACONAZOLE
ABCB1	SIMVASTATIN	ABCB1	VECURONIUM			SLC6A3	COCAINE	ABCB1	7-ETHYL-10-HYDROXYCAMPTOTHECIN
ABCB1	AMIODARONE	ABCB1	3,4-DIHYDROXYXANTHONE			SLC6A3	LIAFENSINE	ABCB1	VALGANCICLOVIR
ABCB1	ISONIAZID	ABCB1	MILTEFOSINE			SLC6A3	MIDOMAFETAMINE	ABCB1	RUCAPARIB
ABCB1	MICONAZOLE	ABCB1	LAMIVUDINE			SLC6A3	DIETHYLPROPION	ABCB1	AMPRENAVIR
ABCB1	HYDROXOCOBALAMIN	ABCB1	CHLORPROMAZINE			SLC6A3	METYROSINE	ABCB1	SIMEPREVIR
ABCB1	CLARITHROMYCIN	ABCB1	DEXRAZOXANE			SLC6A3	DISULFIRAM	ABCB1	VERAPAMIL
ABCB1	SEVOFLURANE	ABCB1	CHEMBL595816			SLC6A3	NICOTINE	ABCB1	PURGIN II
ABCB1	AMITRIPTYLINE	ABCB1	TANGERETIN			SLC6A3	ALTROPANE	ABCB1	IBUPROFEN
ABCB1	ALISKIREN	ABCB1	ITRACONAZOLE			SLC6A3	AMPHETAMINE ADIPATE	ABCB1	DIGOXIN
ABCB1	E-FLUPENTIXOL	ABCB1	7-ETHYL-10-HYDROXYCAMPTOTHECIN			SLC6A3	ALTROPANE I-123	ABCB1	FENTANYL
ABCB1	BROMPERIDOL	ABCB1	VALGANCICLOVIR			SLC6A3	AMITIFADINE	ABCB1	MURUCOIDIN V
ABCB1	HETEROCODEINE	ABCB1	RUCAPARIB			SLC6A3	LISDEXAMFETAMINE DIMESYLATE	ABCB1	DAUNORUBICIN
ABCB1	FLUOROURACIL	ABCB1	AMPRENAVIR			SLC6A3	LEVODOPA	ABCB1	NICOTINE
ABCB1	TETRACYCLINE	ABCB1	SIMEPREVIR			SLC6A3	CLOZAPINE	ABCB1	PAROXETINE
ABCB1	CRIZOTINIB	ABCB1	VERAPAMIL			SLC6A3	AMPHETAMINE SULFATE	ABCB1	MORPHINE
ABCB1	CARVEDILOL	ABCB1	PURGIN II			SLC6A3	AMPHETAMINE ASPARTATE	ABCB1	MODAFINIL
ABCB1	GARLIC	ABCB1	IBUPROFEN			SLC6A3	RTI-336	ABCB1	RIVAROXABAN
ABCB1	ATAZANAVIR	ABCB1	DIGOXIN			SLC6A3	BENZTROPINE	ABCB1	BROMOCRIPTINE
ABCB1	FLUPHENAZINE	ABCB1	FENTANYL			SLC6A3	DEXTROAMPHETAMINE SULFATE	ABCB1	PROPRANOLOL
ABCB1	RESERPINE	ABCB1	MURUCOIDIN V			SLC6A3	DEXTROAMPHETAMINE ADIPATE	ABCB1	RIFAMPIN
ABCB1	DIHYDRO-12-HYDROXY-2,2-DIMETHYL-2H,6H-PYRANO[3,2-B]XANTHEN-6-ONE	ABCB1	DAUNORUBICIN			SLC6A3	HALOPERIDOL	ABCB1	CISPLATIN
ABCB1	LANSOPRAZOLE	ABCB1	NICOTINE			SLC6A3	HINOKININ	ABCB1	NITRENDIPINE
ABCB1	NICARDIPINE	ABCB1	PAROXETINE			SLC6A3	SPIROGLUMIDE	ABCB1	IRINOTECAN
ABCB1	VORICONAZOLE	ABCB1	MORPHINE			SLC6A3	ACETYLCYSTEINE	ABCB1	LITHIUM
ABCB1	PROBENECID	ABCB1	MODAFINIL					ABCB1	MIFEPRISTONE
ABCB1	FLAVOKAWAIN A	ABCB1	RIVAROXABAN					ABCB1	CHEMBL203365
ABCB1	PRAVASTATIN	ABCB1	BROMOCRIPTINE					ABCB1	FLUOXETINE
ABCB1	MILTIRONE	ABCB1	PROPRANOLOL					ABCB1	AMISULPRIDE
ABCB1	PROGESTERONE	ABCB1	RIFAMPIN					ABCB1	ATORVASTATIN
ABCB1	COLCHICINE	ABCB1	CISPLATIN					ABCB1	TEMOZOLOMIDE
ABCB1	CIMETIDINE	ABCB1	NITRENDIPINE					ABCB1	LENALIDOMIDE
ABCB1	TAMOXIFEN	ABCB1	IRINOTECAN					ABCB1	TRABECTEDIN
ABCB1	NIMODIPINE	ABCB1	LITHIUM					ABCB1	MEFLOQUINE
ABCB1	FLUVOXAMINE	ABCB1	MIFEPRISTONE					ABCB1	ETRAVIRINE
ABCB1	AUSTOCYSTIN D	ABCB1	CHEMBL203365					ABCB1	CHEMBL444075
ABCB1	RITONAVIR	ABCB1	FLUOXETINE					ABCB1	DRONABINOL
ABCB1	FENOFIBRATE	ABCB1	AMISULPRIDE					ABCB1	SORAFENIB
ABCB1	VECURONIUM	ABCB1	ATORVASTATIN					ABCB1	CAMPTOTHECIN
ABCB1	3,4-DIHYDROXYXANTHONE	ABCB1	TEMOZOLOMIDE					ABCB1	VINBLASTINE
ABCB1	MILTEFOSINE	ABCB1	LENALIDOMIDE					ABCB1	DIPYRIDAMOLE
ABCB1	LAMIVUDINE	ABCB1	TRABECTEDIN					ABCB1	LEVETIRACETAM
ABCB1	CHLORPROMAZINE	ABCB1	MEFLOQUINE					ABCB1	CLOPIDOGREL
ABCB1	DEXRAZOXANE	ABCB1	ETRAVIRINE					ABCB1	BIRICODAR
ABCB1	CHEMBL595816	ABCB1	CHEMBL444075					ABCB1	PERVILLEINE B
ABCB1	TANGERETIN	ABCB1	DRONABINOL					ABCB1	PREDNISONE
ABCB1	ITRACONAZOLE	ABCB1	SORAFENIB					ABCB1	GRANISETRON
ABCB1	7-ETHYL-10-HYDROXYCAMPTOTHECIN	ABCB1	CAMPTOTHECIN					ABCB1	CYCLOSPORINE
ABCB1	VALGANCICLOVIR	ABCB1	VINBLASTINE					ABCB1	PERVILLEINE C
ABCB1	RUCAPARIB	ABCB1	DIPYRIDAMOLE					ABCB1	IDARUBICIN
ABCB1	AMPRENAVIR	ABCB1	LEVETIRACETAM					ABCB1	FELODIPINE
ABCB1	SIMEPREVIR	ABCB1	CLOPIDOGREL					ABCB1	DEFEROXAMINE
ABCB1	VERAPAMIL	ABCB1	BIRICODAR					ABCB1	IVERMECTIN
ABCB1	PURGIN II	ABCB1	PERVILLEINE B					ABCB1	BISANTRENE
ABCB1	IBUPROFEN	ABCB1	PREDNISONE					ABCB1	ROCURONIUM
ABCB1	DIGOXIN	ABCB1	GRANISETRON					ABCB1	PROPAFENONE
ABCB1	FENTANYL	ABCB1	CYCLOSPORINE					ABCB1	CAPSAICIN
ABCB1	MURUCOIDIN V	ABCB1	PERVILLEINE C					ABCB1	PHENOTHIAZINE
ABCB1	DAUNORUBICIN	ABCB1	IDARUBICIN					ABCB1	ONDANSETRON
ABCB1	NICOTINE	ABCB1	FELODIPINE					ABCB1	FLUVASTATIN
ABCB1	PAROXETINE	ABCB1	DEFEROXAMINE					ABCB1	MITOMYCIN
ABCB1	MORPHINE	ABCB1	IVERMECTIN					ABCB1	ERYTHROMYCIN
ABCB1	MODAFINIL	ABCB1	BISANTRENE					ABCB1	QUERCETIN-3'-O-PHOSPHATE
ABCB1	RIVAROXABAN	ABCB1	ROCURONIUM					ABCB1	LOVASTATIN
ABCB1	BROMOCRIPTINE	ABCB1	PROPAFENONE					ABCB1	PROPOFOL
ABCB1	PROPRANOLOL	ABCB1	CAPSAICIN					ABCB1	VALINOMYCIN
ABCB1	RIFAMPIN	ABCB1	PHENOTHIAZINE					ABCB1	TOPOTECAN
ABCB1	CISPLATIN	ABCB1	ONDANSETRON					ABCB1	TEMSIROLIMUS
ABCB1	NITRENDIPINE	ABCB1	FLUVASTATIN					ABCB1	CYANOCOBALAMIN
ABCB1	IRINOTECAN	ABCB1	MITOMYCIN					ABCB1	METHADONE
ABCB1	LITHIUM	ABCB1	ERYTHROMYCIN					ABCB1	CLOZAPINE
ABCB1	MIFEPRISTONE	ABCB1	QUERCETIN-3'-O-PHOSPHATE					ABCB1	METHYLPHENIDATE
ABCB1	CHEMBL203365	ABCB1	LOVASTATIN					ABCB1	MAPROTILINE
ABCB1	FLUOXETINE	ABCB1	PROPOFOL					ABCB1	2',4'-DIHYDROXYCHALCONE
ABCB1	AMISULPRIDE	ABCB1	VALINOMYCIN					ABCB1	TALINOLOL
ABCB1	ATORVASTATIN	ABCB1	TOPOTECAN					ABCB1	KETOCONAZOLE
ABCB1	TEMOZOLOMIDE	ABCB1	TEMSIROLIMUS					ABCB1	SPIRONOLACTONE
ABCB1	LENALIDOMIDE	ABCB1	CYANOCOBALAMIN					ABCB1	CODEINE
ABCB1	TRABECTEDIN	ABCB1	METHADONE					ABCB1	ERLOTINIB
ABCB1	MEFLOQUINE	ABCB1	CLOZAPINE					ABCB1	EPOTHILONE D
ABCB1	ETRAVIRINE	ABCB1	METHYLPHENIDATE					ABCB1	FEXOFENADINE
ABCB1	CHEMBL444075	ABCB1	MAPROTILINE					ABCB1	NIFEDIPINE
ABCB1	DRONABINOL	ABCB1	2',4'-DIHYDROXYCHALCONE					ABCB1	BLEOMYCIN
ABCB1	SORAFENIB	ABCB1	TALINOLOL					ABCB1	TENIPOSIDE
ABCB1	CAMPTOTHECIN	ABCB1	KETOCONAZOLE					ABCB1	QUINIDINE
ABCB1	VINBLASTINE	ABCB1	SPIRONOLACTONE					ABCB1	METHYLPREDNISOLONE
ABCB1	DIPYRIDAMOLE	ABCB1	CODEINE					ABCB1	DAPTOMYCIN
ABCB1	LEVETIRACETAM	ABCB1	ERLOTINIB					ABCB1	DOXYCYCLINE
ABCB1	CLOPIDOGREL	ABCB1	EPOTHILONE D					ABCB1	DENDROAMIDE A
ABCB1	BIRICODAR	ABCB1	FEXOFENADINE					ABCB1	EVEROLIMUS
ABCB1	PERVILLEINE B	ABCB1	NIFEDIPINE					ABCB1	PENTAZOCINE
ABCB1	PREDNISONE	ABCB1	BLEOMYCIN					ABCB1	CERITINIB
ABCB1	GRANISETRON	ABCB1	TENIPOSIDE					ABCB1	IMATINIB
ABCB1	CYCLOSPORINE	ABCB1	QUINIDINE					ABCB1	ADRIAMYCIN
ABCB1	PERVILLEINE C	ABCB1	METHYLPREDNISOLONE					ABCB1	ELACRIDAR
ABCB1	IDARUBICIN	ABCB1	DAPTOMYCIN					ABCB1	ANASTROZOLE
ABCB1	FELODIPINE	ABCB1	DOXYCYCLINE					ABCB1	PREDNISOLONE
ABCB1	DEFEROXAMINE	ABCB1	DENDROAMIDE A					ABCB1	RANITIDINE
ABCB1	IVERMECTIN	ABCB1	EVEROLIMUS					ABCB1	SCUTELLARIN
ABCB1	BISANTRENE	ABCB1	PENTAZOCINE					ABCB1	LOPINAVIR
ABCB1	ROCURONIUM	ABCB1	CERITINIB					ABCB1	PANTOPRAZOLE
ABCB1	PROPAFENONE	ABCB1	IMATINIB					ABCB1	DISULFIRAM
ABCB1	CAPSAICIN	ABCB1	ADRIAMYCIN					ABCB1	METOCHALCONE
ABCB1	PHENOTHIAZINE	ABCB1	ELACRIDAR					ABCB1	HYDROCORTISONE
ABCB1	ONDANSETRON	ABCB1	ANASTROZOLE					ABCB1	LAMOTRIGINE
ABCB1	FLUVASTATIN	ABCB1	PREDNISOLONE					ABCB1	OLANZAPINE
ABCB1	MITOMYCIN	ABCB1	RANITIDINE					ABCB1	NELFINAVIR
ABCB1	ERYTHROMYCIN	ABCB1	SCUTELLARIN					ABCB1	HALOPERIDOL
ABCB1	QUERCETIN-3'-O-PHOSPHATE	ABCB1	LOPINAVIR					ABCB1	TAXOL C
ABCB1	LOVASTATIN	ABCB1	PANTOPRAZOLE					ABCB1	ATENOLOL
ABCB1	PROPOFOL	ABCB1	DISULFIRAM					ABCB1	SAQUINAVIR
ABCB1	VALINOMYCIN	ABCB1	METOCHALCONE					ABCB1	TETRABENAZINE
ABCB1	TOPOTECAN	ABCB1	HYDROCORTISONE					ABCB1	BAFETINIB
ABCB1	TEMSIROLIMUS	ABCB1	LAMOTRIGINE					ABCB1	ACENOCOUMAROL
ABCB1	CYANOCOBALAMIN	ABCB1	OLANZAPINE					ABCB1	SPARFLOXACIN
ABCB1	METHADONE	ABCB1	NELFINAVIR					ABCB1	VINCRISTINE
ABCB1	CLOZAPINE	ABCB1	HALOPERIDOL					ABCB1	CURCUMIN
ABCB1	METHYLPHENIDATE	ABCB1	TAXOL C					ABCB1	MELPHALAN
ABCB1	MAPROTILINE	ABCB1	ATENOLOL					ABCB1	OXYCODONE
ABCB1	2',4'-DIHYDROXYCHALCONE	ABCB1	SAQUINAVIR					ABCB1	CHEMBL217425
ABCB1	TALINOLOL	ABCB1	TETRABENAZINE					ABCB1	VENLAFAXINE
ABCB1	KETOCONAZOLE	ABCB1	BAFETINIB					ABCB1	LOPERAMIDE
ABCB1	SPIRONOLACTONE	ABCB1	ACENOCOUMAROL					ABCB1	DOMPERIDONE
ABCB1	CODEINE	ABCB1	SPARFLOXACIN					ABCB1	REMIFENTANIL
ABCB1	ERLOTINIB	ABCB1	VINCRISTINE					ABCB1	NEFAZODONE
ABCB1	EPOTHILONE D	ABCB1	CURCUMIN					ABCB1	WARFARIN
ABCB1	FEXOFENADINE	ABCB1	MELPHALAN					ABCB1	ETOPOSIDE
ABCB1	NIFEDIPINE	ABCB1	OXYCODONE					ABCB1	DILTIAZEM
ABCB1	BLEOMYCIN	ABCB1	CHEMBL217425					ABCB1	INDINAVIR
ABCB1	TENIPOSIDE	ABCB1	VENLAFAXINE					ABCB1	MITOXANTRONE
ABCB1	QUINIDINE	ABCB1	LOPERAMIDE					ABCB1	ARIPIPRAZOLE
ABCB1	METHYLPREDNISOLONE	ABCB1	DOMPERIDONE					ABCB1	BRECANAVIR
ABCB1	DAPTOMYCIN	ABCB1	REMIFENTANIL					ABCB1	RISPERIDONE
ABCB1	DOXYCYCLINE	ABCB1	NEFAZODONE					ABCB1	SUFENTANIL
ABCB1	DENDROAMIDE A	ABCB1	WARFARIN					ABCB1	CYTARABINE
ABCB1	EVEROLIMUS	ABCB1	ETOPOSIDE					ABCB1	DOCETAXEL
ABCB1	PENTAZOCINE	ABCB1	DILTIAZEM					ABCB1	TIPIFARNIB
ABCB1	CERITINIB	ABCB1	INDINAVIR					ABCB1	2'-HYDROXYCHALCONE
ABCB1	IMATINIB	ABCB1	MITOXANTRONE					ABCB1	CELIPROLOL
ABCB1	ADRIAMYCIN	ABCB1	ARIPIPRAZOLE					ABCB1	NEVIRAPINE
ABCB1	ELACRIDAR	ABCB1	BRECANAVIR					ABCB1	DEXAMETHASONE
ABCB1	ANASTROZOLE	ABCB1	RISPERIDONE					ABCB1	GEMTUZUMAB OZOGAMICIN
ABCB1	PREDNISOLONE	ABCB1	SUFENTANIL					ABCB1	AGOMELATINE
ABCB1	RANITIDINE	ABCB1	CYTARABINE					ABCB1	DABIGATRAN
ABCB1	SCUTELLARIN	ABCB1	DOCETAXEL					ABCB1	GABAPENTIN
ABCB1	LOPINAVIR	ABCB1	TIPIFARNIB					ABCB1	NORTRIPTYLINE
ABCB1	PANTOPRAZOLE	ABCB1	2'-HYDROXYCHALCONE					ABCB1	CHEMBL410907
ABCB1	DISULFIRAM	ABCB1	CELIPROLOL					ABCB1	CITALOPRAM
ABCB1	METOCHALCONE	ABCB1	NEVIRAPINE					ABCB1	CHEMBL533293
ABCB1	HYDROCORTISONE	ABCB1	DEXAMETHASONE					ABCB1	DICLOXACILLIN
ABCB1	LAMOTRIGINE	ABCB1	GEMTUZUMAB OZOGAMICIN					ABCB1	EPIRUBICIN
ABCB1	OLANZAPINE	ABCB1	AGOMELATINE					ABCB1	CHEMBL270688
ABCB1	NELFINAVIR	ABCB1	DABIGATRAN					ABCB1	PERVILLEINE D
ABCB1	HALOPERIDOL	ABCB1	GABAPENTIN					ABCB1	PERVILLEINE F
ABCB1	TAXOL C	ABCB1	NORTRIPTYLINE					ABCB1	MIDAZOLAM
ABCB1	ATENOLOL	ABCB1	CHEMBL410907					ABCB1	DESIPRAMINE
ABCB1	SAQUINAVIR	ABCB1	CITALOPRAM					ABCB1	EFAVIRENZ
ABCB1	TETRABENAZINE	ABCB1	CHEMBL533293					ABCB1	OMEPRAZOLE
ABCB1	BAFETINIB	ABCB1	DICLOXACILLIN					ABCB1	CAPECITABINE
ABCB1	ACENOCOUMAROL	ABCB1	EPIRUBICIN					ABCB1	CHEMBL306786
ABCB1	SPARFLOXACIN	ABCB1	CHEMBL270688					ABCB1	LEVOFLOXACIN
ABCB1	VINCRISTINE	ABCB1	PERVILLEINE D					ABCB1	CHEMBL408422
ABCB1	CURCUMIN	ABCB1	PERVILLEINE F					SLC47A1	METFORMIN
ABCB1	MELPHALAN	ABCB1	MIDAZOLAM					SLC47A1	RUCAPARIB
ABCB1	OXYCODONE	ABCB1	DESIPRAMINE					SLC47A2	RUCAPARIB
ABCB1	CHEMBL217425	ABCB1	EFAVIRENZ					SLC47A2	METFORMIN
ABCB1	VENLAFAXINE	ABCB1	OMEPRAZOLE					FXYD2	DIGOXIN
ABCB1	LOPERAMIDE	ABCB1	CAPECITABINE					FXYD2	CYCLOTHIAZIDE
ABCB1	DOMPERIDONE	ABCB1	CHEMBL306786					FXYD2	ACETYLDIGITOXIN
ABCB1	REMIFENTANIL	ABCB1	LEVOFLOXACIN					FXYD2	DIGITOXIN
ABCB1	NEFAZODONE	ABCB1	CHEMBL408422					FXYD2	DESLANOSIDE
ABCB1	WARFARIN	REN	ALISKIREN FUMARATE					AQP7	INSULIN
ABCB1	ETOPOSIDE	REN	ALISKIREN					LRP2	CISPLATIN
ABCB1	DILTIAZEM	REN	REMIKIREN					HNF1B	PLATINUM
ABCB1	INDINAVIR	REN	TERLAKIREN					HNF1B	METFORMIN
ABCB1	MITOXANTRONE	REN	1.ALPHA.-HYDROXYVITAMIN D5
ABCB1	ARIPIPRAZOLE	REN	VTP-27999
ABCB1	BRECANAVIR	REN	MURAGLITAZAR
ABCB1	RISPERIDONE	REN	IMARIKIREN HYDROCHLORIDE
ABCB1	SUFENTANIL	SLC2A5	STREPTOZOCIN
ABCB1	CYTARABINE	SLC2A5	GLUFOSFAMIDE
ABCB1	DOCETAXEL	ACE2	ORE-1001
ABCB1	TIPIFARNIB	ACE2	LISINOPRIL
ABCB1	2'-HYDROXYCHALCONE	ACE2	GSK-2586881
ABCB1	CELIPROLOL	ACE2	CAPTOPRIL
ABCB1	NEVIRAPINE
ABCB1	DEXAMETHASONE
ABCB1	GEMTUZUMAB OZOGAMICIN
ABCB1	AGOMELATINE
ABCB1	DABIGATRAN
ABCB1	GABAPENTIN
ABCB1	NORTRIPTYLINE
ABCB1	CHEMBL410907
ABCB1	CITALOPRAM
ABCB1	CHEMBL533293
ABCB1	DICLOXACILLIN
ABCB1	EPIRUBICIN
ABCB1	CHEMBL270688
ABCB1	PERVILLEINE D
ABCB1	PERVILLEINE F
ABCB1	MIDAZOLAM
ABCB1	DESIPRAMINE
ABCB1	EFAVIRENZ
ABCB1	OMEPRAZOLE
ABCB1	CAPECITABINE
ABCB1	CHEMBL306786
ABCB1	LEVOFLOXACIN
ABCB1	CHEMBL408422
NPR3	NESIRITIDE

## Sheet: C5 (Breast cluster)
GO:0048598		GO:0048705		GO:0070167		GO:0030850		GO:0001655
gene	drug	gene	drug	gene	drug	gene	drug	gene	drug
COL11A1	COLLAGENASE CLOSTRIDIUM HISTOLYTICUM	COL11A1	OCRIPLASMIN	LTF	TALACTOFERRIN ALFA	AR	TESTOSTERONE UNDECANOATE	AGTR1	LOSARTAN
COL11A1	OCRIPLASMIN	COL11A1	COLLAGENASE CLOSTRIDIUM HISTOLYTICUM	LTF	PARECOXIB	AR	PRASTERONE	AGTR1	IRBESARTAN
CRABP2	BESTATIN METHYL ESTER	LTF	TALACTOFERRIN ALFA	LTF	BACITRACIN	AR	TESTOSTERONE PROPIONATE	AGTR1	AZILSARTAN KAMEDOXOMIL
GATA3	PEGASPARGASE	LTF	PARECOXIB	LTF	RESERPINE	AR	GSK2881078	AGTR1	EPROSARTAN
GATA3	METHOTREXATE	LTF	BACITRACIN	TFAP2A	AMPRENAVIR	AR	GALETERONE	AGTR1	VALSARTAN
GATA3	MERCAPTOPURINE	LTF	RESERPINE	TFAP2A	NELFINAVIR	AR	BICALUTAMIDE	AGTR1	OLMESARTAN
GATA3	CYTARABINE	TFAP2A	AMPRENAVIR	TFAP2A	INDINAVIR	AR	GSK2849466	AGTR1	CANDESARTAN
GATA3	DAUNORUBICIN	TFAP2A	NELFINAVIR	COL11A1	OCRIPLASMIN	AR	ENZALUTAMIDE	AGTR1	SAPRISARTAN
GATA3	DOXORUBICIN	TFAP2A	INDINAVIR	COL11A1	COLLAGENASE CLOSTRIDIUM HISTOLYTICUM	AR	FLUOXYMESTERONE	AGTR1	TASOSARTAN
GATA3	DEXAMETHASONE	GATA3	PEGASPARGASE			AR	ENOBOSARM	AGTR1	SPARSENTAN
GATA3	LEUCOVORIN	GATA3	LEUCOVORIN			AR	DAROLUTAMIDE	AGTR1	FORASARTAN
GATA3	VINCRISTINE	GATA3	METHOTREXATE			AR	VK5211	AGTR1	TELMISARTAN
GATA3	PREDNISONE	GATA3	VINCRISTINE			AR	TESTOSTERONE ENANTHATE	AGTR1	EPROSARTAN MESYLATE
GATA3	THIOGUANINE	GATA3	MERCAPTOPURINE			AR	DANAZOL	AGTR1	CANDESARTAN CILEXETIL
GATA3	ASPARAGINASE	GATA3	PREDNISONE			AR	SPIRONOLACTONE	AGTR1	PRATOSARTAN
GATA3	CYCLOPHOSPHAMIDE	GATA3	THIOGUANINE			AR	CLASCOTERONE	AGTR1	SARALASIN ACETATE
TFAP2A	AMPRENAVIR	GATA3	CYTARABINE			AR	OXYMETHOLONE	AGTR1	AZILSARTAN
TFAP2A	INDINAVIR	GATA3	DAUNORUBICIN			AR	ESCULIN	AGTR1	OLMESARTAN MEDOXOMIL
TFAP2A	NELFINAVIR	GATA3	DOXORUBICIN			AR	FLUTAMIDE	AGTR1	LOSARTAN POTASSIUM
AR	TESTOSTERONE UNDECANOATE	GATA3	ASPARAGINASE			AR	NILUTAMIDE	AGTR1	CL-329167
AR	PRASTERONE	GATA3	DEXAMETHASONE			AR	NANDROLONE DECANOATE	AGTR1	CHEMBL400912
AR	TESTOSTERONE PROPIONATE	GATA3	CYCLOPHOSPHAMIDE			AR	APALUTAMIDE	AGTR1	VOLANESORSEN SODIUM
AR	GSK2881078	SLC6A4	DOXEPIN			AR	NORGESTREL	AGTR1	CHEMBL1972216
AR	GALETERONE	SLC6A4	COCAINE			AR	DROMOSTANOLONE PROPIONATE	AGTR1	HELENALIN
AR	BICALUTAMIDE	SLC6A4	AMITRIPTYLINE			AR	METHYLTESTOSTERONE	AGTR1	CHEMBL1492017
AR	GSK2849466	SLC6A4	LEVOMILNACIPRAN			AR	OXANDROLONE	AGTR1	SARALASIN
AR	ENZALUTAMIDE	SLC6A4	SIBUTRAMINE			AR	LY2452473	AGTR1	CHEMBL125044
AR	FLUOXYMESTERONE	SLC6A4	DAPOXETINE			AR	TESTOSTERONE	AGTR1	CHEMBL421088
AR	ENOBOSARM	SLC6A4	FLUVOXAMINE			AR	DROSPIRENONE	AGTR1	ATORVASTATIN
AR	DAROLUTAMIDE	SLC6A4	PROTRIPTYLINE			AR	AZD3514	AGTR1	CHEMBL586135
AR	VK5211	SLC6A4	SERTRALINE			AR	ANDROSTANOLONE	AGTR1	IDOXIFENE
AR	TESTOSTERONE ENANTHATE	SLC6A4	NORTRIPTYLINE			AR	APC-100	AGTR1	ANDROSTANOLONE
AR	DANAZOL	SLC6A4	AMOXAPINE			AR	ETHYLESTRENOL	AGTR1	PERINDOPRIL
AR	SPIRONOLACTONE	SLC6A4	TRIMIPRAMINE			AR	MK-0773	AGTR1	CAPTOPRIL
AR	CLASCOTERONE	SLC6A4	DEXFENFLURAMINE			AR	NANDROLONE	AGTR1	LEVODOPA
AR	OXYMETHOLONE	SLC6A4	NEFAZODONE			AR	HYDROXYFLUTAMIDE	AGTR1	DEXAMETHASONE
AR	ESCULIN	SLC6A4	PHENTERMINE			AR	HE3235	AGTR1	NITRENDIPINE
AR	FLUTAMIDE	SLC6A4	MILNACIPRAN			AR	NANDROLONE PHENPROPIONATE	AGTR1	GENISTEIN
AR	NILUTAMIDE	SLC6A4	VORTIOXETINE			AR	CR 1447	AGTR1	CHEMBL528694
AR	NANDROLONE DECANOATE	SLC6A4	TRAZODONE			AR	STANOZOLOL	AGTR1	CHEMBL261693
AR	APALUTAMIDE	SLC6A4	METHYLPHENIDATE			AR	MIFEPRISTONE	AGTR1	INDOMETHACIN
AR	NORGESTREL	SLC6A4	CITALOPRAM			AR	TESTOSTERONE CYPIONATE	AGTR1	CHEMBL1390716
AR	DROMOSTANOLONE PROPIONATE	SLC6A4	IMIPRAMINE			AR	LGD-2941	AGTR1	CHEMBL347610
AR	METHYLTESTOSTERONE	SLC6A4	DULOXETINE			AR	FLUDROCORTISONE	AGTR1	CHEMBL591834
AR	OXANDROLONE	SLC6A4	DESVENLAFAXINE			AR	GLPG0492	AGTR1	CHEMBL1445650
AR	LY2452473	SLC6A4	VENLAFAXINE			AR	NORELGESTROMIN	AGTR1	DISULFIRAM
AR	TESTOSTERONE	SLC6A4	DESIPRAMINE			AR	GESTRINONE	AGTR1	CYCLOSPORINE
AR	DROSPIRENONE	SLC6A4	FLUOXETINE			AR	DIETHYLSTILBESTROL	AGTR1	CHEMBL2094484
AR	AZD3514	SLC6A4	LUMATEPERONE			AR	PROGESTERONE	AGTR1	AZILSARTAN MEDOXOMIL
AR	ANDROSTANOLONE	SLC6A4	CLOMIPRAMINE			AR	NORETHINDRONE	AR	TESTOSTERONE UNDECANOATE
AR	APC-100	SLC6A4	PSEUDOEPHEDRINE			AR	NORGESTIMATE	AR	PRASTERONE
AR	ETHYLESTRENOL	SLC6A4	METHAMPHETAMINE			AR	AZARIBINE	AR	TESTOSTERONE PROPIONATE
AR	MK-0773	SLC6A4	TRAMADOL			AR	NISOLDIPINE	AR	GSK2881078
AR	NANDROLONE	SLC6A4	MINAPRINE			AR	TRELANSERIN	AR	GALETERONE
AR	HYDROXYFLUTAMIDE	SLC6A4	PAROXETINE			AR	BENAZEPRIL HYDROCHLORIDE	AR	BICALUTAMIDE
AR	HE3235	SLC6A4	ESCITALOPRAM			AR	ACIVICIN	AR	GSK2849466
AR	NANDROLONE PHENPROPIONATE	SLC6A4	SOLRIAMFETOL			AR	TRICLOCARBAN	AR	ENZALUTAMIDE
AR	CR 1447	SLC6A4	4-METHYLTHIOAMPHETAMINE			AR	HYDROCORTISONE SODIUM PHOSPHATE	AR	FLUOXYMESTERONE
AR	STANOZOLOL	SLC6A4	OLANZAPINE			AR	TRICLOSAN	AR	ENOBOSARM
AR	MIFEPRISTONE	SLC6A4	TEDATIOXETINE			AR	FLURANDRENOLIDE	AR	DAROLUTAMIDE
AR	TESTOSTERONE CYPIONATE	SLC6A4	RIBAVIRIN			AR	HYDROCORTISONE	AR	VK5211
AR	LGD-2941	SLC6A4	ONDANSETRON			AR	TOREMIFENE CITRATE	AR	TESTOSTERONE ENANTHATE
AR	FLUDROCORTISONE	SLC6A4	QUETIAPINE			AR	DICOFOL	AR	DANAZOL
AR	GLPG0492	SLC6A4	HALOPERIDOL			AR	CELECOXIB	AR	SPIRONOLACTONE
AR	NORELGESTROMIN	SLC6A4	MORPHINE			AR	ASTEMIZOLE	AR	CLASCOTERONE
AR	GESTRINONE	SLC6A4	BUPROPION			AR	TRITON X	AR	OXYMETHOLONE
AR	DIETHYLSTILBESTROL	SLC6A4	METHADONE			AR	CHEMBL1784521	AR	ESCULIN
AR	PROGESTERONE	SLC6A4	TESOFENSINE			AR	TACROLIMUS	AR	FLUTAMIDE
AR	NORETHINDRONE	SLC6A4	EVODIAMINE			AR	SULISOBENZONE	AR	NILUTAMIDE
AR	NORGESTIMATE	SLC6A4	CLOZAPINE			AR	LACTIC ACID	AR	NANDROLONE DECANOATE
AR	AZARIBINE	SLC6A4	BERBERINE			AR	PAPAVERINE HYDROCHLORIDE	AR	APALUTAMIDE
AR	NISOLDIPINE	SLC6A4	ALCOHOL			AR	CHEMBL595912	AR	NORGESTREL
AR	TRELANSERIN	SLC6A4	BUPRENORPHINE			AR	BUTAMBEN	AR	DROMOSTANOLONE PROPIONATE
AR	BENAZEPRIL HYDROCHLORIDE	SLC6A4	RISPERIDONE			AR	CHEMBL594772	AR	METHYLTESTOSTERONE
AR	ACIVICIN	IGF1R	ISTIRATUMAB			AR	PHENYLETHYL ALCOHOL	AR	OXANDROLONE
AR	TRICLOCARBAN	IGF1R	CERITINIB			AR	CHEMBL1923999	AR	LY2452473
AR	HYDROCORTISONE SODIUM PHOSPHATE	IGF1R	GANITUMAB			AR	FLUOCINONIDE	AR	TESTOSTERONE
AR	TRICLOSAN	IGF1R	FIGITUMUMAB			AR	CHEMBL375971	AR	DROSPIRENONE
AR	FLURANDRENOLIDE	IGF1R	MECASERMIN			AR	PODOFILOX	AR	AZD3514
AR	HYDROCORTISONE	IGF1R	CIXUTUMUMAB			AR	BROMUCONAZOLE	AR	ANDROSTANOLONE
AR	TOREMIFENE CITRATE	IGF1R	LINSITINIB			AR	COLCHICINE	AR	APC-100
AR	DICOFOL	IGF1R	DALOTUZUMAB			AR	OXYQUINOLINE	AR	ETHYLESTRENOL
AR	CELECOXIB	IGF1R	PL-225B			AR	TAMSULOSIN HYDROCHLORIDE	AR	MK-0773
AR	ASTEMIZOLE	IGF1R	INSM-18			AR	FENTANYL	AR	NANDROLONE
AR	TRITON X	IGF1R	MECASERMIN RINFABATE			AR	OXENDOLONE	AR	HYDROXYFLUTAMIDE
AR	TACROLIMUS	IGF1R	ROBATUMUMAB			AR	SERTINDOLE	AR	HE3235
AR	CHEMBL1784521	IGF1R	CHEMBL401930			AR	DEFLAZACORT	AR	NANDROLONE PHENPROPIONATE
AR	SULISOBENZONE	IGF1R	BMS-754807			AR	CHLORHEXIDINE	AR	CR 1447
AR	LACTIC ACID	IGF1R	AVE-1642			AR	CHEMBL528316	AR	STANOZOLOL
AR	PAPAVERINE HYDROCHLORIDE	IGF1R	XL-228			AR	AZASERINE	AR	MIFEPRISTONE
AR	CHEMBL595912	IGF1R	AXL-1717			AR	TILNOPROFEN ARBAMEL	AR	TESTOSTERONE CYPIONATE
AR	BUTAMBEN	IGF1R	AEW-541			AR	LIMONIN	AR	LGD-2941
AR	CHEMBL594772	IGF1R	KW-2450			AR	GIPARMEN	AR	FLUDROCORTISONE
AR	PHENYLETHYL ALCOHOL	IGF1R	TEPROTUMUMAB			AR	ALACHLOR	AR	GLPG0492
AR	FLUOCINONIDE	IGF1R	HESPERADIN			AR	BUTACLAMOL HYDROCHLORIDE	AR	NORELGESTROMIN
AR	CHEMBL1923999	IGF1R	PAZOPANIB			AR	BENZODODECINIUM CHLORIDE	AR	GESTRINONE
AR	CHEMBL375971	IGF1R	PD-0166285			AR	MEZLOCILLIN	AR	DIETHYLSTILBESTROL
AR	PODOFILOX	IGF1R	RALOXIFENE			AR	PROMETHAZINE HYDROCHLORIDE	AR	PROGESTERONE
AR	BROMUCONAZOLE	IGF1R	RINFABATE			AR	DYDROGESTERONE	AR	NORETHINDRONE
AR	COLCHICINE	IGF1R	THROMBIN			AR	DIBEKACIN	AR	NORGESTIMATE
AR	OXYQUINOLINE	IGF1R	ENTRECTINIB			AR	FLUNISOLIDE	AR	AZARIBINE
AR	TAMSULOSIN HYDROCHLORIDE	IGF1R	CHEMBL459729			AR	AMPEROZIDE HYDROCHLORIDE	AR	NISOLDIPINE
AR	FENTANYL	IGF1R	R-406			AR	CHEMBL2164761	AR	TRELANSERIN
AR	OXENDOLONE	IGF1R	STAUROSPORINE			AR	DIGOXIN	AR	BENAZEPRIL HYDROCHLORIDE
AR	SERTINDOLE	IGF1R	GW441756X			AR	NARASIN	AR	ACIVICIN
AR	DEFLAZACORT	IGF1R	CENISERTIB			AR	CHLORBROMURON	AR	TRICLOCARBAN
AR	CHLORHEXIDINE	IGF1R	ACETYLCYSTEINE			AR	EPITIOSTANOL	AR	HYDROCORTISONE SODIUM PHOSPHATE
AR	CHEMBL528316	IGF1R	PF-00562271			AR	THONZONIUM BROMIDE	AR	TRICLOSAN
AR	AZASERINE	IGF1R	ILORASERTIB			AR	AZACITIDINE	AR	FLURANDRENOLIDE
AR	TILNOPROFEN ARBAMEL	IGF1R	SB-202190			AR	LAUROCAPRAM	AR	HYDROCORTISONE
AR	LIMONIN	IGF1R	CHEMBL546797			AR	STIROFOS	AR	TOREMIFENE CITRATE
AR	GIPARMEN					AR	N,N'-DIPHENYL-P-PHENYLENEDIAMINE	AR	DICOFOL
AR	ALACHLOR					AR	BIOALLETHRIN S-CYCLOPENTENYL ISOMER	AR	CELECOXIB
AR	BUTACLAMOL HYDROCHLORIDE					AR	SOTALOL	AR	ASTEMIZOLE
AR	BENZODODECINIUM CHLORIDE					AR	CLOXYQUIN	AR	TRITON X
AR	MEZLOCILLIN					AR	CHLORDANE	AR	TACROLIMUS
AR	PROMETHAZINE HYDROCHLORIDE					AR	FLUPREDNISOLONE	AR	CHEMBL1784521
AR	DYDROGESTERONE					AR	CHEMBL259327	AR	SULISOBENZONE
AR	DIBEKACIN					AR	GRAMICIDIN S	AR	LACTIC ACID
AR	FLUNISOLIDE					AR	DASATINIB	AR	PAPAVERINE HYDROCHLORIDE
AR	AMPEROZIDE HYDROCHLORIDE					AR	TETRACONAZOLE	AR	CHEMBL595912
AR	CHEMBL2164761					AR	DIFLOXACIN HYDROCHLORIDE	AR	BUTAMBEN
AR	DIGOXIN					AR	VANOXERINE	AR	CHEMBL594772
AR	NARASIN					AR	ESTRADIOL	AR	PHENYLETHYL ALCOHOL
AR	CHLORBROMURON					AR	ESTRAMUSTINE	AR	FLUOCINONIDE
AR	EPITIOSTANOL					AR	PERBROMOBENZENE	AR	CHEMBL1923999
AR	THONZONIUM BROMIDE					AR	PILSICAINIDE	AR	CHEMBL375971
AR	AZACITIDINE					AR	CAPTAN	AR	PODOFILOX
AR	LAUROCAPRAM					AR	DARBUFELONE MESYLATE	AR	BROMUCONAZOLE
AR	STIROFOS					AR	MENADIONE SODIUM BISULPHITE	AR	COLCHICINE
AR	N,N'-DIPHENYL-P-PHENYLENEDIAMINE					AR	MONENSIN SODIUM	AR	OXYQUINOLINE
AR	BIOALLETHRIN S-CYCLOPENTENYL ISOMER					AR	PREDNICARBATE	AR	TAMSULOSIN HYDROCHLORIDE
AR	SOTALOL					AR	BUPRENORPHINE HYDROCHLORIDE	AR	FENTANYL
AR	CLOXYQUIN					AR	CLOFARABINE	AR	OXENDOLONE
AR	CHLORDANE					AR	ALCLOFENAC	AR	SERTINDOLE
AR	FLUPREDNISOLONE					AR	ESTRADIOL PROPIONATE	AR	DEFLAZACORT
AR	CHEMBL259327					AR	MIRISTALKONIUM CHLORIDE	AR	CHLORHEXIDINE
AR	DASATINIB					AR	CHEMBL1474	AR	CHEMBL528316
AR	GRAMICIDIN S					AR	FORMESTANE	AR	AZASERINE
AR	TETRACONAZOLE					AR	IDARUBICIN HYDROCHLORIDE	AR	TILNOPROFEN ARBAMEL
AR	DIFLOXACIN HYDROCHLORIDE					AR	DESOXYCORTICOSTERONE PIVALATE	AR	LIMONIN
AR	VANOXERINE					AR	BORTEZOMIB	AR	GIPARMEN
AR	ESTRADIOL					AR	FENDILINE HYDROCHLORIDE	AR	ALACHLOR
AR	ESTRAMUSTINE					AR	CHEMBL184450	AR	BUTACLAMOL HYDROCHLORIDE
AR	PERBROMOBENZENE					AR	PYRITHIONE SODIUM	AR	BENZODODECINIUM CHLORIDE
AR	PILSICAINIDE					AR	CHEMBL423081	AR	MEZLOCILLIN
AR	CAPTAN					AR	CHEMBL1946449	AR	PROMETHAZINE HYDROCHLORIDE
AR	DARBUFELONE MESYLATE					AR	ESTRADIOL ENANTHATE	AR	DYDROGESTERONE
AR	MENADIONE SODIUM BISULPHITE					AR	TOMATINE	AR	FLUNISOLIDE
AR	MONENSIN SODIUM					AR	FENAMIDONE	AR	DIBEKACIN
AR	PREDNICARBATE					AR	DIFLUCORTOLONE 21-VALERATE	AR	AMPEROZIDE HYDROCHLORIDE
AR	CLOFARABINE					AR	DIGITOXIN	AR	CHEMBL2164761
AR	BUPRENORPHINE HYDROCHLORIDE					AR	BERBERINE CHLORIDE	AR	DIGOXIN
AR	ALCLOFENAC					AR	LERCANIDIPINE HYDROCHLORIDE	AR	NARASIN
AR	ESTRADIOL PROPIONATE					AR	NORETHINDRONE ACETATE	AR	CHLORBROMURON
AR	MIRISTALKONIUM CHLORIDE					AR	NIFEDIPINE	AR	EPITIOSTANOL
AR	CHEMBL1474					AR	DIDANOSINE	AR	THONZONIUM BROMIDE
AR	FORMESTANE					AR	ARTEMISIN	AR	AZACITIDINE
AR	IDARUBICIN HYDROCHLORIDE					AR	NIMETAZEPAM	AR	LAUROCAPRAM
AR	DESOXYCORTICOSTERONE PIVALATE					AR	FURAZABOL	AR	STIROFOS
AR	BORTEZOMIB					AR	ERLOTINIB	AR	N,N'-DIPHENYL-P-PHENYLENEDIAMINE
AR	FENDILINE HYDROCHLORIDE					AR	NITROBLUE TETRAZOLIUM CHLORIDE	AR	BIOALLETHRIN S-CYCLOPENTENYL ISOMER
AR	CHEMBL184450					AR	LESTAURTINIB	AR	SOTALOL
AR	PYRITHIONE SODIUM					AR	RESERPINE	AR	CLOXYQUIN
AR	CHEMBL423081					AR	NORDIHYDROGUAIARETIC ACID	AR	CHLORDANE
AR	CHEMBL1946449					AR	AFLOQUALONE	AR	FLUPREDNISOLONE
AR	ESTRADIOL ENANTHATE					AR	TOLUIC ACID	AR	CHEMBL259327
AR	TOMATINE					AR	LOTEPREDNOL ETABONATE	AR	DASATINIB
AR	FENAMIDONE					AR	RESVERATROL	AR	GRAMICIDIN S
AR	DIFLUCORTOLONE 21-VALERATE					AR	CYPROTERONE ACETATE	AR	TETRACONAZOLE
AR	DIGITOXIN					AR	DIELDRIN	AR	DIFLOXACIN HYDROCHLORIDE
AR	BERBERINE CHLORIDE					AR	ALTRENOGEST	AR	VANOXERINE
AR	LERCANIDIPINE HYDROCHLORIDE					AR	BETAMETHASONE SODIUM PHOSPHATE	AR	ESTRADIOL
AR	NORETHINDRONE ACETATE					AR	4-AMINOPHENOL	AR	ESTRAMUSTINE
AR	NIFEDIPINE					AR	MILBEMYCIN A4	AR	PERBROMOBENZENE
AR	DIDANOSINE					AR	BRUCINE	AR	PILSICAINIDE
AR	ARTEMISIN					AR	ROCURONIUM BROMIDE	AR	CAPTAN
AR	NIMETAZEPAM					AR	CANDESARTAN CILEXETIL	AR	DARBUFELONE MESYLATE
AR	FURAZABOL					AR	ETHYNODIOL DIACETATE	AR	MENADIONE SODIUM BISULPHITE
AR	ERLOTINIB					AR	3,3',4',5-TETRACHLOROSALICYLANILIDE	AR	MONENSIN SODIUM
AR	NITROBLUE TETRAZOLIUM CHLORIDE					AR	T091317	AR	PREDNICARBATE
AR	LESTAURTINIB					AR	FIDUXOSIN HYDROCHLORIDE	AR	CLOFARABINE
AR	RESERPINE					AR	CYCLOHEXIMIDE	AR	BUPRENORPHINE HYDROCHLORIDE
AR	NORDIHYDROGUAIARETIC ACID					AR	DEXAMETHASONE DIPROPIONATE	AR	ALCLOFENAC
AR	AFLOQUALONE					AR	LOPERAMIDE	AR	ESTRADIOL PROPIONATE
AR	TOLUIC ACID					AR	CAFFEINE	AR	MIRISTALKONIUM CHLORIDE
AR	LOTEPREDNOL ETABONATE					AR	TECTOQUINONE	AR	CHEMBL1474
AR	RESVERATROL					AR	MESTANOLONE	AR	FORMESTANE
AR	CYPROTERONE ACETATE					AR	PYRAZOPHOS	AR	IDARUBICIN HYDROCHLORIDE
AR	DIELDRIN					AR	LANATOSIDE C	AR	DESOXYCORTICOSTERONE PIVALATE
AR	ALTRENOGEST					AR	METHYLPREDNISOLONE ACETATE	AR	BORTEZOMIB
AR	BETAMETHASONE SODIUM PHOSPHATE					AR	MITOXANTRONE HYDROCHLORIDE	AR	FENDILINE HYDROCHLORIDE
AR	4-AMINOPHENOL					AR	DOMIPHEN BROMIDE	AR	CHEMBL184450
AR	MILBEMYCIN A4					AR	MERCURIC CHLORIDE	AR	PYRITHIONE SODIUM
AR	BRUCINE					AR	PYRROLNITRIN	AR	CHEMBL423081
AR	ROCURONIUM BROMIDE					AR	HYCANTHONE	AR	CHEMBL1946449
AR	CANDESARTAN CILEXETIL					AR	MOMETASONE FUROATE	AR	ESTRADIOL ENANTHATE
AR	ETHYNODIOL DIACETATE					AR	DISULFIRAM	AR	TOMATINE
AR	3,3',4',5-TETRACHLOROSALICYLANILIDE					AR	CHEMBL69367	AR	FENAMIDONE
AR	T091317					AR	MITOMYCIN	AR	DIFLUCORTOLONE 21-VALERATE
AR	FIDUXOSIN HYDROCHLORIDE					AR	2-ACETYLAMINOFLUORENE	AR	DIGITOXIN
AR	CYCLOHEXIMIDE					AR	DITHIODIMORPHOLINE	AR	BERBERINE CHLORIDE
AR	DEXAMETHASONE DIPROPIONATE					AR	PIPERILATE ETHOBROMIDE	AR	LERCANIDIPINE HYDROCHLORIDE
AR	LOPERAMIDE					AR	ANECORTAVE ACETATE	AR	NORETHINDRONE ACETATE
AR	CAFFEINE					AR	AMCINONIDE	AR	NIFEDIPINE
AR	TECTOQUINONE					AR	PENFLURIDOL	AR	DIDANOSINE
AR	MESTANOLONE					AR	FLUFENACET	AR	ARTEMISIN
AR	PYRAZOPHOS					AR	TRIS(2,3-DIBROMOPROPYL)PHOSPHATE	AR	NIMETAZEPAM
AR	LANATOSIDE C					AR	VINBLASTINE SULFATE	AR	FURAZABOL
AR	METHYLPREDNISOLONE ACETATE					AR	VATALANIB	AR	ERLOTINIB
AR	MITOXANTRONE HYDROCHLORIDE					AR	BIFENOX	AR	NITROBLUE TETRAZOLIUM CHLORIDE
AR	DOMIPHEN BROMIDE					AR	DESOGESTREL	AR	LESTAURTINIB
AR	MERCURIC CHLORIDE					AR	ESTRADIOL BENZOATE	AR	RESERPINE
AR	PYRROLNITRIN					AR	TRILOSTANE	AR	NORDIHYDROGUAIARETIC ACID
AR	HYCANTHONE					AR	DIFENOCONAZOLE	AR	AFLOQUALONE
AR	MOMETASONE FUROATE					AR	ESTRADIOL VALERATE	AR	TOLUIC ACID
AR	DISULFIRAM					AR	METILDIGOXIN	AR	LOTEPREDNOL ETABONATE
AR	CHEMBL69367					AR	METHYLTHIOURACIL	AR	RESVERATROL
AR	MITOMYCIN					AR	BIFENAZATE	AR	CYPROTERONE ACETATE
AR	2-ACETYLAMINOFLUORENE					AR	CHRYSIN	AR	DIELDRIN
AR	DITHIODIMORPHOLINE					AR	CHLOROPHACINONE	AR	ALTRENOGEST
AR	PIPERILATE ETHOBROMIDE					AR	CHEMBL329673	AR	BETAMETHASONE SODIUM PHOSPHATE
AR	ANECORTAVE ACETATE					AR	CLOBETASOL	AR	4-AMINOPHENOL
AR	AMCINONIDE					AR	KRESOXIM-METHYL	AR	MILBEMYCIN A4
AR	PENFLURIDOL					AR	MEVASTATIN	AR	BRUCINE
AR	FLUFENACET					AR	TEBUCONAZOLE	AR	ROCURONIUM BROMIDE
AR	TRIS(2,3-DIBROMOPROPYL)PHOSPHATE					AR	ALEXIDINE DIHYDROCHLORIDE	AR	CANDESARTAN CILEXETIL
AR	VINBLASTINE SULFATE					AR	FLUOXETINE HYDROCHLORIDE	AR	ETHYNODIOL DIACETATE
AR	BIFENOX					AR	NALED	AR	3,3',4',5-TETRACHLOROSALICYLANILIDE
AR	VATALANIB					AR	PYRIPROXYFEN	AR	T091317
AR	DESOGESTREL					AR	CHEMBL1436543	AR	FIDUXOSIN HYDROCHLORIDE
AR	ESTRADIOL BENZOATE					AR	EXEMESTANE	AR	CYCLOHEXIMIDE
AR	TRILOSTANE					AR	FENBUCONAZOLE	AR	DEXAMETHASONE DIPROPIONATE
AR	DIFENOCONAZOLE					AR	CHEMBL555242	AR	LOPERAMIDE
AR	ESTRADIOL VALERATE					AR	CHEMBL595682	AR	CAFFEINE
AR	METILDIGOXIN					AR	CETRIMONIUM BROMIDE	AR	TECTOQUINONE
AR	METHYLTHIOURACIL					AR	ALCLOMETASONE DIPROPIONATE	AR	MESTANOLONE
AR	BIFENAZATE					AR	AMPIROXICAM	AR	PYRAZOPHOS
AR	CHRYSIN					AR	PROCYMIDONE	AR	LANATOSIDE C
AR	CHLOROPHACINONE					AR	THIOGUANINE	AR	METHYLPREDNISOLONE ACETATE
AR	CHEMBL329673					AR	HYDROCORTISONE VALERATE	AR	MITOXANTRONE HYDROCHLORIDE
AR	CLOBETASOL					AR	NICARDIPINE HYDROCHLORIDE	AR	DOMIPHEN BROMIDE
AR	KRESOXIM-METHYL					AR	CYPROTERONE	AR	MERCURIC CHLORIDE
AR	MEVASTATIN					AR	BENFLUOREX HYDROCHLORIDE	AR	PYRROLNITRIN
AR	TEBUCONAZOLE					AR	DINOTERB	AR	HYCANTHONE
AR	ALEXIDINE DIHYDROCHLORIDE					AR	PREDNISOLONE HEMISUCCINATE	AR	MOMETASONE FUROATE
AR	FLUOXETINE HYDROCHLORIDE					AR	INDOXACARB	AR	DISULFIRAM
AR	NALED					AR	FENARIMOL	AR	CHEMBL69367
AR	PYRIPROXYFEN					AR	DEFERASIROX	AR	MITOMYCIN
AR	CHEMBL1436543					AR	ETHINYL ESTRADIOL	AR	2-ACETYLAMINOFLUORENE
AR	EXEMESTANE					AR	AMSACRINE HYDROCHLORIDE	AR	DITHIODIMORPHOLINE
AR	FENBUCONAZOLE					AR	DRONEDARONE	AR	PIPERILATE ETHOBROMIDE
AR	CHEMBL555242					AR	PROROXAN	AR	ANECORTAVE ACETATE
AR	CHEMBL595682					AR	METHYLPREDNISOLONE SODIUM SUCCINATE	AR	AMCINONIDE
AR	CETRIMONIUM BROMIDE					AR	CYAZOFAMID	AR	PENFLURIDOL
AR	ALCLOMETASONE DIPROPIONATE					AR	DICHLOROPHEN	AR	FLUFENACET
AR	AMPIROXICAM					AR	CHEMBL194881	AR	TRIS(2,3-DIBROMOPROPYL)PHOSPHATE
AR	PROCYMIDONE					AR	PHENFORMIN HYDROCHLORIDE	AR	VINBLASTINE SULFATE
AR	THIOGUANINE					AR	TIOCONAZOLE	AR	BIFENOX
AR	HYDROCORTISONE VALERATE					AR	THIRAM	AR	VATALANIB
AR	NICARDIPINE HYDROCHLORIDE					AR	NITROXOLINE	AR	DESOGESTREL
AR	CYPROTERONE					AR	CHEMBL577673	AR	ESTRADIOL BENZOATE
AR	BENFLUOREX HYDROCHLORIDE					AR	CHEMBL1738936	AR	TRILOSTANE
AR	DINOTERB					AR	TELITHROMYCIN	AR	DIFENOCONAZOLE
AR	PREDNISOLONE HEMISUCCINATE					AR	FLUROGESTONE ACETATE	AR	ESTRADIOL VALERATE
AR	INDOXACARB					AR	CHEMBL375270	AR	METILDIGOXIN
AR	FENARIMOL					AR	E-GUGGULSTERONE	AR	METHYLTHIOURACIL
AR	DEFERASIROX					AR	RETINYL ACETATE	AR	BIFENAZATE
AR	ETHINYL ESTRADIOL					AR	MK-2206	AR	CHRYSIN
AR	AMSACRINE HYDROCHLORIDE					AR	OXABOLONE CIPIONATE	AR	CHLOROPHACINONE
AR	DRONEDARONE					AR	CHLOROXINE	AR	CHEMBL329673
AR	PROROXAN					AR	EMETINE HYDROCHLORIDE	AR	CLOBETASOL
AR	METHYLPREDNISOLONE SODIUM SUCCINATE					AR	CHEMBL1738937	AR	KRESOXIM-METHYL
AR	CYAZOFAMID					AR	ANETHOLTRITHION	AR	MEVASTATIN
AR	DICHLOROPHEN					AR	MEPANIPYRIM	AR	TEBUCONAZOLE
AR	CHEMBL194881					AR	MINOPAFANT	AR	ALEXIDINE DIHYDROCHLORIDE
AR	PHENFORMIN HYDROCHLORIDE					AR	MORICIZINE HYDROCHLORIDE	AR	FLUOXETINE HYDROCHLORIDE
AR	TIOCONAZOLE					AR	HALOPROGIN	AR	NALED
AR	THIRAM					AR	ZEARALENONE	AR	PYRIPROXYFEN
AR	NITROXOLINE					AR	APLAVIROC HYDROCHLORIDE	AR	CHEMBL1436543
AR	CHEMBL577673					AR	ESTRADIOL PHOSPHATE	AR	EXEMESTANE
AR	CHEMBL1738936					AR	ORYZALIN	AR	FENBUCONAZOLE
AR	TELITHROMYCIN					AR	FERBAM	AR	CHEMBL555242
AR	FLUROGESTONE ACETATE					AR	HYDROCORTISONE BUTYRATE	AR	CHEMBL595682
AR	CHEMBL375270					AR	DODECYL GALLATE	AR	CETRIMONIUM BROMIDE
AR	E-GUGGULSTERONE					AR	ZOXAMIDE	AR	ALCLOMETASONE DIPROPIONATE
AR	RETINYL ACETATE					AR	NITROSCANATE	AR	AMPIROXICAM
AR	MK-2206					AR	ALLISAN	AR	PROCYMIDONE
AR	OXABOLONE CIPIONATE					AR	1-NAPHTHYLISOTHIOCYANATE	AR	THIOGUANINE
AR	CHLOROXINE					AR	MICHLER'S KETONE	AR	HYDROCORTISONE VALERATE
AR	EMETINE HYDROCHLORIDE					AR	CALCIUM PANTOTHENATE	AR	NICARDIPINE HYDROCHLORIDE
AR	CHEMBL1738937					AR	BETAMETHASONE VALERATE	AR	CYPROTERONE
AR	ANETHOLTRITHION					AR	CHEMBL480626	AR	BENFLUOREX HYDROCHLORIDE
AR	MEPANIPYRIM					AR	TOFISOPAM	AR	DINOTERB
AR	MINOPAFANT					AR	TRIAMTERENE	AR	PREDNISOLONE HEMISUCCINATE
AR	MORICIZINE HYDROCHLORIDE					AR	NELIVAPTAN	AR	INDOXACARB
AR	HALOPROGIN					AR	RUBITECAN	AR	FENARIMOL
AR	ZEARALENONE					AR	CAMBENDAZOLE	AR	DEFERASIROX
AR	APLAVIROC HYDROCHLORIDE					AR	DAUNORUBICIN HYDROCHLORIDE	AR	ETHINYL ESTRADIOL
AR	ESTRADIOL PHOSPHATE					AR	PROMAZINE HYDROCHLORIDE	AR	AMSACRINE HYDROCHLORIDE
AR	ORYZALIN					AR	PENTACHLORONITROBENZENE	AR	DRONEDARONE
AR	FERBAM					AR	DIBUTYLDICHLOROSTANNANE	AR	PROROXAN
AR	HYDROCORTISONE BUTYRATE					AR	LACTOFEN	AR	METHYLPREDNISOLONE SODIUM SUCCINATE
AR	DODECYL GALLATE					AR	TANNIC ACID	AR	CYAZOFAMID
AR	ZOXAMIDE					AR	HYDROXYPROGESTERONE	AR	DICHLOROPHEN
AR	NITROSCANATE					AR	HYMECROMONE	AR	CHEMBL194881
AR	ALLISAN					AR	SORBIC ACID	AR	PHENFORMIN HYDROCHLORIDE
AR	1-NAPHTHYLISOTHIOCYANATE					AR	BISACODYL	AR	TIOCONAZOLE
AR	MICHLER'S KETONE					AR	ZOMEPIRAC SODIUM	AR	THIRAM
AR	CALCIUM PANTOTHENATE					AR	MECHLORETHAMINE HYDROCHLORIDE	AR	NITROXOLINE
AR	BETAMETHASONE VALERATE					AR	VINORELBINE TARTRATE	AR	CHEMBL577673
AR	CHEMBL480626					AR	RIMONABANT	AR	CHEMBL1738936
AR	TOFISOPAM					AR	HOMIDIUM BROMIDE	AR	TELITHROMYCIN
AR	TRIAMTERENE					AR	CROMOLYN SODIUM	AR	FLUROGESTONE ACETATE
AR	NELIVAPTAN					AR	HYDROCORTISONE SODIUM SUCCINATE	AR	CHEMBL375270
AR	RUBITECAN					AR	ISOTRETINOIN	AR	E-GUGGULSTERONE
AR	CAMBENDAZOLE					AR	BROMOXYNIL	AR	RETINYL ACETATE
AR	DAUNORUBICIN HYDROCHLORIDE					AR	OXYPHENISATIN ACETATE	AR	MK-2206
AR	PROMAZINE HYDROCHLORIDE					AR	NICARDIPINE	AR	OXABOLONE CIPIONATE
AR	PENTACHLORONITROBENZENE					AR	CHEMBL1946014	AR	CHLOROXINE
AR	DIBUTYLDICHLOROSTANNANE					AR	CHOLECALCIFEROL	AR	EMETINE HYDROCHLORIDE
AR	LACTOFEN					AR	PROPACHLOR	AR	CHEMBL1738937
AR	TANNIC ACID					AR	PERHEXILINE MALEATE	AR	ANETHOLTRITHION
AR	HYDROXYPROGESTERONE					AR	METITEPINE	AR	MEPANIPYRIM
AR	HYMECROMONE					AR	DITHIAZANINE IODIDE	AR	MINOPAFANT
AR	SORBIC ACID					AR	BIS(DIMETHYLAMINETHIOCARBONYL)MONOSULFIDE	AR	MORICIZINE HYDROCHLORIDE
AR	BISACODYL					AR	BENZOFURAN	AR	HALOPROGIN
AR	ZOMEPIRAC SODIUM					AR	HEXACONAZOLE	AR	ZEARALENONE
AR	MECHLORETHAMINE HYDROCHLORIDE					AR	PROADIFEN HYDROCHLORIDE	AR	APLAVIROC HYDROCHLORIDE
AR	VINORELBINE TARTRATE					AR	FLUAZINAM	AR	ESTRADIOL PHOSPHATE
AR	RIMONABANT					AR	THIOTEPA	AR	ORYZALIN
AR	HOMIDIUM BROMIDE					AR	TEBUFENOZIDE	AR	FERBAM
AR	CROMOLYN SODIUM					AR	CHEMBL458602	AR	HYDROCORTISONE BUTYRATE
AR	HYDROCORTISONE SODIUM SUCCINATE					AR	PROPARGITE	AR	DODECYL GALLATE
AR	ISOTRETINOIN					AR	SODIUM DIMETHYLCARBAMODITHIOATE	AR	ZOXAMIDE
AR	BROMOXYNIL					AR	METHIDATHION	AR	NITROSCANATE
AR	OXYPHENISATIN ACETATE					AR	COUMAPHOS	AR	ALLISAN
AR	NICARDIPINE					AR	DUTASTERIDE	AR	1-NAPHTHYLISOTHIOCYANATE
AR	CHEMBL1946014					AR	CHEMBL333177	AR	MICHLER'S KETONE
AR	CHOLECALCIFEROL					AR	LORACARBEF	AR	CALCIUM PANTOTHENATE
AR	PROPACHLOR					AR	PHENYL SALICYLATE	AR	BETAMETHASONE VALERATE
AR	PERHEXILINE MALEATE					AR	FLUFENAMIC ACID	AR	CHEMBL480626
AR	METITEPINE					AR	NITROFURAZONE	AR	TOFISOPAM
AR	DITHIAZANINE IODIDE					AR	SYROSINGOPINE	AR	TRIAMTERENE
AR	BIS(DIMETHYLAMINETHIOCARBONYL)MONOSULFIDE					AR	THIOSEMICARBAZIDE	AR	NELIVAPTAN
AR	BENZOFURAN					AR	ETHACRYNIC ACID	AR	RUBITECAN
AR	HEXACONAZOLE					AR	ETONITAZENE	AR	CAMBENDAZOLE
AR	PROADIFEN HYDROCHLORIDE					AR	MOCLOBEMIDE	AR	DAUNORUBICIN HYDROCHLORIDE
AR	FLUAZINAM					AR	MONATEPIL	AR	PROMAZINE HYDROCHLORIDE
AR	THIOTEPA					AR	FIPEXIDE HYDROCHLORIDE	AR	PENTACHLORONITROBENZENE
AR	TEBUFENOZIDE					AR	(R)-BICALUTAMIDE	AR	DIBUTYLDICHLOROSTANNANE
AR	CHEMBL458602					AR	ENDOSULFAN SULFATE	AR	LACTOFEN
AR	PROPARGITE					AR	FLUDIOXONIL	AR	TANNIC ACID
AR	SODIUM DIMETHYLCARBAMODITHIOATE					AR	DULOXETINE HYDROCHLORIDE	AR	HYDROXYPROGESTERONE
AR	METHIDATHION					AR	CHEMBL306147	AR	HYMECROMONE
AR	COUMAPHOS					AR	MYCOPHENOLATE MOFETIL	AR	SORBIC ACID
AR	DUTASTERIDE					AR	(2-NITROVINYL)BENZENE	AR	BISACODYL
AR	CHEMBL333177					AR	PYRIMETHAMINE	AR	ZOMEPIRAC SODIUM
AR	LORACARBEF					AR	FLUMETHASONE	AR	MECHLORETHAMINE HYDROCHLORIDE
AR	PHENYL SALICYLATE					AR	HYDROCORTISONE PROBUTATE	AR	VINORELBINE TARTRATE
AR	FLUFENAMIC ACID					AR	NONIVAMIDE	AR	RIMONABANT
AR	NITROFURAZONE					AR	TRIAMCINOLONE ACETONIDE	AR	HOMIDIUM BROMIDE
AR	SYROSINGOPINE					AR	DIDECYLDIMETHYLAMMONIUM CHLORIDE	AR	CROMOLYN SODIUM
AR	THIOSEMICARBAZIDE					AR	TOCOPHEROL ACETATE	AR	HYDROCORTISONE SODIUM SUCCINATE
AR	ETHACRYNIC ACID					AR	APRINDINE HYDROCHLORIDE	AR	ISOTRETINOIN
AR	ETONITAZENE					AR	IRINOTECAN HYDROCHLORIDE	AR	BROMOXYNIL
AR	MOCLOBEMIDE					AR	LEMILDIPINE	AR	OXYPHENISATIN ACETATE
AR	MONATEPIL					AR	FLUOXASTROBIN	AR	NICARDIPINE
AR	FIPEXIDE HYDROCHLORIDE					AR	TEROXIRONE	AR	CHEMBL1946014
AR	(R)-BICALUTAMIDE					AR	IDEBENONE	AR	CHOLECALCIFEROL
AR	ENDOSULFAN SULFATE					AR	OCTYL_GALLATE	AR	PROPACHLOR
AR	FLUDIOXONIL					AR	IODOCARB	AR	PERHEXILINE MALEATE
AR	DULOXETINE HYDROCHLORIDE					AR	MEDROXYPROGESTERONE ACETATE	AR	METITEPINE
AR	CHEMBL306147					AR	DIMETHENAMID	AR	DITHIAZANINE IODIDE
AR	MYCOPHENOLATE MOFETIL					AR	PREDNISONE	AR	BIS(DIMETHYLAMINETHIOCARBONYL)MONOSULFIDE
AR	(2-NITROVINYL)BENZENE					AR	EFAROXAN	AR	BENZOFURAN
AR	PYRIMETHAMINE					AR	OXAPIUM IODIDE	AR	HEXACONAZOLE
AR	HYDROCORTISONE PROBUTATE					AR	PYRIDOSTIGMINE BROMIDE	AR	PROADIFEN HYDROCHLORIDE
AR	FLUMETHASONE					AR	2,4-DINITROPHENOL	AR	FLUAZINAM
AR	NONIVAMIDE					AR	ECONAZOLE NITRATE	AR	THIOTEPA
AR	TRIAMCINOLONE ACETONIDE					AR	DOCEBENONE	AR	TEBUFENOZIDE
AR	DIDECYLDIMETHYLAMMONIUM CHLORIDE					AR	QUESTIOMYCIN B	AR	CHEMBL458602
AR	TOCOPHEROL ACETATE					AR	CETALKONIUM CHLORIDE	AR	PROPARGITE
AR	APRINDINE HYDROCHLORIDE					AR	MEDRYSONE	AR	SODIUM DIMETHYLCARBAMODITHIOATE
AR	IRINOTECAN HYDROCHLORIDE					AR	APOMORPHINE	AR	METHIDATHION
AR	LEMILDIPINE					AR	EVEROLIMUS	AR	COUMAPHOS
AR	FLUOXASTROBIN					AR	PAROXETINE	AR	DUTASTERIDE
AR	TEROXIRONE					AR	BENZETHONIUM CHLORIDE	AR	CHEMBL333177
AR	IDEBENONE					AR	ESTRONE	AR	LORACARBEF
AR	OCTYL_GALLATE					AR	OCTOCRYLENE	AR	PHENYL SALICYLATE
AR	IODOCARB					AR	FEPRAZONE	AR	FLUFENAMIC ACID
AR	MEDROXYPROGESTERONE ACETATE					AR	BISPHENOL A	AR	NITROFURAZONE
AR	DIMETHENAMID					AR	AZD-5312	AR	SYROSINGOPINE
AR	PREDNISONE					AR	PENCYCURON	AR	THIOSEMICARBAZIDE
AR	EFAROXAN					AR	NEFAZODONE HYDROCHLORIDE	AR	ETHACRYNIC ACID
AR	OXAPIUM IODIDE					AR	CALCITRIOL	AR	ETONITAZENE
AR	PYRIDOSTIGMINE BROMIDE					AR	BETAMETHASONE BUTYRATE PROPIONATE	AR	MOCLOBEMIDE
AR	2,4-DINITROPHENOL					AR	PIMOZIDE	AR	MONATEPIL
AR	ECONAZOLE NITRATE					AR	DIBENZOYLMETHANE	AR	FIPEXIDE HYDROCHLORIDE
AR	DOCEBENONE					AR	CHEMBL1606	AR	(R)-BICALUTAMIDE
AR	QUESTIOMYCIN B					AR	CHEMBL1099140	AR	ENDOSULFAN SULFATE
AR	CETALKONIUM CHLORIDE					AR	NIHYDRAZONE	AR	FLUDIOXONIL
AR	MEDRYSONE					AR	ETHOFUMESATE	AR	DULOXETINE HYDROCHLORIDE
AR	APOMORPHINE					AR	AMITHIOZONE	AR	CHEMBL306147
AR	EVEROLIMUS					AR	SORAFENIB TOSYLATE	AR	MYCOPHENOLATE MOFETIL
AR	PAROXETINE					AR	CHEMBL593110	AR	(2-NITROVINYL)BENZENE
AR	BENZETHONIUM CHLORIDE					AR	PREDNISOLONE ACETATE	AR	PYRIMETHAMINE
AR	ESTRONE					AR	ETHISTERONE	AR	HYDROCORTISONE PROBUTATE
AR	OCTOCRYLENE					AR	TOPOTECAN HYDROCHLORIDE	AR	FLUMETHASONE
AR	FEPRAZONE					AR	DIFLORASONE DIACETATE	AR	NONIVAMIDE
AR	BISPHENOL A					AR	SAQUINAVIR MESYLATE	AR	TRIAMCINOLONE ACETONIDE
AR	AZD-5312					AR	CHEMBL2059711	AR	DIDECYLDIMETHYLAMMONIUM CHLORIDE
AR	PENCYCURON					AR	CHEMBL196585	AR	TOCOPHEROL ACETATE
AR	NEFAZODONE HYDROCHLORIDE					AR	ACETOPHENAZINE	AR	APRINDINE HYDROCHLORIDE
AR	CALCITRIOL					AR	NONYL 4-HYDROXYBENZOATE	AR	IRINOTECAN HYDROCHLORIDE
AR	BETAMETHASONE BUTYRATE PROPIONATE					AR	PRAZEPAM	AR	FLUOXASTROBIN
AR	PIMOZIDE					AR	AMOROLFINE	AR	LEMILDIPINE
AR	DIBENZOYLMETHANE					AR	RHODAMINE	AR	TEROXIRONE
AR	CHEMBL1606					AR	AMIODARONE HYDROCHLORIDE	AR	IDEBENONE
AR	CHEMBL1099140					AR	SCLAREOL	AR	OCTYL_GALLATE
AR	NIHYDRAZONE					AR	TEMEFOS	AR	IODOCARB
AR	ETHOFUMESATE					AR	BECLOMETHASONE DIPROPIONATE	AR	MEDROXYPROGESTERONE ACETATE
AR	AMITHIOZONE					AR	ACETALDEHYDE	AR	DIMETHENAMID
AR	SORAFENIB TOSYLATE					AR	OUABAIN	AR	PREDNISONE
AR	CHEMBL593110					AR	DICHLOFLUANID	AR	EFAROXAN
AR	PREDNISOLONE ACETATE					AR	LINURON	AR	OXAPIUM IODIDE
AR	ETHISTERONE					AR	PIPERONAL	AR	PYRIDOSTIGMINE BROMIDE
AR	TOPOTECAN HYDROCHLORIDE					AR	CETRIMIDE	AR	2,4-DINITROPHENOL
AR	DIFLORASONE DIACETATE					AR	DINOSEB	AR	ECONAZOLE NITRATE
AR	SAQUINAVIR MESYLATE					AR	ETOCRYLENE	AR	DOCEBENONE
AR	CHEMBL2059711					AR	DICHLOROXYLENOL	AR	QUESTIOMYCIN B
AR	CHEMBL196585					AR	SPIRAMIDE	AR	CETALKONIUM CHLORIDE
AR	ACETOPHENAZINE					AR	PARAOXON	AR	MEDRYSONE
AR	NONYL 4-HYDROXYBENZOATE					AR	SULFISOXAZOLE	AR	APOMORPHINE
AR	PRAZEPAM					AR	CYPRODINIL	AR	EVEROLIMUS
AR	AMOROLFINE					AR	CHLOROTRIANISENE	AR	PAROXETINE
AR	RHODAMINE					AR	CHEMBL109873	AR	BENZETHONIUM CHLORIDE
AR	AMIODARONE HYDROCHLORIDE					AR	TRIBROMSALAN	AR	ESTRONE
AR	SCLAREOL					AR	TRIPHENYLBISMUTHINE	AR	OCTOCRYLENE
AR	TEMEFOS					AR	ZAFIRLUKAST	AR	FEPRAZONE
AR	BECLOMETHASONE DIPROPIONATE					AR	DICHLORVOS	AR	BISPHENOL A
AR	ACETALDEHYDE					AR	TRIFORINE	AR	AZD-5312
AR	OUABAIN					AR	DITHIANON	AR	PENCYCURON
AR	DICHLOFLUANID					AR	EPIGALOCATECHIN GALLATE	AR	NEFAZODONE HYDROCHLORIDE
AR	LINURON					AR	DEXAMETHASONE	AR	CALCITRIOL
AR	PIPERONAL					AR	FENHEXAMID	AR	BETAMETHASONE BUTYRATE PROPIONATE
AR	CETRIMIDE					AR	CARFILZOMIB	AR	PIMOZIDE
AR	DINOSEB					AR	CETYLPYRIDINIUM BROMIDE	AR	DIBENZOYLMETHANE
AR	ETOCRYLENE					AR	DIPYRITHIONE	AR	CHEMBL1606
AR	DICHLOROXYLENOL					AR	QUININE ETHYLCARBONATE	AR	CHEMBL1099140
AR	SPIRAMIDE					AR	ATROPINE	AR	NIHYDRAZONE
AR	PARAOXON					AR	WARFARIN POTASSIUM	AR	ETHOFUMESATE
AR	SULFISOXAZOLE					AR	CHEMBL609570	AR	AMITHIOZONE
AR	CYPRODINIL					AR	AZAMETHIPHOS	AR	SORAFENIB TOSYLATE
AR	CHLOROTRIANISENE					AR	TROPOLONE	AR	CHEMBL593110
AR	CHEMBL109873					AR	PENTAMIDINE ISETHIONATE	AR	PREDNISOLONE ACETATE
AR	TRIBROMSALAN					AR	CHLOROXURON	AR	ETHISTERONE
AR	TRIPHENYLBISMUTHINE					AR	CRIDANIMOD	AR	TOPOTECAN HYDROCHLORIDE
AR	ZAFIRLUKAST					AR	FLUCYTOSINE	AR	DIFLORASONE DIACETATE
AR	DICHLORVOS					AR	INGLIFORIB	AR	SAQUINAVIR MESYLATE
AR	TRIFORINE					AR	CHEMBL593366	AR	CHEMBL2059711
AR	DITHIANON					AR	METHOXYCHLOR	AR	CHEMBL196585
AR	EPIGALOCATECHIN GALLATE					AR	ANDROSTENEDIOL	AR	ACETOPHENAZINE
AR	DEXAMETHASONE					AR	SPIPERONE	AR	NONYL 4-HYDROXYBENZOATE
AR	FENHEXAMID					AR	CHEMBL561679	AR	PRAZEPAM
AR	CARFILZOMIB					AR	DOXORUBICIN HYDROCHLORIDE	AR	AMOROLFINE
AR	CETYLPYRIDINIUM BROMIDE					AR	BENZOPHENONE	AR	RHODAMINE
AR	DIPYRITHIONE					AR	PYRACLOSTROBIN	AR	AMIODARONE HYDROCHLORIDE
AR	QUININE ETHYLCARBONATE					AR	CHEMBL44011	AR	SCLAREOL
AR	ATROPINE					AR	ESTRADIOL DIPROPIONATE	AR	TEMEFOS
AR	WARFARIN POTASSIUM					AR	CARBOSULFAN	AR	BECLOMETHASONE DIPROPIONATE
AR	CHEMBL609570					AR	ESTRAMUSTINE PHOSPHATE SODIUM	AR	ACETALDEHYDE
AR	AZAMETHIPHOS					AR	AMBAZONE	AR	OUABAIN
AR	TROPOLONE					AR	RALOXIFENE HYDROCHLORIDE	AR	DICHLOFLUANID
AR	PENTAMIDINE ISETHIONATE					AR	MESO-HEXESTROL	AR	LINURON
AR	CHLOROXURON					AR	FENRETINIDE	AR	PIPERONAL
AR	CRIDANIMOD					AR	MINOCYCLINE HYDROCHLORIDE	AR	CETRIMIDE
AR	FLUCYTOSINE					AR	TOLYLFLUANID	AR	DINOSEB
AR	INGLIFORIB					AR	EFONIDIPINE	AR	ETOCRYLENE
AR	CHEMBL593366					AR	QUININE SULFATE	AR	DICHLOROXYLENOL
AR	METHOXYCHLOR					AR	DICYCLOHEXYLCARBODIIMIDE	AR	SPIRAMIDE
AR	ANDROSTENEDIOL					AR	BROMCRESOL GREEN	AR	PARAOXON
AR	SPIPERONE					AR	MERADIMATE	AR	SULFISOXAZOLE
AR	CHEMBL561679					AR	BUTACHLOR	AR	CYPRODINIL
AR	DOXORUBICIN HYDROCHLORIDE					AR	NORETHYNODREL	AR	CHLOROTRIANISENE
AR	BENZOPHENONE					AR	TRIMETHYL-TETRADECYL-AMMONIUM CHLORIDE	AR	CHEMBL109873
AR	PYRACLOSTROBIN					AR	BUTONATE	AR	TRIBROMSALAN
AR	CHEMBL44011					AR	ALDOSTERONE	AR	TRIPHENYLBISMUTHINE
AR	ESTRADIOL DIPROPIONATE					AR	NOCODAZOLE	AR	ZAFIRLUKAST
AR	CARBOSULFAN					AR	ACLARUBICIN HYDROCHLORIDE	AR	DICHLORVOS
AR	ESTRAMUSTINE PHOSPHATE SODIUM					AR	CARBARIL	AR	TRIFORINE
AR	AMBAZONE					AR	CHEMBL135115	AR	DITHIANON
AR	RALOXIFENE HYDROCHLORIDE					AR	CARBONYL CYANIDE M-CHLOROPHENYLHYDRAZONE	AR	EPIGALOCATECHIN GALLATE
AR	MESO-HEXESTROL					AR	ALPHA-TERTHIENYL	AR	DEXAMETHASONE
AR	FENRETINIDE					AR	MEGESTROL ACETATE	AR	FENHEXAMID
AR	MINOCYCLINE HYDROCHLORIDE					AR	AMDINOCILLIN	AR	CARFILZOMIB
AR	TOLYLFLUANID					AR	CHLORANIL	AR	CETYLPYRIDINIUM BROMIDE
AR	EFONIDIPINE					AR	TRIPARANOL	AR	DIPYRITHIONE
AR	QUININE SULFATE					AR	MENADIONE	AR	QUININE ETHYLCARBONATE
AR	DICYCLOHEXYLCARBODIIMIDE					AR	CORTICOSTERONE	AR	ATROPINE
AR	BROMCRESOL GREEN					AR	FEBUXOSTAT	AR	WARFARIN POTASSIUM
AR	MERADIMATE					AR	METFORMIN HYDROCHLORIDE	AR	CHEMBL609570
AR	BUTACHLOR					AR	FLUOXETINE	AR	AZAMETHIPHOS
AR	NORETHYNODREL					AR	RIFAPENTINE	AR	TROPOLONE
AR	TRIMETHYL-TETRADECYL-AMMONIUM CHLORIDE					AR	DIMETHISOQUIN HYDROCHLORIDE	AR	PENTAMIDINE ISETHIONATE
AR	BUTONATE					AR	DODINE	AR	CHLOROXURON
AR	ALDOSTERONE					AR	CLOTRIMAZOLE	AR	CRIDANIMOD
AR	NOCODAZOLE					AR	DEVAZEPIDE	AR	FLUCYTOSINE
AR	ACLARUBICIN HYDROCHLORIDE					AR	LASALOCID A SODIUM	AR	INGLIFORIB
AR	CARBARIL					AR	CHEMBL2392553	AR	CHEMBL593366
AR	CHEMBL135115					AR	TETRADIFON	AR	METHOXYCHLOR
AR	CARBONYL CYANIDE M-CHLOROPHENYLHYDRAZONE					AR	RETINAL	AR	ANDROSTENEDIOL
AR	ALPHA-TERTHIENYL					AR	CHEMBL297304	AR	SPIPERONE
AR	MEGESTROL ACETATE					AR	HALOBETASOL PROPIONATE	AR	CHEMBL561679
AR	AMDINOCILLIN					AR	TOLVAPTAN	AR	DOXORUBICIN HYDROCHLORIDE
AR	CHLORANIL					AR	TILIQUINOL	AR	BENZOPHENONE
AR	TRIPARANOL					AR	METHYLPREDNISOLONE	AR	PYRACLOSTROBIN
AR	MENADIONE					AR	MERCURIC IODIDE	AR	CHEMBL44011
AR	CORTICOSTERONE					AR	BENSULIDE	AR	ESTRADIOL DIPROPIONATE
AR	FEBUXOSTAT					AR	DOFETILIDE	AR	CARBOSULFAN
AR	METFORMIN HYDROCHLORIDE					AR	TIZANIDINE	AR	ESTRAMUSTINE PHOSPHATE SODIUM
AR	FLUOXETINE					AR	FLUACIZINE	AR	AMBAZONE
AR	RIFAPENTINE					AR	CEFPODOXIME PROXETIL	AR	RALOXIFENE HYDROCHLORIDE
AR	DIMETHISOQUIN HYDROCHLORIDE					AR	TAMOXIFEN CITRATE	AR	MESO-HEXESTROL
AR	DODINE					AR	MAPROTILINE HYDROCHLORIDE	AR	FENRETINIDE
AR	CLOTRIMAZOLE					AR	MALTOTRIOSE	AR	MINOCYCLINE HYDROCHLORIDE
AR	DEVAZEPIDE					AR	DINITRAMINE	AR	TOLYLFLUANID
AR	LASALOCID A SODIUM					AR	BETAMETHASONE	AR	EFONIDIPINE
AR	CHEMBL2392553					AR	PIRETANIDE	AR	QUININE SULFATE
AR	TETRADIFON					AR	PACLITAXEL	AR	DICYCLOHEXYLCARBODIIMIDE
AR	RETINAL					AR	FANDOSENTAN POTASSIUM	AR	BROMCRESOL GREEN
AR	CHEMBL297304					AR	BARDOXOLONE METHYL	AR	MERADIMATE
AR	HALOBETASOL PROPIONATE					AR	ZERANOL	AR	BUTACHLOR
AR	TOLVAPTAN					AR	UNOPROSTONE ISOPROPYL	AR	NORETHYNODREL
AR	TILIQUINOL					AR	FENTICLOR	AR	TRIMETHYL-TETRADECYL-AMMONIUM CHLORIDE
AR	METHYLPREDNISOLONE					AR	HALAZONE	AR	BUTONATE
AR	MERCURIC IODIDE					AR	ALLETHRIN	AR	ALDOSTERONE
AR	BENSULIDE					AR	HEXADECYLTRIMETHYLAMMONIUM CHLORIDE	AR	NOCODAZOLE
AR	DOFETILIDE					AR	TRIPHENYLSTANNANOL	AR	ACLARUBICIN HYDROCHLORIDE
AR	TIZANIDINE					AR	OXYFLUORFEN	AR	CARBARIL
AR	FLUACIZINE					AR	EXIFONE	AR	CHEMBL135115
AR	CEFPODOXIME PROXETIL					AR	MIRIPIRIUM CHLORIDE	AR	CARBONYL CYANIDE M-CHLOROPHENYLHYDRAZONE
AR	TAMOXIFEN CITRATE					AR	FLUOCINOLONE ACETONIDE	AR	ALPHA-TERTHIENYL
AR	MAPROTILINE HYDROCHLORIDE					AR	DACTINOMYCIN	AR	MEGESTROL ACETATE
AR	MALTOTRIOSE					AR	METHYL YELLOW	AR	AMDINOCILLIN
AR	DINITRAMINE					AR	ORTHO-PHTHALALDEHYDE	AR	CHLORANIL
AR	BETAMETHASONE					AR	NITAZOXANIDE	AR	TRIPARANOL
AR	PIRETANIDE					AR	4-NITROANILINE	AR	MENADIONE
AR	PACLITAXEL					AR	BENOXACOR	AR	CORTICOSTERONE
AR	FANDOSENTAN POTASSIUM					AR	BENORILATE	AR	FEBUXOSTAT
AR	BARDOXOLONE METHYL					AR	PHENYLARSINE OXIDE	AR	METFORMIN HYDROCHLORIDE
AR	ZERANOL					AR	METHYLTHIONINIUM CHLORIDE	AR	FLUOXETINE
AR	UNOPROSTONE ISOPROPYL					AR	PYRITHIONE ZINC	AR	RIFAPENTINE
AR	FENTICLOR					AR	CHEMBL83159	AR	DIMETHISOQUIN HYDROCHLORIDE
AR	HALAZONE					AR	AMLEXANOX	AR	DODINE
AR	ALLETHRIN					AR	ZOLPIDEM	AR	CLOTRIMAZOLE
AR	HEXADECYLTRIMETHYLAMMONIUM CHLORIDE					AR	HOMATROPINE HYDROBROMIDE	AR	DEVAZEPIDE
AR	TRIPHENYLSTANNANOL					AR	OXIGLUTATIONE	AR	LASALOCID A SODIUM
AR	OXYFLUORFEN					AR	CHLORALIN	AR	CHEMBL2392553
AR	EXIFONE					AR	CHEMBL332670	AR	TETRADIFON
AR	MIRIPIRIUM CHLORIDE					AR	DINALINE	AR	RETINAL
AR	FLUOCINOLONE ACETONIDE					AR	CLOCORTOLONE PIVALATE	AR	CHEMBL297304
AR	DACTINOMYCIN					AR	FENPYROXYMATE	AR	HALOBETASOL PROPIONATE
AR	METHYL YELLOW					AR	BETAMETHASONE DIPROPIONATE	AR	TOLVAPTAN
AR	ORTHO-PHTHALALDEHYDE					AR	NAPROPAMIDE	AR	TILIQUINOL
AR	NITAZOXANIDE					AR	PARAMETHASONE ACETATE	AR	METHYLPREDNISOLONE
AR	4-NITROANILINE					AR	EXALAMIDE	AR	MERCURIC IODIDE
AR	BENOXACOR					AR	CHLORQUINALDOL	AR	BENSULIDE
AR	BENORILATE					AR	DEQUALINIUM CHLORIDE	AR	DOFETILIDE
AR	PHENYLARSINE OXIDE					AR	WHILE OLIVETOL	AR	TIZANIDINE
AR	METHYLTHIONINIUM CHLORIDE					AR	CHEMBL73380	AR	FLUACIZINE
AR	PYRITHIONE ZINC					AR	LOFEPRAMINE HYDROCHLORIDE	AR	CEFPODOXIME PROXETIL
AR	CHEMBL83159					AR	GRISEOFULVIN	AR	TAMOXIFEN CITRATE
AR	AMLEXANOX					AR	AZOXYSTROBIN	AR	MAPROTILINE HYDROCHLORIDE
AR	ZOLPIDEM					AR	PENCONAZOLE	AR	MALTOTRIOSE
AR	HOMATROPINE HYDROBROMIDE					AR	CALCIPOTRIENE	AR	DINITRAMINE
AR	OXIGLUTATIONE					AR	FLUOROMETHOLONE	AR	BETAMETHASONE
AR	CHLORALIN					AR	TRIFLUMIZOLE	AR	PIRETANIDE
AR	CHEMBL332670					AR	HYDRAMETHYLNON	AR	PACLITAXEL
AR	DINALINE					AR	ATRACURIUM BESYLATE	AR	FANDOSENTAN POTASSIUM
AR	CLOCORTOLONE PIVALATE					AR	CHLORHEXIDINE HYDROCHLORIDE	AR	BARDOXOLONE METHYL
AR	FENPYROXYMATE					AR	CETYLPYRIDINIUM CHLORIDE	AR	ZERANOL
AR	BETAMETHASONE DIPROPIONATE					AR	CLOBETASOL PROPIONATE	AR	UNOPROSTONE ISOPROPYL
AR	NAPROPAMIDE					AR	OXYPHENBUTAZONE	AR	FENTICLOR
AR	PARAMETHASONE ACETATE					AR	ENCLOMIPHENE CITRATE	AR	HALAZONE
AR	EXALAMIDE					AR	CITICOLINE SODIUM	AR	ALLETHRIN
AR	CHLORQUINALDOL					AR	METIPRANOLOL	AR	HEXADECYLTRIMETHYLAMMONIUM CHLORIDE
AR	DEQUALINIUM CHLORIDE					AR	DIHYDROERGOCRISTINE	AR	TRIPHENYLSTANNANOL
AR	WHILE OLIVETOL					AR	ISRAPAFANT	AR	OXYFLUORFEN
AR	CHEMBL73380					AR	FEBANTEL	AR	EXIFONE
AR	LOFEPRAMINE HYDROCHLORIDE					AR	DESOXIMETASONE	AR	MIRIPIRIUM CHLORIDE
AR	GRISEOFULVIN					AR	MIDAZOLAM HYDROCHLORIDE	AR	FLUOCINOLONE ACETONIDE
AR	AZOXYSTROBIN					AR	HALCINONIDE	AR	DACTINOMYCIN
AR	PENCONAZOLE					AR	BROMOCRIPTINE MESYLATE	AR	METHYL YELLOW
AR	CALCIPOTRIENE					AR	HEXYLRESORCINOL	AR	ORTHO-PHTHALALDEHYDE
AR	FLUOROMETHOLONE					AR	CHEMBL1946013	AR	NITAZOXANIDE
AR	TRIFLUMIZOLE					AR	INDINAVIR SULFATE	AR	4-NITROANILINE
AR	HYDRAMETHYLNON					AR	TRIMETHYL-OCTADECYL-AMMONIUM CHLORIDE	AR	BENOXACOR
AR	ATRACURIUM BESYLATE					AR	CHLORMADINONE ACETATE	AR	BENORILATE
AR	CHLORHEXIDINE HYDROCHLORIDE					AR	LIRANAFTATE	AR	PHENYLARSINE OXIDE
AR	CETYLPYRIDINIUM CHLORIDE					AR	DINITRO CRESOL	AR	METHYLTHIONINIUM CHLORIDE
AR	OXYPHENBUTAZONE					AR	DEMECOLCINE	AR	PYRITHIONE ZINC
AR	CLOBETASOL PROPIONATE					AR	PHENELZINE SULFATE	AR	CHEMBL83159
AR	ENCLOMIPHENE CITRATE					AR	AZELNIDIPINE	AR	AMLEXANOX
AR	CITICOLINE SODIUM					AR	NITRALIN	AR	ZOLPIDEM
AR	DIHYDROERGOCRISTINE					AR	LORATADINE	AR	HOMATROPINE HYDROBROMIDE
AR	METIPRANOLOL					AR	DESOXYCORTICOSTERONE	AR	OXIGLUTATIONE
AR	ISRAPAFANT					AR	TANSHINONE IIA	AR	CHLORALIN
AR	FEBANTEL					AR	TOLONIUM CHLORIDE	AR	CHEMBL332670
AR	DESOXIMETASONE					AR	PITAVASTATIN CALCIUM	AR	DINALINE
AR	MIDAZOLAM HYDROCHLORIDE					AR	CHEMBL598270	AR	CLOCORTOLONE PIVALATE
AR	HALCINONIDE					AR	METCONAZOLE	AR	FENPYROXYMATE
AR	BROMOCRIPTINE MESYLATE					AR	CLOMIPRAMINE HYDROCHLORIDE	AR	BETAMETHASONE DIPROPIONATE
AR	HEXYLRESORCINOL					AR	BUFOGENIN	AR	NAPROPAMIDE
AR	CHEMBL1946013					AR	TRIBUTYLTIN-OXIDE	AR	PARAMETHASONE ACETATE
AR	INDINAVIR SULFATE					AR	E319	AR	EXALAMIDE
AR	TRIMETHYL-OCTADECYL-AMMONIUM CHLORIDE					AR	ALFAXALONE	AR	CHLORQUINALDOL
AR	CHLORMADINONE ACETATE					AR	PK-11195	AR	DEQUALINIUM CHLORIDE
AR	LIRANAFTATE					AR	ISOFLUPREDONE ACETATE	AR	WHILE OLIVETOL
AR	DINITRO CRESOL					AR	MESTRANOL	AR	CHEMBL73380
AR	DEMECOLCINE					AR	BUNAMIDINE HYDROCHLORIDE	AR	LOFEPRAMINE HYDROCHLORIDE
AR	PHENELZINE SULFATE					AR	OXYCARBOXIN	AR	GRISEOFULVIN
AR	AZELNIDIPINE					AR	CHEMBL610767	AR	AZOXYSTROBIN
AR	NITRALIN					AR	REPAGLINIDE	AR	PENCONAZOLE
AR	LORATADINE					AR	NORTRIPTYLINE HYDROCHLORIDE	AR	CALCIPOTRIENE
AR	DESOXYCORTICOSTERONE					AR	DEXBUDESONIDE	AR	FLUOROMETHOLONE
AR	TANSHINONE IIA					AR	ESTRAMUSTINE PHOSPHATE	AR	TRIFLUMIZOLE
AR	TOLONIUM CHLORIDE					AR	CARBOQUONE	AR	HYDRAMETHYLNON
AR	PITAVASTATIN CALCIUM					AR	CHEMBL81782	AR	ATRACURIUM BESYLATE
AR	CHEMBL598270					AR	TRENBOLONE ACETATE	AR	CHLORHEXIDINE HYDROCHLORIDE
AR	METCONAZOLE					AR	ESTRIOL	AR	CETYLPYRIDINIUM CHLORIDE
AR	CLOMIPRAMINE HYDROCHLORIDE					AR	MEPHOBARBITAL	AR	CLOBETASOL PROPIONATE
AR	BUFOGENIN					AR	CHEMBL1873684	AR	OXYPHENBUTAZONE
AR	TRIBUTYLTIN-OXIDE					AR	ISOFENPHOS	AR	ENCLOMIPHENE CITRATE
AR	E319					AR	DEXAMETHASONE VALARATE	AR	CITICOLINE SODIUM
AR	ALFAXALONE					AR	HALOPERIDOL	AR	METIPRANOLOL
AR	PK-11195					AR	ERGOCALCIFEROL	AR	DIHYDROERGOCRISTINE
AR	ISOFLUPREDONE ACETATE					AR	FANETIZOLE	AR	ISRAPAFANT
AR	MESTRANOL					AR	RAD-140	AR	FEBANTEL
AR	BUNAMIDINE HYDROCHLORIDE					AR	GESTODENE	AR	DESOXIMETASONE
AR	OXYCARBOXIN					AR	METHANDROSTENOLONE	AR	MIDAZOLAM HYDROCHLORIDE
AR	CHEMBL610767					AR	CHLORMIDAZOLE	AR	HALCINONIDE
AR	REPAGLINIDE					AR	STANOLONE	AR	BROMOCRIPTINE MESYLATE
AR	NORTRIPTYLINE HYDROCHLORIDE					AR	PYRVINIUM PAMOATE	AR	HEXYLRESORCINOL
AR	DEXBUDESONIDE					AR	PROPICONAZOLE	AR	CHEMBL1946013
AR	ESTRAMUSTINE PHOSPHATE					AR	RETINOL	AR	INDINAVIR SULFATE
AR	CARBOQUONE					AR	DIMETHOMORPH	AR	TRIMETHYL-OCTADECYL-AMMONIUM CHLORIDE
AR	CHEMBL81782					AR	CHLORAMPHENICOL PALMITATE	AR	CHLORMADINONE ACETATE
AR	TRENBOLONE ACETATE					AR	THIMEROSAL	AR	LIRANAFTATE
AR	ESTRIOL					AR	BIAPENEM	AR	DINITRO CRESOL
AR	MEPHOBARBITAL					AR	CHLORFENAPYR	AR	DEMECOLCINE
AR	CHEMBL1873684					AR	HEPTANE	AR	PHENELZINE SULFATE
AR	ISOFENPHOS					AR	NELFINAVIR MESYLATE	AR	AZELNIDIPINE
AR	DEXAMETHASONE VALARATE					AR	CHEMBL77675	AR	NITRALIN
AR	HALOPERIDOL					AR	CYCLANDELATE	AR	LORATADINE
AR	ERGOCALCIFEROL					AR	CARBAMAZEPINE	AR	DESOXYCORTICOSTERONE
AR	FANETIZOLE					AR	QUIFENADINE	AR	TANSHINONE IIA
AR	RAD-140					AR	CANRENONE	AR	TOLONIUM CHLORIDE
AR	GESTODENE					AR	CADMIUM DICHLORIDE	AR	PITAVASTATIN CALCIUM
AR	METHANDROSTENOLONE					AR	CALCIFEDIOL	AR	CHEMBL598270
AR	CHLORMIDAZOLE					AR	TRIAMCINOLONE	AR	METCONAZOLE
AR	STANOLONE					AR	FRENTIZOLE	AR	CLOMIPRAMINE HYDROCHLORIDE
AR	PYRVINIUM PAMOATE					AR	ZIPRASIDONE	AR	BUFOGENIN
AR	PROPICONAZOLE					AR	DIPHENOXYLATE HYDROCHLORIDE	AR	TRIBUTYLTIN-OXIDE
AR	RETINOL					AR	CHEMBL595911	AR	E319
AR	DIMETHOMORPH					AR	FLUOROSALAN	AR	ALFAXALONE
AR	CHLORAMPHENICOL PALMITATE					AR	MIBEFRADIL DIHYDROCHLORIDE	AR	PK-11195
AR	THIMEROSAL					AR	ENILCONAZOLE	AR	ISOFLUPREDONE ACETATE
AR	BIAPENEM					AR	FIPRONIL	AR	MESTRANOL
AR	CHLORFENAPYR					AR	CHEMBL229264	AR	BUNAMIDINE HYDROCHLORIDE
AR	HEPTANE					AR	PROBENECID	AR	OXYCARBOXIN
AR	NELFINAVIR MESYLATE					AR	VINCLOZOLIN	AR	CHEMBL610767
AR	CHEMBL77675					AR	GENTIAN VIOLET	AR	REPAGLINIDE
AR	CYCLANDELATE					AR	CINNAMALDEHYDE	AR	NORTRIPTYLINE HYDROCHLORIDE
AR	CARBAMAZEPINE					AR	FLUSILAZOLE	AR	DEXBUDESONIDE
AR	QUIFENADINE					AR	VALNEMULIN	AR	ESTRAMUSTINE PHOSPHATE
AR	CANRENONE					AR	SIROLIMUS	AR	CARBOQUONE
AR	CADMIUM DICHLORIDE					AR	ALLANTOIN	AR	CHEMBL81782
AR	CALCIFEDIOL					AR	PHENANTHROLINE	AR	TRENBOLONE ACETATE
AR	TRIAMCINOLONE					AR	TIOXOLONE	AR	ESTRIOL
AR	FRENTIZOLE					AR	CLOROPHENE	AR	MEPHOBARBITAL
AR	ZIPRASIDONE					AR	MELOXICAM	AR	CHEMBL1873684
AR	DIPHENOXYLATE HYDROCHLORIDE					AR	CEFONICID SODIUM	AR	ISOFENPHOS
AR	CHEMBL595911					AR	PAZOPANIB	AR	DEXAMETHASONE VALARATE
AR	FLUOROSALAN					AR	DYCLONINE HYDROCHLORIDE	AR	HALOPERIDOL
AR	MIBEFRADIL DIHYDROCHLORIDE					AR	SANGUINARIUM	AR	ERGOCALCIFEROL
AR	ENILCONAZOLE					AR	VINBURNINE	AR	RAD-140
AR	FIPRONIL					AR	DESERPIDINE	AR	FANETIZOLE
AR	CHEMBL229264					AR	FENOVERINE	AR	GESTODENE
AR	PROBENECID					AR	ABIRATERONE	AR	METHANDROSTENOLONE
AR	VINCLOZOLIN					AR	AZINPHOS-ETHYL	AR	CHLORMIDAZOLE
AR	GENTIAN VIOLET					AR	DIFLUPREDNATE	AR	STANOLONE
AR	CINNAMALDEHYDE					AR	PROCHLORAZ	AR	PYRVINIUM PAMOATE
AR	FLUSILAZOLE					AR	PHANQUONE	AR	PROPICONAZOLE
AR	VALNEMULIN					AR	PYRIDABEN	AR	RETINOL
AR	SIROLIMUS					AR	CHEMBL225563	AR	DIMETHOMORPH
AR	ALLANTOIN					AR	RITANSERIN	AR	CHLORAMPHENICOL PALMITATE
AR	PHENANTHROLINE					AR	PROPYLPARABEN	AR	THIMEROSAL
AR	TIOXOLONE					AR	TETRABUTYLAMMONIUM BROMIDE	AR	BIAPENEM
AR	CLOROPHENE					AR	DAUNORUBICIN	AR	CHLORFENAPYR
AR	MELOXICAM					AR	CANRENOATE POTASSIUM	AR	HEPTANE
AR	CEFONICID SODIUM					AR	FOLPET	AR	NELFINAVIR MESYLATE
AR	DYCLONINE HYDROCHLORIDE					AR	BITHIONOLATE SODIUM	AR	CHEMBL77675
AR	PAZOPANIB					AR	BIFONAZOLE	AR	CYCLANDELATE
AR	SANGUINARIUM					AR	CHLORPROMAZINE HYDROCHLORIDE	AR	CARBAMAZEPINE
AR	VINBURNINE					AR	BENFURACARB	AR	QUIFENADINE
AR	DESERPIDINE					AR	ENDOSULFAN	AR	CANRENONE
AR	FENOVERINE					AR	ESTRADIOL CYPIONATE	AR	CADMIUM DICHLORIDE
AR	AZINPHOS-ETHYL					AR	FINASTERIDE	AR	CALCIFEDIOL
AR	ABIRATERONE					AR	BATILOL	AR	TRIAMCINOLONE
AR	DIFLUPREDNATE					AR	ARANIDIPINE	AR	FRENTIZOLE
AR	PROCHLORAZ					AR	CRUFOMATE	AR	ZIPRASIDONE
AR	PHANQUONE					AR	ACETOCHLOR	AR	DIPHENOXYLATE HYDROCHLORIDE
AR	PYRIDABEN					AR	TETRAMETHRIN	AR	CHEMBL595911
AR	CHEMBL225563					AR	SPARFLOXACIN	AR	FLUOROSALAN
AR	RITANSERIN					AR	EFAVIRENZ	AR	MIBEFRADIL DIHYDROCHLORIDE
AR	PROPYLPARABEN					AR	TIBOLONE	AR	ENILCONAZOLE
AR	TETRABUTYLAMMONIUM BROMIDE					AR	DIAZEPAM	AR	FIPRONIL
AR	DAUNORUBICIN					AR	OCTAVERINE	AR	CHEMBL229264
AR	BITHIONOLATE SODIUM					AR	AMLODIPINE BESYLATE	AR	PROBENECID
AR	CANRENOATE POTASSIUM					AR	NITROFEN	AR	VINCLOZOLIN
AR	FOLPET					AR	CHEMBL221047	AR	GENTIAN VIOLET
AR	BIFONAZOLE					AR	DESOXYCORTICOSTERONE ACETATE	AR	CINNAMALDEHYDE
AR	CHLORPROMAZINE HYDROCHLORIDE					AR	DIETHYLCARBAMAZINE CITRATE	AR	FLUSILAZOLE
AR	BENFURACARB					AR	ANDROSTENEDIONE	AR	VALNEMULIN
AR	ENDOSULFAN					AR	2-MERCAPTOBENZIMIDAZOLE	AR	SIROLIMUS
AR	ESTRADIOL CYPIONATE					AR	BITHIONOL	AR	ALLANTOIN
AR	FINASTERIDE					AR	CILNIDIPINE	AR	PHENANTHROLINE
AR	BATILOL					AR	INDOCATE	AR	TIOXOLONE
AR	ARANIDIPINE					AR	TRIBUTYLCHLOROSTANNANE	AR	CLOROPHENE
AR	CRUFOMATE					AR	CANNABINOL	AR	MELOXICAM
AR	ACETOCHLOR					AR	SIMVASTATIN	AR	CEFONICID SODIUM
AR	TETRAMETHRIN					AR	EMETINE	AR	PAZOPANIB
AR	SPARFLOXACIN					AR	SALINAZID	AR	DYCLONINE HYDROCHLORIDE
AR	EFAVIRENZ					AR	STILONIUM IODIDE	AR	SANGUINARIUM
AR	TIBOLONE					AR	CHLORMADINONE	AR	VINBURNINE
AR	DIAZEPAM					AR	GOSSYPOL	AR	DESERPIDINE
AR	OCTAVERINE					AR	RABEPRAZOLE SODIUM	AR	FENOVERINE
AR	AMLODIPINE BESYLATE					AR	DACTOLISIB	AR	AZINPHOS-ETHYL
AR	NITROFEN					AR	MELENGESTROL ACETATE	AR	ABIRATERONE
AR	CHEMBL221047					AR	TRIAMCINOLONE DIACETATE	AR	DIFLUPREDNATE
AR	DESOXYCORTICOSTERONE ACETATE					AR	TANESPIMYCIN	AR	PROCHLORAZ
AR	DIETHYLCARBAMAZINE CITRATE					AR	CHEMBL539954	AR	PHANQUONE
AR	ANDROSTENEDIONE					AR	CHEMBL1521156	AR	PYRIDABEN
AR	2-MERCAPTOBENZIMIDAZOLE					AR	DICHLON	AR	CHEMBL225563
AR	BITHIONOL					AR	DITIOCARB SODIUM	AR	RITANSERIN
AR	CILNIDIPINE					AR	KEPONE	AR	PROPYLPARABEN
AR	INDOCATE					AR	THIOPHENE	AR	TETRABUTYLAMMONIUM BROMIDE
AR	TRIBUTYLCHLOROSTANNANE					AR	MEPREDNISONE	AR	DAUNORUBICIN
AR	CANNABINOL					AR	BUPIRIMATE	AR	BITHIONOLATE SODIUM
AR	SIMVASTATIN					AR	PIMETHIXENE MALEATE	AR	CANRENOATE POTASSIUM
AR	EMETINE					AR	CARUBICIN	AR	FOLPET
AR	SALINAZID					AR	CHEMBL1235854	AR	BIFONAZOLE
AR	STILONIUM IODIDE					AR	DIMETHYLAMINOETHANOL	AR	CHLORPROMAZINE HYDROCHLORIDE
AR	CHLORMADINONE					AR	PHENOXYCARB	AR	BENFURACARB
AR	GOSSYPOL					AR	CHEMBL168075	AR	ENDOSULFAN
AR	RABEPRAZOLE SODIUM					AR	EPITESTOSTERONE	AR	ESTRADIOL CYPIONATE
AR	DACTOLISIB					AR	OXYPHENISATINE	AR	FINASTERIDE
AR	MELENGESTROL ACETATE					AR	EMODIN	AR	BATILOL
AR	TRIAMCINOLONE DIACETATE					AR	CERIVASTATIN SODIUM	AR	ARANIDIPINE
AR	TANESPIMYCIN					AR	PHENYLMERCURIC ACETATE	AR	CRUFOMATE
AR	CHEMBL539954					AR	METHYLENE BLUE	AR	ACETOCHLOR
AR	CHEMBL1521156					AR	PREDNISOLONE	AR	TETRAMETHRIN
AR	DICHLON					AR	BROQUINALDOL	AR	SPARFLOXACIN
AR	DITIOCARB SODIUM					AR	FLUORODIFEN	AR	EFAVIRENZ
AR	KEPONE					AR	IPCONAZOLE	AR	TIBOLONE
AR	THIOPHENE					AR	TREQUINSIN HYDROCHLORIDE	AR	DIAZEPAM
AR	MEPREDNISONE					AR	ALFATRADIOL	AR	OCTAVERINE
AR	PIMETHIXENE MALEATE					AR	VINDESINE SULFATE	AR	AMLODIPINE BESYLATE
AR	BUPIRIMATE					AR	ALVOCIDIB HYDROCHLORIDE	AR	NITROFEN
AR	CARUBICIN					AR	IDAZOXAN	AR	CHEMBL221047
AR	CHEMBL1235854					AR	OXAZEPAM	AR	DESOXYCORTICOSTERONE ACETATE
AR	PHENOXYCARB					AR	ROTENONE	AR	DIETHYLCARBAMAZINE CITRATE
AR	DIMETHYLAMINOETHANOL					AR	PARBENDAZOLE	AR	ANDROSTENEDIONE
AR	CHEMBL168075					AR	DICHLORODIMETHYLSTANNANE	AR	2-MERCAPTOBENZIMIDAZOLE
AR	EPITESTOSTERONE					AR	CICLESONIDE	AR	BITHIONOL
AR	OXYPHENISATINE					AR	FLUFENOXURON	AR	CILNIDIPINE
AR	EMODIN					AR	ABAMECTIN	AR	INDOCATE
AR	CERIVASTATIN SODIUM					AR	FENOFIBRATE	AR	TRIBUTYLCHLOROSTANNANE
AR	METHYLENE BLUE					AR	VALRUBICIN	AR	CANNABINOL
AR	PHENYLMERCURIC ACETATE					AR	CHLOROTHALONIL	AR	SIMVASTATIN
AR	PREDNISOLONE					AR	MITOBRONITOL	AR	EMETINE
AR	BROQUINALDOL					AR	SULFAQUINOXALINE	AR	SALINAZID
AR	FLUORODIFEN					AR	OXYQUINOLINE SULFATE	AR	STILONIUM IODIDE
AR	IPCONAZOLE					AR	FUDOSTEINE	AR	CHLORMADINONE
AR	TREQUINSIN HYDROCHLORIDE					AR	SULFACARBAMIDE	AR	GOSSYPOL
AR	ALFATRADIOL					AR	PRAZOSIN	AR	RABEPRAZOLE SODIUM
AR	VINDESINE SULFATE					AR	TRIPHENYLSTANNYL ACETATE	AR	DACTOLISIB
AR	ALVOCIDIB HYDROCHLORIDE					AR	PHOSALONE	AR	MELENGESTROL ACETATE
AR	IDAZOXAN					AR	CLOFLUCARBAN	AR	TRIAMCINOLONE DIACETATE
AR	OXAZEPAM					AR	4'-DEMETHYLEPIPODOPHYLLOTOXIN	AR	TANESPIMYCIN
AR	ROTENONE					AR	CLOSTEBOL	AR	CHEMBL539954
AR	PARBENDAZOLE					AR	POLIDOCANOL	AR	CHEMBL1521156
AR	DICHLORODIMETHYLSTANNANE					AR	RIFAMYCIN SODIUM	AR	DICHLON
AR	CICLESONIDE					AR	PRULIFLOXACIN	AR	DITIOCARB SODIUM
AR	FLUFENOXURON					AR	DICHLOROTRIPHENYLBISMUTHANE	AR	KEPONE
AR	ABAMECTIN					AR	SALMETEROL	AR	THIOPHENE
AR	FENOFIBRATE					AR	PUROMYCIN HYDROCHLORIDE	AR	MEPREDNISONE
AR	VALRUBICIN					AR	PALMATINE CHLORIDE HYDRATE	AR	BUPIRIMATE
AR	CHLOROTHALONIL					AR	FLUROCHLORIDONE	AR	PIMETHIXENE MALEATE
AR	MITOBRONITOL					AR	TEBUFENPYRAD	AR	CARUBICIN
AR	SULFAQUINOXALINE					AR	SERTRALINE HYDROCHLORIDE	AR	CHEMBL1235854
AR	OXYQUINOLINE SULFATE					AR	MELPHALAN	AR	PHENOXYCARB
AR	FUDOSTEINE					AR	EQUILIN	AR	DIMETHYLAMINOETHANOL
AR	SULFACARBAMIDE					AR	ERGONOVINE	AR	CHEMBL168075
AR	PRAZOSIN					AR	VINCRISTINE	AR	EPITESTOSTERONE
AR	TRIPHENYLSTANNYL ACETATE					AR	FURFURAL	AR	OXYPHENISATINE
AR	PHOSALONE					AR	FENCHLORAZOL-ETHYL	AR	EMODIN
AR	CLOFLUCARBAN					AR	IOPAMIDOL	AR	CERIVASTATIN SODIUM
AR	4'-DEMETHYLEPIPODOPHYLLOTOXIN					AR	CHENODIOL	AR	METHYLENE BLUE
AR	CLOSTEBOL					AR	SECURININE	AR	PHENYLMERCURIC ACETATE
AR	POLIDOCANOL					AR	BROTIZOLAM	AR	PREDNISOLONE
AR	RIFAMYCIN SODIUM					AR	CHEMBL224318	AR	BROQUINALDOL
AR	PRULIFLOXACIN					AR	4-CHLOROMERCURIBENZOIC ACID	AR	FLUORODIFEN
AR	DICHLOROTRIPHENYLBISMUTHANE					AR	TRIPHENYL PHOSPHATE	AR	IPCONAZOLE
AR	SALMETEROL					AR	CHLORDIAZEPOXIDE	AR	TREQUINSIN HYDROCHLORIDE
AR	PUROMYCIN HYDROCHLORIDE					AR	DOCUSATE SODIUM	AR	ALFATRADIOL
AR	PALMATINE CHLORIDE HYDRATE					AR	LULICONAZOLE	AR	VINDESINE SULFATE
AR	FLUROCHLORIDONE					AR	DROMOSTANOLONE	AR	ALVOCIDIB HYDROCHLORIDE
AR	TEBUFENPYRAD					AR	TRICHLOROMONOFLUOROMETHANE	AR	IDAZOXAN
AR	SERTRALINE HYDROCHLORIDE					AR	ZANOTERONE	AR	OXAZEPAM
AR	MELPHALAN					AR	OXADIAZON	AR	ROTENONE
AR	EQUILIN					AR	NAFOXIDINE	AR	PARBENDAZOLE
AR	ERGONOVINE					AR	THIDIAZURON	AR	DICHLORODIMETHYLSTANNANE
AR	VINCRISTINE					AR	DESLANOSIDE	AR	CICLESONIDE
AR	FURFURAL					AR	GEMCITABINE HYDROCHLORIDE	AR	FLUFENOXURON
AR	FENCHLORAZOL-ETHYL					AR	CICLOPIROX OLAMINE	AR	ABAMECTIN
AR	IOPAMIDOL					AR	MYCOPHENOLIC ACID	AR	FENOFIBRATE
AR	CHENODIOL					AR	BENZOXIQUINE	AR	VALRUBICIN
AR	SECURININE					AR	FLUSPIRILENE	AR	CHLOROTHALONIL
AR	BROTIZOLAM					AR	ORBIFLOXACIN	AR	MITOBRONITOL
AR	CHEMBL224318					AR	CHLOROBENZILATE	AR	SULFAQUINOXALINE
AR	4-CHLOROMERCURIBENZOIC ACID					AR	CORTODOXONE	AR	OXYQUINOLINE SULFATE
AR	TRIPHENYL PHOSPHATE					AR	BROMEBRIC ACID	AR	FUDOSTEINE
AR	CHLORDIAZEPOXIDE					AR	RIFAMPIN	AR	SULFACARBAMIDE
AR	DOCUSATE SODIUM					AR	BECLOMETHASONE	AR	PRAZOSIN
AR	LULICONAZOLE					AR	PRIMIDONE	AR	TRIPHENYLSTANNYL ACETATE
AR	DROMOSTANOLONE					AR	TAZOBACTAM SODIUM	AR	PHOSALONE
AR	TRICHLOROMONOFLUOROMETHANE					AR	ZIRAM	AR	CLOFLUCARBAN
AR	ZANOTERONE					AR	PROPANIL	AR	4'-DEMETHYLEPIPODOPHYLLOTOXIN
AR	OXADIAZON					AR	LEUPROLIDE	AR	CLOSTEBOL
AR	NAFOXIDINE					AR	ETONOGESTREL	AR	POLIDOCANOL
AR	THIDIAZURON					AR	PERICIAZINE	AR	RIFAMYCIN SODIUM
AR	DESLANOSIDE					AR	CODEINE	AR	PRULIFLOXACIN
AR	GEMCITABINE HYDROCHLORIDE					AR	TESTOLACTONE	AR	DICHLOROTRIPHENYLBISMUTHANE
AR	CICLOPIROX OLAMINE					AR	BROMOCRIPTINE	AR	SALMETEROL
AR	MYCOPHENOLIC ACID					AR	FLUTOLANIL	AR	PUROMYCIN HYDROCHLORIDE
AR	BENZOXIQUINE					AR	DAZOMET	AR	PALMATINE CHLORIDE HYDRATE
AR	FLUSPIRILENE					AR	SPIRADOLINE	AR	FLUROCHLORIDONE
AR	ORBIFLOXACIN					AR	ATALUREN	AR	TEBUFENPYRAD
AR	CHLOROBENZILATE					AR	NILVADIPINE	AR	SERTRALINE HYDROCHLORIDE
AR	CORTODOXONE					AR	METHENOLONE ENANTHATE	AR	MELPHALAN
AR	BROMEBRIC ACID					AR	GLYCYRRHIZIN	AR	EQUILIN
AR	RIFAMPIN					AR	CHEMBL118280	AR	ERGONOVINE
AR	BECLOMETHASONE					AR	COLFORSIN	AR	VINCRISTINE
AR	PRIMIDONE					AR	CHEMBL76012	AR	FURFURAL
AR	TAZOBACTAM SODIUM					AR	DESONIDE	AR	FENCHLORAZOL-ETHYL
AR	ZIRAM					AR	BIS(PIPERIDINYLTHIOCARBONYL)DISULFIDE	AR	IOPAMIDOL
AR	PROPANIL					AR	HEXACHLOROPHENE	AR	CHENODIOL
AR	LEUPROLIDE					AR	GUGGULSTERONE	AR	SECURININE
AR	ETONOGESTREL					AR	ATROPINE METHYLBROMIDE	AR	BROTIZOLAM
AR	PERICIAZINE					AR	CHEMBL84472	AR	CHEMBL224318
AR	CODEINE					ESR1	IDOXIFENE	AR	4-CHLOROMERCURIBENZOIC ACID
AR	TESTOLACTONE					ESR1	ESTRONE	AR	TRIPHENYL PHOSPHATE
AR	BROMOCRIPTINE					ESR1	DIENESTROL	AR	CHLORDIAZEPOXIDE
AR	FLUTOLANIL					ESR1	ACOLBIFENE	AR	DOCUSATE SODIUM
AR	DAZOMET					ESR1	OSPEMIFENE	AR	LULICONAZOLE
AR	SPIRADOLINE					ESR1	ESTRADIOL ACETATE	AR	DROMOSTANOLONE
AR	ATALUREN					ESR1	MK-6913	AR	TRICHLOROMONOFLUOROMETHANE
AR	NILVADIPINE					ESR1	DIETHYLSTILBESTROL	AR	ZANOTERONE
AR	METHENOLONE ENANTHATE					ESR1	ESTROGENS, CONJUGATED SYNTHETIC A	AR	OXADIAZON
AR	GLYCYRRHIZIN					ESR1	ESTRADIOL	AR	NAFOXIDINE
AR	CHEMBL118280					ESR1	SR16234	AR	THIDIAZURON
AR	COLFORSIN					ESR1	ETHINYL ESTRADIOL	AR	DESLANOSIDE
AR	CHEMBL76012					ESR1	QUINESTROL	AR	GEMCITABINE HYDROCHLORIDE
AR	DESONIDE					ESR1	BAZEDOXIFENE	AR	CICLOPIROX OLAMINE
AR	BIS(PIPERIDINYLTHIOCARBONYL)DISULFIDE					ESR1	FULVESTRANT	AR	MYCOPHENOLIC ACID
AR	HEXACHLOROPHENE					ESR1	ESTRADIOL CYPIONATE	AR	BENZOXIQUINE
AR	GUGGULSTERONE					ESR1	GTX-758	AR	FLUSPIRILENE
AR	ATROPINE METHYLBROMIDE					ESR1	CHLOROTRIANISENE	AR	ORBIFLOXACIN
AR	CHEMBL84472					ESR1	ESTROGENS, CONJUGATED	AR	CHLOROBENZILATE
ESR1	IDOXIFENE					ESR1	ESTROGENS, ESTERIFIED	AR	CORTODOXONE
ESR1	ESTRONE					ESR1	ESTRIOL	AR	BROMEBRIC ACID
ESR1	DIENESTROL					ESR1	TAMOXIFEN	AR	RIFAMPIN
ESR1	ACOLBIFENE					ESR1	TOREMIFENE CITRATE	AR	BECLOMETHASONE
ESR1	OSPEMIFENE					ESR1	CLOMIPHENE CITRATE	AR	PRIMIDONE
ESR1	ESTRADIOL ACETATE					ESR1	CLOMIPHENE	AR	TAZOBACTAM SODIUM
ESR1	MK-6913					ESR1	DROLOXIFENE	AR	ZIRAM
ESR1	DIETHYLSTILBESTROL					ESR1	DIETHYLSTILBESTROL DIPHOSPHATE	AR	PROPANIL
ESR1	ESTROGENS, CONJUGATED SYNTHETIC A					ESR1	BAZEDOXIFENE ACETATE	AR	LEUPROLIDE
ESR1	ESTRADIOL					ESR1	LASOFOXIFENE	AR	ETONOGESTREL
ESR1	SR16234					ESR1	PROGESTERONE	AR	PERICIAZINE
ESR1	ETHINYL ESTRADIOL					ESR1	BRILANESTRANT	AR	CODEINE
ESR1	QUINESTROL					ESR1	MESTRANOL	AR	TESTOLACTONE
ESR1	BAZEDOXIFENE					ESR1	SYNTHETIC CONJUGATED ESTROGENS, B	AR	BROMOCRIPTINE
ESR1	FULVESTRANT					ESR1	RALOXIFENE	AR	FLUTOLANIL
ESR1	ESTRADIOL CYPIONATE					ESR1	DANAZOL	AR	DAZOMET
ESR1	GTX-758					ESR1	ETONOGESTREL	AR	SPIRADOLINE
ESR1	CHLOROTRIANISENE					ESR1	ESTROPIPATE	AR	ATALUREN
ESR1	ESTROGENS, CONJUGATED					ESR1	ESTRADIOL VALERATE	AR	NILVADIPINE
ESR1	ESTROGENS, ESTERIFIED					ESR1	PROPYLPYRAZOLETRIOL	AR	METHENOLONE ENANTHATE
ESR1	ESTRIOL					ESR1	AFIMOXIFENE	AR	GLYCYRRHIZIN
ESR1	TAMOXIFEN					ESR1	NORGESTIMATE	AR	CHEMBL118280
ESR1	TOREMIFENE CITRATE					ESR1	FISPEMIFENE	AR	COLFORSIN
ESR1	CLOMIPHENE CITRATE					ESR1	LY2245461	AR	CHEMBL76012
ESR1	CLOMIPHENE					ESR1	TOREMIFENE	AR	DESONIDE
ESR1	DROLOXIFENE					ESR1	CENESTIN	AR	BIS(PIPERIDINYLTHIOCARBONYL)DISULFIDE
ESR1	DIETHYLSTILBESTROL DIPHOSPHATE					ESR1	DESOGESTREL	AR	HEXACHLOROPHENE
ESR1	BAZEDOXIFENE ACETATE					ESR1	POLYESTRADIOL PHOSPHATE	AR	GUGGULSTERONE
ESR1	LASOFOXIFENE					ESR1	TAMOXIFEN CITRATE	AR	ATROPINE METHYLBROMIDE
ESR1	PROGESTERONE					ESR1	CHF4227	AR	CHEMBL84472
ESR1	BRILANESTRANT					ESR1	LEVONORGESTREL	ERBB4	PELITINIB
ESR1	MESTRANOL					ESR1	PHENOLPHTHALEIN	ERBB4	JNJ-26483327
ESR1	SYNTHETIC CONJUGATED ESTROGENS, B					ESR1	TESTOSTERONE	ERBB4	DACOMITINIB
ESR1	RALOXIFENE					ESR1	GESTRINONE	ERBB4	AC-480
ESR1	DANAZOL					ESR1	RAD1901	ERBB4	AFATINIB
ESR1	ETONOGESTREL					ESR1	ZEARALENONE	ERBB4	GEFITINIB
ESR1	ESTROPIPATE					ESR1	CADMIUM DICHLORIDE	ERBB4	POZIOTINIB
ESR1	ESTRADIOL VALERATE					ESR1	ZERANOL	ERBB4	BMS-690514
ESR1	PROPYLPYRAZOLETRIOL					ESR1	PUERARIN	ERBB4	OSIMERTINIB MESYLATE
ESR1	AFIMOXIFENE					ESR1	PROMESTRIENE	ERBB4	AFATINIB DIMALEATE
ESR1	NORGESTIMATE					ESR1	EVEROLIMUS	ERBB4	VANDETANIB
ESR1	FISPEMIFENE					ESR1	MEGESTROL	ERBB4	CANERTINIB DIHYDROCHLORIDE
ESR1	LY2245461					ESR1	PYRITHIONE ZINC	ERBB4	PALIPERIDONE
ESR1	TOREMIFENE					ESR1	PYROGALLOL	ERBB4	SB-220025
ESR1	CENESTIN					ESR1	ANASTROZOLE	ERBB4	ALISERTIB
ESR1	DESOGESTREL					ESR1	ORTHOTOLIDINE	ERBB4	LAPATINIB
ESR1	POLYESTRADIOL PHOSPHATE					ESR1	COUMESTROL	ERBB4	R-406
ESR1	TAMOXIFEN CITRATE					ESR1	PROPACHLOR	ERBB4	AZD-1152-HQPA
ESR1	CHF4227					ESR1	MITOTANE	ERBB4	ERLOTINIB
ESR1	LEVONORGESTREL					ESR1	ARSANILIC ACID	ERBB4	DASATINIB
ESR1	PHENOLPHTHALEIN					ESR1	CHEMBL2313444	ERBB4	RG-1530
ESR1	TESTOSTERONE					ESR1	HYDRAMETHYLNON	ERBB4	CEDIRANIB
ESR1	GESTRINONE					ESR1	PROTOAPIGENONE	ERBB4	TAK-715
ESR1	RAD1901					ESR1	DAIDZEIN	ERBB4	DIMETHYLCURCUMIN
ESR1	ZEARALENONE					ESR1	GUGGULSTERONE	ERBB4	LAUROGUADINE
ESR1	CADMIUM DICHLORIDE					ESR1	IXABEPILONE	ERBB4	TAE-684
ESR1	ZERANOL					ESR1	KEPONE	ERBB4	CURCUMIN
ESR1	PUERARIN					ESR1	ICARITIN	ERBB4	CHEMBL578061
ESR1	PROMESTRIENE					ESR1	ENDOXIFEN	ERBB4	ILORASERTIB
ESR1	EVEROLIMUS					ESR1	HEXACHLOROPHENE	ERBB4	SP-600125
ESR1	MEGESTROL					ESR1	PHENAZOPYRIDINE HYDROCHLORIDE	ERBB4	CETUXIMAB
ESR1	PYRITHIONE ZINC					ESR1	APIGENIN	ERBB4	METHYLCURCUMIN
ESR1	PYROGALLOL					ESR1	ESTROGEN	ERBB4	CENISERTIB
ESR1	ANASTROZOLE					ESR1	NORGESTREL	ESR1	IDOXIFENE
ESR1	ORTHOTOLIDINE					ESR1	BORIC ACID	ESR1	ESTRONE
ESR1	COUMESTROL					ESR1	CHEMBL1432305	ESR1	DIENESTROL
ESR1	PROPACHLOR					ESR1	ERIBULIN	ESR1	ACOLBIFENE
ESR1	MITOTANE					ESR1	4-METHYLBENZOIC ACID METHYL ESTER	ESR1	OSPEMIFENE
ESR1	ARSANILIC ACID					ESR1	BITHIONOL	ESR1	ESTRADIOL ACETATE
ESR1	CHEMBL2313444					ESR1	OXYMETHOLONE	ESR1	MK-6913
ESR1	HYDRAMETHYLNON					ESR1	STANOLONE	ESR1	DIETHYLSTILBESTROL
ESR1	PROTOAPIGENONE					ESR1	ETHYLENEDIAMINE	ESR1	ESTROGENS, CONJUGATED SYNTHETIC A
ESR1	DAIDZEIN					ESR1	IODINE	ESR1	ESTRADIOL
ESR1	GUGGULSTERONE					ESR1	RETINAL	ESR1	SR16234
ESR1	IXABEPILONE					ESR1	CHEMBL184450	ESR1	ETHINYL ESTRADIOL
ESR1	KEPONE					ESR1	ACRYLAMIDE	ESR1	QUINESTROL
ESR1	ICARITIN					ESR1	CETRIMONIUM BROMIDE	ESR1	BAZEDOXIFENE
ESR1	ENDOXIFEN					ESR1	GENTIAN VIOLET	ESR1	FULVESTRANT
ESR1	HEXACHLOROPHENE					ESR1	CHEMBL384441	ESR1	ESTRADIOL CYPIONATE
ESR1	PHENAZOPYRIDINE HYDROCHLORIDE					ESR1	CUMENE HYDROPEROXIDE	ESR1	GTX-758
ESR1	APIGENIN					ESR1	LEFLUNOMIDE	ESR1	CHLOROTRIANISENE
ESR1	ESTROGEN					ESR1	DOCETAXEL	ESR1	ESTROGENS, CONJUGATED
ESR1	NORGESTREL					ESR1	GLYCITEIN	ESR1	ESTROGENS, ESTERIFIED
ESR1	BORIC ACID					ESR1	OXYTETRACYCLINE HYDROCHLORIDE	ESR1	ESTRIOL
ESR1	CHEMBL1432305					ESR1	CYCLOFENIL	ESR1	TAMOXIFEN
ESR1	ERIBULIN					ESR1	DOXYCYCLINE	ESR1	TOREMIFENE CITRATE
ESR1	4-METHYLBENZOIC ACID METHYL ESTER					ESR1	PALMITIC ACID	ESR1	CLOMIPHENE CITRATE
ESR1	BITHIONOL					ESR1	PHENYLMERCURIC ACETATE	ESR1	CLOMIPHENE
ESR1	OXYMETHOLONE					ESR1	CAMPHOR	ESR1	DROLOXIFENE
ESR1	STANOLONE					ESR1	KAEMPFEROL	ESR1	DIETHYLSTILBESTROL DIPHOSPHATE
ESR1	ETHYLENEDIAMINE					ESR1	CHEMBL221047	ESR1	BAZEDOXIFENE ACETATE
ESR1	IODINE					ESR1	ARZOXIFENE	ESR1	LASOFOXIFENE
ESR1	RETINAL					ESR1	GW7647	ESR1	PROGESTERONE
ESR1	CHEMBL184450					ESR1	DOXORUBICIN HYDROCHLORIDE	ESR1	BRILANESTRANT
ESR1	ACRYLAMIDE					ESR1	GENISTEIN	ESR1	MESTRANOL
ESR1	CETRIMONIUM BROMIDE					ESR1	ALPELISIB	ESR1	SYNTHETIC CONJUGATED ESTROGENS, B
ESR1	GENTIAN VIOLET					ESR1	MERCURIC CHLORIDE	ESR1	RALOXIFENE
ESR1	CHEMBL384441					ESR1	DACTINOMYCIN	ESR1	DANAZOL
ESR1	CUMENE HYDROPEROXIDE					ESR1	1-HYDROXY-6-(4-HYDROXY-PHENYL)-1-PHENYL-HEXAN-3-ONE (ENANTIOMERIC MIX)	ESR1	ETONOGESTREL
ESR1	LEFLUNOMIDE					ESR1	ABEMACICLIB	ESR1	ESTROPIPATE
ESR1	DOCETAXEL					ESR1	TESTOSTERONE PROPIONATE	ESR1	ESTRADIOL VALERATE
ESR1	GLYCITEIN					ESR1	LETROZOLE	ESR1	PROPYLPYRAZOLETRIOL
ESR1	OXYTETRACYCLINE HYDROCHLORIDE					ESR1	METHIOCARB	ESR1	AFIMOXIFENE
ESR1	CYCLOFENIL					ESR1	TRIPHENYLSTANNANOL	ESR1	NORGESTIMATE
ESR1	DOXYCYCLINE					ESR1	BENZETHONIUM CHLORIDE	ESR1	FISPEMIFENE
ESR1	PALMITIC ACID					ESR1	TRIAMTERENE	ESR1	LY2245461
ESR1	PHENYLMERCURIC ACETATE					ESR1	N-PROPYL BROMIDE	ESR1	TOREMIFENE
ESR1	CAMPHOR					ESR1	ACETOCHLOR	ESR1	CENESTIN
ESR1	KAEMPFEROL					ESR1	BENZODODECINIUM CHLORIDE	ESR1	DESOGESTREL
ESR1	CHEMBL221047					ESR1	CATECHOL	ESR1	POLYESTRADIOL PHOSPHATE
ESR1	ARZOXIFENE					ESR1	CHEMBL329673	ESR1	TAMOXIFEN CITRATE
ESR1	GW7647					ESR1	FENRETINIDE	ESR1	CHF4227
ESR1	DOXORUBICIN HYDROCHLORIDE					ESR1	CHEMBL195515	ESR1	LEVONORGESTREL
ESR1	GENISTEIN					ESR1	DAUNORUBICIN HYDROCHLORIDE	ESR1	PHENOLPHTHALEIN
ESR1	ALPELISIB					ESR1	SIVIFENE	ESR1	TESTOSTERONE
ESR1	MERCURIC CHLORIDE					ESR1	ALFATRADIOL	ESR1	GESTRINONE
ESR1	DACTINOMYCIN					ESR1	CHEMBL85826	ESR1	RAD1901
ESR1	1-HYDROXY-6-(4-HYDROXY-PHENYL)-1-PHENYL-HEXAN-3-ONE (ENANTIOMERIC MIX)					ESR1	ELACESTRANT	ESR1	ZEARALENONE
ESR1	ABEMACICLIB					ESR1	CAPTAN	ESR1	CADMIUM DICHLORIDE
ESR1	TESTOSTERONE PROPIONATE					ESR1	MONOETHANOLAMINE	ESR1	ZERANOL
ESR1	LETROZOLE					ESR1	NORELGESTROMIN	ESR1	PUERARIN
ESR1	METHIOCARB					ESR1	PALBOCICLIB	ESR1	PROMESTRIENE
ESR1	TRIPHENYLSTANNANOL					ESR1	ALOE-EMODIN	ESR1	EVEROLIMUS
ESR1	BENZETHONIUM CHLORIDE					ESR1	HYDROXYPROGESTERONE	ESR1	MEGESTROL
ESR1	TRIAMTERENE					ESR1	VINTAFOLIDE	ESR1	PYRITHIONE ZINC
ESR1	N-PROPYL BROMIDE					ESR1	DOMIPHEN BROMIDE	ESR1	PYROGALLOL
ESR1	ACETOCHLOR					ESR1	CHEMBL259327	ESR1	ANASTROZOLE
ESR1	BENZODODECINIUM CHLORIDE					ESR1	CHEMBL2313445	ESR1	ORTHOTOLIDINE
ESR1	CATECHOL					ESR1	DIENOGEST	ESR1	COUMESTROL
ESR1	CHEMBL329673					ESR1	LAPATINIB	ESR1	PROPACHLOR
ESR1	FENRETINIDE					ESR1	4-NONYLPHENOL	ESR1	MITOTANE
ESR1	CHEMBL195515					ESR1	GOSSYPOL	ESR1	ARSANILIC ACID
ESR1	DAUNORUBICIN HYDROCHLORIDE					ESR1	ALACHLOR	ESR1	CHEMBL2313444
ESR1	SIVIFENE					ESR1	METHAMPHETAMINE	ESR1	HYDRAMETHYLNON
ESR1	ALFATRADIOL					ESR1	METHOXSALEN	ESR1	PROTOAPIGENONE
ESR1	CHEMBL85826					ESR1	4-TRIETHYLGERMYLPHENOL	ESR1	DAIDZEIN
ESR1	ELACESTRANT					ESR1	METHYLISOTHIOCYANATE	ESR1	GUGGULSTERONE
ESR1	CAPTAN					ESR1	CHEMBL1579130	ESR1	IXABEPILONE
ESR1	MONOETHANOLAMINE					ESR1	3R14S-OCHRATOXIN A	ESR1	KEPONE
ESR1	NORELGESTROMIN					ESR1	CHEMBL1222035	ESR1	ICARITIN
ESR1	PALBOCICLIB					ESR1	CHEMBL1523215	ESR1	ENDOXIFEN
ESR1	ALOE-EMODIN					ESR1	ALFADEX	ESR1	HEXACHLOROPHENE
ESR1	HYDROXYPROGESTERONE					ESR1	EXEMESTANE	ESR1	PHENAZOPYRIDINE HYDROCHLORIDE
ESR1	VINTAFOLIDE					ESR1	BISPHENOL A	ESR1	APIGENIN
ESR1	DOMIPHEN BROMIDE					ESR1	RIBOCICLIB	ESR1	ESTROGEN
ESR1	CHEMBL259327					ESR1	PHENYLALANINE	ESR1	NORGESTREL
ESR1	CHEMBL2313445					ESR1	TRIADIMEFON	ESR1	BORIC ACID
ESR1	DIENOGEST					ESR1	OLAPARIB	ESR1	CHEMBL1432305
ESR1	LAPATINIB					ESR1	GUTHION	ESR1	ERIBULIN
ESR1	4-NONYLPHENOL					ESR1	PROPYLPARABEN	ESR1	4-METHYLBENZOIC ACID METHYL ESTER
ESR1	GOSSYPOL					ESR1	CISPLATIN	ESR1	BITHIONOL
ESR1	ALACHLOR					ESR1	TRIS(2,3-DIBROMOPROPYL)PHOSPHATE	ESR1	OXYMETHOLONE
ESR1	METHAMPHETAMINE					ESR1	CHLORANIL	ESR1	STANOLONE
ESR1	METHOXSALEN					ESR1	RALOXIFEN	ESR1	ETHYLENEDIAMINE
ESR1	4-TRIETHYLGERMYLPHENOL					ESR1	ENDOSULFAN	ESR1	IODINE
ESR1	METHYLISOTHIOCYANATE					ESR1	DIETHYLSTILBESTROL DIPROPIONATE	ESR1	RETINAL
ESR1	CHEMBL1579130					ESR1	ESTETROL	ESR1	CHEMBL184450
ESR1	3R14S-OCHRATOXIN A					ESR1	NERATINIB	ESR1	ACRYLAMIDE
ESR1	CHEMBL1222035					ESR1	CHEMBL2071180	ESR1	CETRIMONIUM BROMIDE
ESR1	CHEMBL1523215					ESR1	SULFENTRAZONE	ESR1	GENTIAN VIOLET
ESR1	ALFADEX					ESR1	ZIRAM	ESR1	CHEMBL384441
ESR1	EXEMESTANE					ESR1	PERTUZUMAB	ESR1	CUMENE HYDROPEROXIDE
ESR1	BISPHENOL A					ESR1	NORDIHYDROGUAIARETIC ACID	ESR1	LEFLUNOMIDE
ESR1	RIBOCICLIB					ESR1	TRASTUZUMAB	ESR1	DOCETAXEL
ESR1	PHENYLALANINE					ESR1	DICHLOROPHEN	ESR1	GLYCITEIN
ESR1	TRIADIMEFON					ESR1	METHYLTESTOSTERONE	ESR1	OXYTETRACYCLINE HYDROCHLORIDE
ESR1	OLAPARIB					ESR1	RESVERATROL	ESR1	CYCLOFENIL
ESR1	GUTHION					ESR1	PENTABROMOPHENOL	ESR1	DOXYCYCLINE
ESR1	PROPYLPARABEN					ESR1	MEDROXYPROGESTERONE ACETATE	ESR1	PALMITIC ACID
ESR1	CISPLATIN					ESR1	CHEMBL503990	ESR1	PHENYLMERCURIC ACETATE
ESR1	TRIS(2,3-DIBROMOPROPYL)PHOSPHATE					ESR1	GOSERELIN	ESR1	CAMPHOR
ESR1	CHLORANIL					ESR1	CHOLECALCIFEROL	ESR1	KAEMPFEROL
ESR1	RALOXIFEN					ESR1	RETINOL	ESR1	CHEMBL221047
ESR1	ENDOSULFAN					ESR1	AZD-9496	ESR1	ARZOXIFENE
ESR1	DIETHYLSTILBESTROL DIPROPIONATE					ESR1	CHEMBL354663	ESR1	GW7647
ESR1	ESTETROL					PRLR	ANDROSTANOLONE	ESR1	DOXORUBICIN HYDROCHLORIDE
ESR1	NERATINIB					PRLR	SOMATROPIN	ESR1	GENISTEIN
ESR1	CHEMBL2071180					PRLR	ENDOSTATIN	ESR1	ALPELISIB
ESR1	SULFENTRAZONE					ERBB4	PELITINIB	ESR1	MERCURIC CHLORIDE
ESR1	ZIRAM					ERBB4	JNJ-26483327	ESR1	DACTINOMYCIN
ESR1	PERTUZUMAB					ERBB4	DACOMITINIB	ESR1	1-HYDROXY-6-(4-HYDROXY-PHENYL)-1-PHENYL-HEXAN-3-ONE (ENANTIOMERIC MIX)
ESR1	NORDIHYDROGUAIARETIC ACID					ERBB4	AC-480	ESR1	ABEMACICLIB
ESR1	TRASTUZUMAB					ERBB4	AFATINIB	ESR1	TESTOSTERONE PROPIONATE
ESR1	DICHLOROPHEN					ERBB4	GEFITINIB	ESR1	LETROZOLE
ESR1	METHYLTESTOSTERONE					ERBB4	POZIOTINIB	ESR1	METHIOCARB
ESR1	PENTABROMOPHENOL					ERBB4	BMS-690514	ESR1	TRIPHENYLSTANNANOL
ESR1	RESVERATROL					ERBB4	OSIMERTINIB MESYLATE	ESR1	BENZETHONIUM CHLORIDE
ESR1	MEDROXYPROGESTERONE ACETATE					ERBB4	AFATINIB DIMALEATE	ESR1	TRIAMTERENE
ESR1	CHEMBL503990					ERBB4	VANDETANIB	ESR1	N-PROPYL BROMIDE
ESR1	GOSERELIN					ERBB4	CANERTINIB DIHYDROCHLORIDE	ESR1	ACETOCHLOR
ESR1	CHOLECALCIFEROL					ERBB4	PALIPERIDONE	ESR1	BENZODODECINIUM CHLORIDE
ESR1	RETINOL					ERBB4	SB-220025	ESR1	CATECHOL
ESR1	AZD-9496					ERBB4	ALISERTIB	ESR1	CHEMBL329673
ESR1	CHEMBL354663					ERBB4	LAPATINIB	ESR1	FENRETINIDE
PGR	PROGESTERONE					ERBB4	R-406	ESR1	CHEMBL195515
PGR	DROSPIRENONE					ERBB4	AZD-1152-HQPA	ESR1	DAUNORUBICIN HYDROCHLORIDE
PGR	LEVONORGESTREL					ERBB4	ERLOTINIB	ESR1	SIVIFENE
PGR	ULIPRISTAL					ERBB4	DASATINIB	ESR1	ALFATRADIOL
PGR	MEDROXYPROGESTERONE ACETATE					ERBB4	RG-1530	ESR1	CHEMBL85826
PGR	NORGESTIMATE					ERBB4	CEDIRANIB	ESR1	ELACESTRANT
PGR	TELAPRISTONE ACETATE					ERBB4	TAK-715	ESR1	CAPTAN
PGR	NORETHINDRONE					ERBB4	DIMETHYLCURCUMIN	ESR1	MONOETHANOLAMINE
PGR	ETONOGESTREL					ERBB4	LAUROGUADINE	ESR1	NORELGESTROMIN
PGR	MEGESTROL ACETATE					ERBB4	TAE-684	ESR1	PALBOCICLIB
PGR	ETHYNODIOL DIACETATE					ERBB4	CURCUMIN	ESR1	ALOE-EMODIN
PGR	ONAPRISTONE					ERBB4	CHEMBL578061	ESR1	HYDROXYPROGESTERONE
PGR	MIFEPRISTONE					ERBB4	ILORASERTIB	ESR1	VINTAFOLIDE
PGR	ULIPRISTAL ACETATE					ERBB4	SP-600125	ESR1	DOMIPHEN BROMIDE
PGR	NORELGESTROMIN					ERBB4	CETUXIMAB	ESR1	CHEMBL259327
PGR	DESOGESTREL					ERBB4	METHYLCURCUMIN	ESR1	CHEMBL2313445
PGR	HYDROXYPROGESTERONE CAPROATE					ERBB4	CENISERTIB	ESR1	DIENOGEST
PGR	DYDROGESTERONE					PGR	PROGESTERONE	ESR1	LAPATINIB
PGR	LONAPRISAN					PGR	DROSPIRENONE	ESR1	4-NONYLPHENOL
PGR	NORGESTREL					PGR	LEVONORGESTREL	ESR1	GOSSYPOL
PGR	NORETHINDRONE ACETATE					PGR	ULIPRISTAL	ESR1	ALACHLOR
PGR	PF-05019702					PGR	MEDROXYPROGESTERONE ACETATE	ESR1	METHAMPHETAMINE
PGR	ASOPRISNIL					PGR	NORGESTIMATE	ESR1	METHOXSALEN
PGR	DANAZOL					PGR	TELAPRISTONE ACETATE	ESR1	4-TRIETHYLGERMYLPHENOL
PGR	NORETHYNODREL					PGR	NORETHINDRONE	ESR1	METHYLISOTHIOCYANATE
PGR	DIENOGEST					PGR	ETONOGESTREL	ESR1	CHEMBL1579130
PGR	GESTODENE					PGR	MEGESTROL ACETATE	ESR1	3R14S-OCHRATOXIN A
PGR	ERIBULIN					PGR	ETHYNODIOL DIACETATE	ESR1	CHEMBL1222035
PGR	PERTUZUMAB					PGR	ONAPRISTONE	ESR1	CHEMBL1523215
PGR	DOCETAXEL					PGR	MIFEPRISTONE	ESR1	ALFADEX
PGR	EXEMESTANE					PGR	ULIPRISTAL ACETATE	ESR1	EXEMESTANE
PGR	SIROLIMUS					PGR	NORELGESTROMIN	ESR1	BISPHENOL A
PGR	IXABEPILONE					PGR	DESOGESTREL	ESR1	RIBOCICLIB
PGR	FULVESTRANT					PGR	HYDROXYPROGESTERONE CAPROATE	ESR1	PHENYLALANINE
PGR	OLAPARIB					PGR	DYDROGESTERONE	ESR1	TRIADIMEFON
PGR	CHEMBL2059711					PGR	LONAPRISAN	ESR1	OLAPARIB
PGR	TAMOXIFEN					PGR	NORGESTREL	ESR1	GUTHION
PGR	ABEMACICLIB					PGR	NORETHINDRONE ACETATE	ESR1	PROPYLPARABEN
PGR	ANASTROZOLE					PGR	PF-05019702	ESR1	CISPLATIN
PGR	LETROZOLE					PGR	ASOPRISNIL	ESR1	TRIS(2,3-DIBROMOPROPYL)PHOSPHATE
PGR	PALBOCICLIB					PGR	DANAZOL	ESR1	CHLORANIL
PGR	TRASTUZUMAB					PGR	NORETHYNODREL	ESR1	RALOXIFEN
PGR	PROGESTOGEN					PGR	DIENOGEST	ESR1	ENDOSULFAN
PGR	RIBOCICLIB					PGR	GESTODENE	ESR1	DIETHYLSTILBESTROL DIPROPIONATE
PGR	NERATINIB					PGR	ERIBULIN	ESR1	ESTETROL
PGR	TOREMIFENE					PGR	PERTUZUMAB	ESR1	NERATINIB
PGR	MEGESTROL					PGR	DOCETAXEL	ESR1	CHEMBL2071180
PGR	GOSERELIN					PGR	EXEMESTANE	ESR1	SULFENTRAZONE
PGR	VILAPRISAN					PGR	SIROLIMUS	ESR1	ZIRAM
PGR	LAPATINIB					PGR	IXABEPILONE	ESR1	PERTUZUMAB
PGR	TOSAGESTIN					PGR	FULVESTRANT	ESR1	NORDIHYDROGUAIARETIC ACID
PRLR	ANDROSTANOLONE					PGR	OLAPARIB	ESR1	TRASTUZUMAB
PRLR	SOMATROPIN					PGR	CHEMBL2059711	ESR1	DICHLOROPHEN
PRLR	ENDOSTATIN					PGR	TAMOXIFEN	ESR1	METHYLTESTOSTERONE
ERBB4	PELITINIB					PGR	ABEMACICLIB	ESR1	RESVERATROL
ERBB4	JNJ-26483327					PGR	ANASTROZOLE	ESR1	PENTABROMOPHENOL
ERBB4	DACOMITINIB					PGR	LETROZOLE	ESR1	MEDROXYPROGESTERONE ACETATE
ERBB4	AC-480					PGR	PALBOCICLIB	ESR1	CHEMBL503990
ERBB4	AFATINIB					PGR	TRASTUZUMAB	ESR1	GOSERELIN
ERBB4	GEFITINIB					PGR	PROGESTOGEN	ESR1	CHOLECALCIFEROL
ERBB4	POZIOTINIB					PGR	RIBOCICLIB	ESR1	RETINOL
ERBB4	BMS-690514					PGR	NERATINIB	ESR1	AZD-9496
ERBB4	OSIMERTINIB MESYLATE					PGR	TOREMIFENE	ESR1	CHEMBL354663
ERBB4	AFATINIB DIMALEATE					PGR	MEGESTROL	GATA3	PEGASPARGASE
ERBB4	VANDETANIB					PGR	GOSERELIN	GATA3	METHOTREXATE
ERBB4	CANERTINIB DIHYDROCHLORIDE					PGR	VILAPRISAN	GATA3	MERCAPTOPURINE
ERBB4	PALIPERIDONE					PGR	LAPATINIB	GATA3	CYTARABINE
ERBB4	SB-220025					PGR	TOSAGESTIN	GATA3	DAUNORUBICIN
ERBB4	ALISERTIB					GATA3	PEGASPARGASE	GATA3	DOXORUBICIN
ERBB4	LAPATINIB					GATA3	METHOTREXATE	GATA3	DEXAMETHASONE
ERBB4	R-406					GATA3	MERCAPTOPURINE	GATA3	LEUCOVORIN
ERBB4	AZD-1152-HQPA					GATA3	CYTARABINE	GATA3	VINCRISTINE
ERBB4	ERLOTINIB					GATA3	DAUNORUBICIN	GATA3	PREDNISONE
ERBB4	DASATINIB					GATA3	DOXORUBICIN	GATA3	THIOGUANINE
ERBB4	RG-1530					GATA3	DEXAMETHASONE	GATA3	ASPARAGINASE
ERBB4	CEDIRANIB					GATA3	LEUCOVORIN	GATA3	CYCLOPHOSPHAMIDE
ERBB4	TAK-715					GATA3	VINCRISTINE	PRLR	ANDROSTANOLONE
ERBB4	DIMETHYLCURCUMIN					GATA3	PREDNISONE	PRLR	SOMATROPIN
ERBB4	LAUROGUADINE					GATA3	THIOGUANINE	PRLR	ENDOSTATIN
ERBB4	TAE-684					GATA3	ASPARAGINASE	TFAP2A	AMPRENAVIR
ERBB4	CURCUMIN					GATA3	CYCLOPHOSPHAMIDE	TFAP2A	INDINAVIR
ERBB4	CHEMBL578061					PCSK1	INSULIN	TFAP2A	NELFINAVIR
ERBB4	ILORASERTIB					PCSK1	CALCITONIN	COL11A1	COLLAGENASE CLOSTRIDIUM HISTOLYTICUM
ERBB4	SP-600125					SEMA3C	IRINOTECAN	COL11A1	OCRIPLASMIN
ERBB4	CETUXIMAB					CRABP2	BESTATIN METHYL ESTER	IGF1R	ISTIRATUMAB
ERBB4	METHYLCURCUMIN					IGF1R	ISTIRATUMAB	IGF1R	CERITINIB
ERBB4	CENISERTIB					IGF1R	CERITINIB	IGF1R	GANITUMAB
SEMA3C	IRINOTECAN					IGF1R	GANITUMAB	IGF1R	FIGITUMUMAB
SLC6A4	DOXEPIN					IGF1R	FIGITUMUMAB	IGF1R	MECASERMIN
SLC6A4	COCAINE					IGF1R	MECASERMIN	IGF1R	CIXUTUMUMAB
SLC6A4	AMITRIPTYLINE					IGF1R	CIXUTUMUMAB	IGF1R	LINSITINIB
SLC6A4	LEVOMILNACIPRAN					IGF1R	LINSITINIB	IGF1R	DALOTUZUMAB
SLC6A4	SIBUTRAMINE					IGF1R	DALOTUZUMAB	IGF1R	PL-225B
SLC6A4	DAPOXETINE					IGF1R	PL-225B	IGF1R	INSM-18
SLC6A4	FLUVOXAMINE					IGF1R	INSM-18	IGF1R	MECASERMIN RINFABATE
SLC6A4	PROTRIPTYLINE					IGF1R	MECASERMIN RINFABATE	IGF1R	ROBATUMUMAB
SLC6A4	SERTRALINE					IGF1R	ROBATUMUMAB	IGF1R	CHEMBL401930
SLC6A4	NORTRIPTYLINE					IGF1R	CHEMBL401930	IGF1R	BMS-754807
SLC6A4	AMOXAPINE					IGF1R	BMS-754807	IGF1R	AVE-1642
SLC6A4	TRIMIPRAMINE					IGF1R	AVE-1642	IGF1R	XL-228
SLC6A4	DEXFENFLURAMINE					IGF1R	XL-228	IGF1R	AXL-1717
SLC6A4	NEFAZODONE					IGF1R	AXL-1717	IGF1R	AEW-541
SLC6A4	PHENTERMINE					IGF1R	AEW-541	IGF1R	KW-2450
SLC6A4	MILNACIPRAN					IGF1R	KW-2450	IGF1R	TEPROTUMUMAB
SLC6A4	VORTIOXETINE					IGF1R	TEPROTUMUMAB	IGF1R	HESPERADIN
SLC6A4	TRAZODONE					IGF1R	HESPERADIN	IGF1R	PD-0166285
SLC6A4	METHYLPHENIDATE					IGF1R	PD-0166285	IGF1R	RINFABATE
SLC6A4	CITALOPRAM					IGF1R	RINFABATE	IGF1R	ENTRECTINIB
SLC6A4	IMIPRAMINE					IGF1R	ENTRECTINIB	IGF1R	R-406
SLC6A4	DULOXETINE					IGF1R	R-406	IGF1R	ILORASERTIB
SLC6A4	DESVENLAFAXINE					IGF1R	ILORASERTIB	IGF1R	SB-202190
SLC6A4	VENLAFAXINE					IGF1R	SB-202190	IGF1R	PAZOPANIB
SLC6A4	DESIPRAMINE					IGF1R	PAZOPANIB	IGF1R	RALOXIFENE
SLC6A4	FLUOXETINE					IGF1R	RALOXIFENE	IGF1R	THROMBIN
SLC6A4	LUMATEPERONE					IGF1R	THROMBIN	IGF1R	CHEMBL459729
SLC6A4	CLOMIPRAMINE					IGF1R	CHEMBL459729	IGF1R	STAUROSPORINE
SLC6A4	PSEUDOEPHEDRINE					IGF1R	STAUROSPORINE	IGF1R	GW441756X
SLC6A4	METHAMPHETAMINE					IGF1R	GW441756X	IGF1R	CENISERTIB
SLC6A4	TRAMADOL					IGF1R	CENISERTIB	IGF1R	ACETYLCYSTEINE
SLC6A4	MINAPRINE					IGF1R	ACETYLCYSTEINE	IGF1R	PF-00562271
SLC6A4	PAROXETINE					IGF1R	PF-00562271	IGF1R	CHEMBL546797
SLC6A4	ESCITALOPRAM					IGF1R	CHEMBL546797	SEMA3C	IRINOTECAN
SLC6A4	OLANZAPINE					MYB	FLUOROURACIL	MYB	FLUOROURACIL
SLC6A4	ONDANSETRON					MYB	PACLITAXEL	MYB	PACLITAXEL
SLC6A4	QUETIAPINE					MYB	DOXORUBICIN	MYB	DOXORUBICIN
SLC6A4	HALOPERIDOL					PLIN1	CITRIC ACID
SLC6A4	METHADONE					PLIN1	TOREMIFENE CITRATE
SLC6A4	CLOZAPINE					PLIN1	SUFENTANIL CITRATE
SLC6A4	SOLRIAMFETOL					PLIN1	CARBETAPENTANE CITRATE
SLC6A4	4-METHYLTHIOAMPHETAMINE					PLIN1	CHEMBL585591
SLC6A4	TEDATIOXETINE					PLIN1	CHLORHEXIDINE
SLC6A4	RIBAVIRIN					PLIN1	ALVERINE CITRATE
SLC6A4	MORPHINE					PLIN1	ROSIGLITAZONE
SLC6A4	BUPROPION					PLIN1	THIETHYLPERAZINE MALATE
SLC6A4	TESOFENSINE					PLIN1	CHEMBL482792
SLC6A4	EVODIAMINE					AGTR1	LOSARTAN
SLC6A4	BERBERINE					AGTR1	IRBESARTAN
SLC6A4	ALCOHOL					AGTR1	AZILSARTAN KAMEDOXOMIL
SLC6A4	BUPRENORPHINE					AGTR1	EPROSARTAN
SLC6A4	RISPERIDONE					AGTR1	VALSARTAN
THBS1	SIMVASTATIN					AGTR1	OLMESARTAN
THBS1	PIOGLITAZONE					AGTR1	CANDESARTAN
THBS1	ABT-510					AGTR1	SAPRISARTAN
THBS1	CORTICOTROPIN					AGTR1	TASOSARTAN
THBS1	METHYLCELLULOSE					AGTR1	SPARSENTAN
THBS1	VESNARINONE					AGTR1	FORASARTAN
THBS1	CAMPTOTHECIN					AGTR1	TELMISARTAN
THBS1	LOVASTATIN					AGTR1	EPROSARTAN MESYLATE
						AGTR1	CANDESARTAN CILEXETIL
						AGTR1	PRATOSARTAN
						AGTR1	SARALASIN ACETATE
						AGTR1	AZILSARTAN
						AGTR1	OLMESARTAN MEDOXOMIL
						AGTR1	LOSARTAN POTASSIUM
						AGTR1	CL-329167
						AGTR1	CHEMBL400912
						AGTR1	VOLANESORSEN SODIUM
						AGTR1	CHEMBL1972216
						AGTR1	HELENALIN
						AGTR1	CHEMBL1492017
						AGTR1	SARALASIN
						AGTR1	CHEMBL125044
						AGTR1	CHEMBL421088
						AGTR1	ATORVASTATIN
						AGTR1	CHEMBL586135
						AGTR1	IDOXIFENE
						AGTR1	ANDROSTANOLONE
						AGTR1	PERINDOPRIL
						AGTR1	CAPTOPRIL
						AGTR1	LEVODOPA
						AGTR1	DEXAMETHASONE
						AGTR1	NITRENDIPINE
						AGTR1	GENISTEIN
						AGTR1	CHEMBL528694
						AGTR1	CHEMBL261693
						AGTR1	INDOMETHACIN
						AGTR1	CHEMBL1390716
						AGTR1	CHEMBL347610
						AGTR1	CHEMBL591834
						AGTR1	CHEMBL1445650
						AGTR1	DISULFIRAM
						AGTR1	CYCLOSPORINE
						AGTR1	CHEMBL2094484
						AGTR1	AZILSARTAN MEDOXOMIL
						THBS1	SIMVASTATIN
						THBS1	PIOGLITAZONE
						THBS1	ABT-510
						THBS1	CORTICOTROPIN
						THBS1	METHYLCELLULOSE
						THBS1	VESNARINONE
						THBS1	CAMPTOTHECIN
						THBS1	LOVASTATIN
						TFAP2A	AMPRENAVIR
						TFAP2A	INDINAVIR
						TFAP2A	NELFINAVIR
						SLC6A4	DOXEPIN
						SLC6A4	COCAINE
						SLC6A4	AMITRIPTYLINE
						SLC6A4	LEVOMILNACIPRAN
						SLC6A4	SIBUTRAMINE
						SLC6A4	DAPOXETINE
						SLC6A4	FLUVOXAMINE
						SLC6A4	PROTRIPTYLINE
						SLC6A4	SERTRALINE
						SLC6A4	NORTRIPTYLINE
						SLC6A4	AMOXAPINE
						SLC6A4	TRIMIPRAMINE
						SLC6A4	DEXFENFLURAMINE
						SLC6A4	NEFAZODONE
						SLC6A4	PHENTERMINE
						SLC6A4	MILNACIPRAN
						SLC6A4	VORTIOXETINE
						SLC6A4	TRAZODONE
						SLC6A4	METHYLPHENIDATE
						SLC6A4	CITALOPRAM
						SLC6A4	IMIPRAMINE
						SLC6A4	DULOXETINE
						SLC6A4	DESVENLAFAXINE
						SLC6A4	VENLAFAXINE
						SLC6A4	DESIPRAMINE
						SLC6A4	FLUOXETINE
						SLC6A4	LUMATEPERONE
						SLC6A4	CLOMIPRAMINE
						SLC6A4	PSEUDOEPHEDRINE
						SLC6A4	METHAMPHETAMINE
						SLC6A4	TRAMADOL
						SLC6A4	MINAPRINE
						SLC6A4	PAROXETINE
						SLC6A4	ESCITALOPRAM
						SLC6A4	OLANZAPINE
						SLC6A4	ONDANSETRON
						SLC6A4	QUETIAPINE
						SLC6A4	HALOPERIDOL
						SLC6A4	METHADONE
						SLC6A4	CLOZAPINE
						SLC6A4	SOLRIAMFETOL
						SLC6A4	4-METHYLTHIOAMPHETAMINE
						SLC6A4	TEDATIOXETINE
						SLC6A4	RIBAVIRIN
						SLC6A4	MORPHINE
						SLC6A4	BUPROPION
						SLC6A4	TESOFENSINE
						SLC6A4	EVODIAMINE
						SLC6A4	BERBERINE
						SLC6A4	ALCOHOL
						SLC6A4	BUPRENORPHINE
						SLC6A4	RISPERIDONE
						CISH	EPOETIN ALFA
						LTF	TALACTOFERRIN ALFA
						LTF	PARECOXIB
						LTF	BACITRACIN
						LTF	RESERPINE

## Sheet: C6 (Prostate cluster)
GO:0030001		GO:0030239		GO:0046903		GO:0001655		GO:0003012
gene	drug	gene	drug	gene	drug	gene	drug	gene	drug
CACNA1D	VERAPAMIL HYDROCHLORIDE	CACNA1D	VERAPAMIL HYDROCHLORIDE	CHRM1	PILOCARPINE HYDROCHLORIDE	ALOX15B	CONGO RED	CACNA1D	VERAPAMIL HYDROCHLORIDE
CACNA1D	ISRADIPINE	CACNA1D	ISRADIPINE	CHRM1	FESOTERODINE	ALOX15B	JUGLONE	CACNA1D	ISRADIPINE
CACNA1D	GABAPENTIN	CACNA1D	GABAPENTIN	CHRM1	CYCLOPENTOLATE	ALOX15B	TYRPHOSTIN AG 879	CACNA1D	GABAPENTIN
CACNA1D	DRONEDARONE HYDROCHLORIDE	CACNA1D	DRONEDARONE HYDROCHLORIDE	CHRM1	BIPERIDEN	ALOX15B	BITHIONOLATE SODIUM	CACNA1D	DRONEDARONE HYDROCHLORIDE
CACNA1D	VERAPAMIL	CACNA1D	VERAPAMIL	CHRM1	ATROPINE SULFATE	ALOX15B	N,N'-DIPHENYL-P-PHENYLENEDIAMINE	CACNA1D	VERAPAMIL
CACNA1D	FELODIPINE	CACNA1D	FELODIPINE	CHRM1	TRIFLUPROMAZINE	ALOX15B	CHELERYTHRINE	CACNA1D	FELODIPINE
CACNA1D	AMLODIPINE MALEATE	CACNA1D	AMLODIPINE MALEATE	CHRM1	BIPERIDEN LACTATE	ALOX15B	RABEPRAZOLE	CACNA1D	AMLODIPINE MALEATE
CACNA1D	AMLODIPINE	CACNA1D	AMLODIPINE	CHRM1	N-DESMETHYLCLOZAPINE	ALOX15B	CHEMBL220845	CACNA1D	AMLODIPINE
CACNA1D	NIFEDIPINE	CACNA1D	NIFEDIPINE	CHRM1	GLYCOPYRROLATE	ALOX15B	CHEMBL1448292	CACNA1D	NIFEDIPINE
CACNA1D	AMLODIPINE BESYLATE	CACNA1D	AMLODIPINE BESYLATE	CHRM1	BIPERIDEN HYDROCHLORIDE	ALOX15B	CHEMBL601952	CACNA1D	AMLODIPINE BESYLATE
CACNA1D	CLEVIDIPINE	CACNA1D	CLEVIDIPINE	CHRM1	ATROPINE	ALOX15B	NORDIHYDROGUAIARETIC ACID	CACNA1D	CLEVIDIPINE
CACNA1D	GABAPENTIN ENACARBIL	CACNA1D	GABAPENTIN ENACARBIL	CHRM1	FLAVOXATE	ALOX15B	RHODOMYRTOXIN B	CACNA1D	GABAPENTIN ENACARBIL
CACNA1D	ATAGABALIN	CACNA1D	ATAGABALIN	CHRM1	SCOPOLAMINE	ALOX15B	QUERCETIN	CACNA1D	ATAGABALIN
CACNA1D	NISOLDIPINE	CACNA1D	NISOLDIPINE	CHRM1	HEXOCYCLIUM METHYLSULFATE	ALOX15B	SANGUINARIUM	CACNA1D	NISOLDIPINE
CACNA1D	NICARDIPINE HYDROCHLORIDE	CACNA1D	NICARDIPINE HYDROCHLORIDE	CHRM1	CLIDINIUM BROMIDE	ALOX15B	CHEMBL122701	CACNA1D	NICARDIPINE HYDROCHLORIDE
CACNA1D	NIMODIPINE	CACNA1D	NIMODIPINE	CHRM1	PILOCARPINE	ALOX15B	CAPSAZEPINE	CACNA1D	NIMODIPINE
CACNA1D	AZD1305	CACNA1D	AZD1305	CHRM1	DESIPRAMINE	ALOX15B	O-DEMETHYLATED ADAPALENE	CACNA1D	AZD1305
CACNA1D	BEPRIDIL HYDROCHLORIDE	CACNA1D	BEPRIDIL HYDROCHLORIDE	CHRM1	CYCRIMINE	ALOX15B	MESO-HEXESTROL	CACNA1D	BEPRIDIL HYDROCHLORIDE
CACNA1D	ELPETRIGINE	CACNA1D	ELPETRIGINE	CHRM1	METHANTHELINE	ALOX15B	PSEUDOEPHEDRINE	CACNA1D	ELPETRIGINE
CACNA1D	DILTIAZEM MALATE	CACNA1D	DILTIAZEM MALATE	CHRM1	DICYCLOMINE	ALOX15B	4-CHLOROMERCURIBENZOIC ACID	CACNA1D	DILTIAZEM MALATE
CACNA1D	IMAGABALIN	CACNA1D	IMAGABALIN	CHRM1	BUCLIZINE	ALOX15B	CHEMBL154580	CACNA1D	IMAGABALIN
CACNA1D	DILTIAZEM HYDROCHLORIDE	CACNA1D	DILTIAZEM HYDROCHLORIDE	CHRM1	BENZQUINAMIDE	ALOX15B	4-METHOXYDALBERGIONE	CACNA1D	DILTIAZEM HYDROCHLORIDE
CACNA1D	PREGABALIN	CACNA1D	PREGABALIN	CHRM1	IPRATROPIUM	ALOX15B	CHEMBL457504	CACNA1D	PREGABALIN
CACNA1D	CELECOXIB	CACNA1D	CELECOXIB	CHRM1	MEPENZOLATE BROMIDE	ALOX15B	FENTICLOR	CACNA1D	CELECOXIB
KCND3	GUANIDINE HYDROCHLORIDE	KCND3	GUANIDINE HYDROCHLORIDE	CHRM1	DIPHENIDOL	ALOX15B	HYPERICIN	DES	ALTEPLASE
KCND3	DALFAMPRIDINE	KCND3	DALFAMPRIDINE	CHRM1	SUXAMETHONIUM	ALOX15B	TROGLITAZONE	DES	THROMBIN
KCND3	TEDISAMIL	KCND3	TEDISAMIL	CHRM1	TOLTERODINE	ALOX15B	BITHIONOL	KCND3	GUANIDINE HYDROCHLORIDE
KCND3	NERISPIRDINE	KCND3	NERISPIRDINE	CHRM1	DOXEPIN	ALOX15B	CHEMBL601616	KCND3	DALFAMPRIDINE
KCNMB1	VERAPAMIL	KCNN2	DEQUALINIUM	CHRM1	METHSCOPOLAMINE BROMIDE	ALOX15B	CHEMBL602807	KCND3	TEDISAMIL
KCNN2	DEQUALINIUM	MYH7	OMECAMTIV MECARBIL	CHRM1	PROCYCLIDINE	ALOX15B	SANGUINARINE SULFATE	KCND3	NERISPIRDINE
RAMP1	PRAMLINTIDE	DES	ALTEPLASE	CHRM1	TIOTROPIUM	ALOX15B	CHEMBL1367933	KCNN2	DEQUALINIUM
RAMP1	DAVALINTIDE	DES	THROMBIN	CHRM1	CEVIMELINE	ALOX15B	TRICETIN	MYH7	OMECAMTIV MECARBIL
RAMP1	PRAMLINTIDE ACETATE			CHRM1	DIPHEMANIL METHYLSULFATE	ALOX15B	CHEMBL581044	ADRB1	PROPRANOLOL
TRPV6	SOR-C13			CHRM1	PROMETHAZINE	ALOX15B	MERCURIC CHLORIDE	ADRB1	NEBIVOLOL
TRPM8	MENTHOL			CHRM1	TROSPIUM	ALOX15B	DIENESTROL	ADRB1	ISOPROTERENOL HYDROCHLORIDE
TRPM8	PF-05105679			CHRM1	ANISOTROPINE METHYLBROMIDE	ALOX15B	AURINTRICARBOXYLIC ACID	ADRB1	ISOPROTERENOL
TRPM8	D-3263			CHRM1	ETHOPROPAZINE	ALOX15B	DIPYRONE SODIUM	ADRB1	CARTEOLOL
TRPM8	5-BENZYLOXYTRYPTAMINE			CHRM1	OXYBUTYNIN	ALOX15B	DIHYDROXIDINE	ADRB1	EPINEPHRINE BITARTRATE
KCNH6	DALFAMPRIDINE			CHRM1	ARECOLINE	ALOX15B	PICEATANNOL	ADRB1	PENBUTOLOL SULFATE
KCNH6	NERISPIRDINE			CHRM1	AFACIFENACIN	ALOX15B	TYRPHOSTIN 23	ADRB1	NEBIVOLOL HYDROCHLORIDE
KCNH6	TEDISAMIL			CHRM1	DICYCLOMINE HYDROCHLORIDE	ALOX15B	E324	ADRB1	NADOLOL
KCNH6	GUANIDINE HYDROCHLORIDE			CHRM1	TRIHEXYPHENIDYL HYDROCHLORIDE	ALOX15B	HEXACHLOROPHENE	ADRB1	DROXIDOPA
GRIN3A	NERAMEXANE MESYLATE			CHRM1	BETHANECHOL	ALOX15B	CHEMBL595227	ADRB1	BETAXOLOL HYDROCHLORIDE
GRIN3A	ORPHENADRINE CITRATE			CHRM1	METOCLOPRAMIDE	ALOX15B	GOSSYPOL	ADRB1	PRACTOLOL
GRIN3A	INDANTADOL			CHRM1	OXYPHENONIUM BROMIDE	ALOX15B	EMBELIN	ADRB1	ATENOLOL
GRIN3A	ACAMPROSATE CALCIUM			CHRM1	CYCRIMINE HYDROCHLORIDE	ALOX15B	DIPYRIDAMOLE	ADRB1	TIMOLOL
GRIN3A	ORPHENADRINE			CHRM1	ETHOPROPAZINE HYDROCHLORIDE	ALOX15B	ARACHIDONOYL GLYCINE	ADRB1	DOBUTAMINE
GRIN3A	DEXTROMETHORPHAN			CHRM1	ISOPROPAMIDE IODIDE	ALOX15B	EBSELEN	ADRB1	HYDROXYAMPHETAMINE HYDROBROMIDE
GRIN3A	MEMANTINE			CHRM1	PROPANTHELINE BROMIDE	ALOX15B	LUTEOLIN	ADRB1	BETAXOLOL
GRIN3A	KETAMINE			CHRM1	METHIXENE HYDROCHLORIDE	ALOX15B	LINOLENIC ACID	ADRB1	LEVOBUNOLOL
GRIN3A	CNS-5161			CHRM1	ASM-024	ALOX15B	CHEMBL238624	ADRB1	PINDOLOL
GRIN3A	AZD8108			CHRM1	CARBACHOL	ALOX15B	THIMEROSAL	ADRB1	DIPIVEFRIN HYDROCHLORIDE
GRIN3A	LANICEMINE			CHRM1	OXYPHENONIUM	ALOX15B	CAFFEIC ACID PHENETHYL ESTER	ADRB1	PROPRANOLOL HYDROCHLORIDE
GRIN3A	RALFINAMIDE			CHRM1	DIPHENIDOL HYDROCHLORIDE	ALOX15B	PHENOTHIAZINE	ADRB1	OXPRENOLOL HYDROCHLORIDE
GRIN3A	DELUCEMINE			CHRM1	SOLIFENACIN	ALOX15B	CHEMBL1091971	ADRB1	SOTALOL
GRIN3A	AV-101			CHRM1	TRIHEXYPHENIDYL	ALOX15B	HINOKITIOL	ADRB1	NOREPINEPHRINE
GRIN3A	APIMOSTINEL			CHRM1	DAROTROPIUM BROMIDE	ALOX15B	TYRPHOSTIN 47	ADRB1	ESMOLOL
GRIN3A	ORPHENADRINE HYDROCHLORIDE			CHRM1	ACLIDINIUM	ALOX15B	CHEMBL169233	ADRB1	METIPRANOLOL
GRIN3A	AMANTADINE HYDROCHLORIDE			CHRM1	PIRENZEPINE	ALOX15B	ETHOPROPAZINE HYDROCHLORIDE	ADRB1	EPINEPHRINE
GRIN3A	NEBOGLAMINE			CHRM1	PROPIOMAZINE	ALOX15B	PROTOPORPHYRIN	ADRB1	ACEBUTOLOL
GRIN3A	GW468816			CHRM1	METHIXENE	ALOX15B	CHEMBL242171	ADRB1	INDACATEROL
GRIN3A	RAPASTINEL			CHRM1	TRIDIHEXETHYL	ALOX15B	PHENYLMERCURIC ACETATE	ADRB1	LABETALOL HYDROCHLORIDE
GRIN3A	FELBAMATE			CHRM1	PROPANTHELINE	ALOX15B	PYRITHIONE ZINC	ADRB1	DOBUTAMINE HYDROCHLORIDE
GRIN3A	MEMANTINE HYDROCHLORIDE			CHRM1	GLYCOPYRRONIUM	GATA2	BORTEZOMIB	ADRB1	SOTALOL HYDROCHLORIDE
GRIN3A	NERAMEXANE			CHRM1	CEVIMELINE HYDROCHLORIDE	GATA2	FASUDIL	ADRB1	BUPRANOLOL
GRIN3A	ACAMPROSATE			CHRM1	PROCYCLIDINE HYDROCHLORIDE	GATA2	EPOETIN ALFA	ADRB1	CARVEDILOL
GRIN3A	ESKETAMINE HYDROCHLORIDE			CHRM1	OXYPHENCYCLIMINE	GATA2	AZACITIDINE	ADRB1	LY377604
GRIN3A	NICOTINE			CHRM1	BENZTROPINE MESYLATE	MME	CANDOXATRIL	ADRB1	ALPRENOLOL
GRIN3A	KETAMINE HYDROCHLORIDE			CHRM1	OLANZAPINE	MME	SACUBITRIL	ADRB1	LABETALOL
GRIN3A	ESKETAMINE			CHRM1	TRIDIHEXETHYL CHLORIDE	MME	GALLOPAMIL	ADRB1	METOPROLOL
GRIN3A	LATREPIRDINE			CHRM1	OXYPHENCYCLIMINE HYDROCHLORIDE	MME	SAMPATRILAT	ADRB1	PROPAFENONE HYDROCHLORIDE
GRIN3A	DEXANABINOL			CHRM1	CLIDINIUM	MME	LCZ696	ADRB1	NOREPINEPHRINE BITARTRATE
KCNG3	TEDISAMIL			CHRM1	PROMAZINE	MME	PEPINEMAB	ADRB1	LEVOBETAXOLOL HYDROCHLORIDE
KCNG3	NERISPIRDINE			CHRM1	LEVOMEPROMAZINE	MME	ILEPATRIL	ADRB1	ACEBUTOLOL HYDROCHLORIDE
KCNG3	GUANIDINE HYDROCHLORIDE			CHRM1	NGX-267	MME	SLV-334	ADRB1	BISOPROLOL
KCNG3	DALFAMPRIDINE			CHRM1	CARBINOXAMINE			ADRB1	ISOETHARINE
SLC44A4	ASG-5ME			CHRM1	INDACATEROL			ADRB1	DOPAMINE HYDROCHLORIDE
SLC22A3	LAMIVUDINE			CHRM1	BENZTROPINE			ADRB1	TIMOLOL MALEATE
SLC22A3	SARCNU			CHRM1	NEBRACETAM			ADRB1	BUFURALOL
SLC22A3	METFORMIN			CHRM1	PIPERTRAMINE AMIDE			ADRB1	LEVOBUNOLOL HYDROCHLORIDE
				CHRM1	ACECLIDINE			ADRB1	BEVANTOLOL
				CHRM1	PIPERTRAMINE			ADRB1	CELIPROLOL
				CHRM1	METHSCOPOLAMINE			ADRB1	ARBUTAMINE
				CHRM1	THIETHYLPERAZINE			ADRB1	BISOPROLOL FUMARATE
				PLA2G2A	VARESPLADIB METHYL			ADRB1	METIPRANOLOL HYDROCHLORIDE
				PLA2G2A	VARESPLADIB			ADRB1	AMIODARONE
				PLA2G2A	HEPARIN			ADRB1	METOPROLOL SUCCINATE
				PLA2G2A	DRONABINOL			ADRB1	CARVEDILOL PHOSPHATE
				PLA2G2A	PIROXICAM			ADRB1	BETHANIDINE
				PLA2G2A	GENTAMICIN			ADRB1	ESMOLOL HYDROCHLORIDE
				PLA2G2A	CORTISONE			ADRB1	MEPHENTERMINE SULFATE
				ABCC4	CEFTRIAXONE			ADRB1	LEVOBETAXOLOL
				ABCC4	LATANOPROST			ADRB1	CARTEOLOL HYDROCHLORIDE
				ABCC4	CEFAMANDOLE			ADRB1	OXPRENOLOL
				ABCC4	CEFMETAZOLE			ADRB1	PENBUTOLOL
				ABCC4	LAMIVUDINE			ADRB1	DRONEDARONE
				ABCC4	GANCICLOVIR			ADRB1	SALMETEROL
				ABCC4	FUROSEMIDE			ADRB1	DESIPRAMINE
				ABCC4	RUCAPARIB			ADRB1	MEPINDOLOL
				ABCC4	CEFOPERAZONE			ADRB1	DOPAMINE
				ABCC4	DOXORUBICIN			ADRB1	BUDIODARONE
				ABCC4	LEUCOVORIN			ADRB1	HYDROCHLOROTHIAZIDE
				ABCC4	CYCLOPHOSPHAMIDE			ADRB1	BUCINDOLOL
				ABCC4	CEFACLOR			ADRB1	TERTATOLOL
				ABCC4	RIMONABANT			ADRB1	DICHLOROISOPROTERENOL
				ABCC4	CEFOXITIN			ADRB1	BUNOLOL
				ABCC4	CYTARABINE			ADRB1	CHEMBL111201
				ABCC4	METHOTREXATE			ADRB1	SPIRONOLACTONE
				ABCC4	VALGANCICLOVIR			ADRB1	ANISODAMINE
				ABCC4	MERCAPTOPURINE			ADRB1	BRETYLIUM
				ABCC4	IMATINIB			ADRB1	DIPIVEFRIN
				ABCC4	AZATHIOPRINE			ADRB1	DIGOXIN
				ABCC4	CEPHRADINE			ADRB1	BUNITROLOL
				ABCC4	IRINOTECAN			ADRB1	ZIPRASIDONE
				ABCC4	FLUOROURACIL			ADRB1	MURAGLITAZAR
				ABCC4	CISPLATIN			CUX2	RIFAMPIN
				ABCC4	THIOGUANINE			KCNH6	DALFAMPRIDINE
				ABCC4	ZIDOVUDINE			KCNH6	NERISPIRDINE
				ABCC4	CEPHALEXIN			KCNH6	TEDISAMIL
				ABCC4	CEFUROXIME			KCNH6	GUANIDINE HYDROCHLORIDE
				TRPV6	SOR-C13			KCNMB1	VERAPAMIL
				SLC44A4	ASG-5ME			SLC22A3	LAMIVUDINE
				KCND3	GUANIDINE HYDROCHLORIDE			SLC22A3	SARCNU
				KCND3	DALFAMPRIDINE			SLC22A3	METFORMIN
				KCND3	TEDISAMIL			ABCC4	CEFTRIAXONE
				KCND3	NERISPIRDINE			ABCC4	LATANOPROST
				SLC22A3	LAMIVUDINE			ABCC4	CEFAMANDOLE
				SLC22A3	SARCNU			ABCC4	CEFMETAZOLE
				SLC22A3	METFORMIN			ABCC4	LAMIVUDINE
				GRIN3A	NERAMEXANE MESYLATE			ABCC4	GANCICLOVIR
				GRIN3A	ORPHENADRINE CITRATE			ABCC4	FUROSEMIDE
				GRIN3A	INDANTADOL			ABCC4	RUCAPARIB
				GRIN3A	ACAMPROSATE CALCIUM			ABCC4	CEFOPERAZONE
				GRIN3A	ORPHENADRINE			ABCC4	DOXORUBICIN
				GRIN3A	DEXTROMETHORPHAN			ABCC4	LEUCOVORIN
				GRIN3A	MEMANTINE			ABCC4	CYCLOPHOSPHAMIDE
				GRIN3A	KETAMINE			ABCC4	CEFACLOR
				GRIN3A	CNS-5161			ABCC4	RIMONABANT
				GRIN3A	AZD8108			ABCC4	CEFOXITIN
				GRIN3A	LANICEMINE			ABCC4	CYTARABINE
				GRIN3A	RALFINAMIDE			ABCC4	METHOTREXATE
				GRIN3A	DELUCEMINE			ABCC4	VALGANCICLOVIR
				GRIN3A	AV-101			ABCC4	MERCAPTOPURINE
				GRIN3A	APIMOSTINEL			ABCC4	IMATINIB
				GRIN3A	ORPHENADRINE HYDROCHLORIDE			ABCC4	AZATHIOPRINE
				GRIN3A	AMANTADINE HYDROCHLORIDE			ABCC4	CEPHRADINE
				GRIN3A	NEBOGLAMINE			ABCC4	IRINOTECAN
				GRIN3A	GW468816			ABCC4	FLUOROURACIL
				GRIN3A	RAPASTINEL			ABCC4	CISPLATIN
				GRIN3A	FELBAMATE			ABCC4	THIOGUANINE
				GRIN3A	MEMANTINE HYDROCHLORIDE			ABCC4	ZIDOVUDINE
				GRIN3A	NERAMEXANE			ABCC4	CEPHALEXIN
				GRIN3A	ACAMPROSATE			ABCC4	CEFUROXIME
				GRIN3A	ESKETAMINE HYDROCHLORIDE			CHRM1	PILOCARPINE HYDROCHLORIDE
				GRIN3A	NICOTINE			CHRM1	FESOTERODINE
				GRIN3A	KETAMINE HYDROCHLORIDE			CHRM1	CYCLOPENTOLATE
				GRIN3A	ESKETAMINE			CHRM1	BIPERIDEN
				GRIN3A	LATREPIRDINE			CHRM1	ATROPINE SULFATE
				GRIN3A	DEXANABINOL			CHRM1	TRIFLUPROMAZINE
								CHRM1	BIPERIDEN LACTATE
								CHRM1	N-DESMETHYLCLOZAPINE
								CHRM1	GLYCOPYRROLATE
								CHRM1	BIPERIDEN HYDROCHLORIDE
								CHRM1	ATROPINE
								CHRM1	FLAVOXATE
								CHRM1	SCOPOLAMINE
								CHRM1	HEXOCYCLIUM METHYLSULFATE
								CHRM1	CLIDINIUM BROMIDE
								CHRM1	PILOCARPINE
								CHRM1	DESIPRAMINE
								CHRM1	CYCRIMINE
								CHRM1	METHANTHELINE
								CHRM1	DICYCLOMINE
								CHRM1	BUCLIZINE
								CHRM1	BENZQUINAMIDE
								CHRM1	IPRATROPIUM
								CHRM1	MEPENZOLATE BROMIDE
								CHRM1	DIPHENIDOL
								CHRM1	SUXAMETHONIUM
								CHRM1	TOLTERODINE
								CHRM1	DOXEPIN
								CHRM1	METHSCOPOLAMINE BROMIDE
								CHRM1	PROCYCLIDINE
								CHRM1	TIOTROPIUM
								CHRM1	CEVIMELINE
								CHRM1	DIPHEMANIL METHYLSULFATE
								CHRM1	PROMETHAZINE
								CHRM1	TROSPIUM
								CHRM1	ANISOTROPINE METHYLBROMIDE
								CHRM1	ETHOPROPAZINE
								CHRM1	OXYBUTYNIN
								CHRM1	ARECOLINE
								CHRM1	AFACIFENACIN
								CHRM1	DICYCLOMINE HYDROCHLORIDE
								CHRM1	TRIHEXYPHENIDYL HYDROCHLORIDE
								CHRM1	BETHANECHOL
								CHRM1	METOCLOPRAMIDE
								CHRM1	OXYPHENONIUM BROMIDE
								CHRM1	CYCRIMINE HYDROCHLORIDE
								CHRM1	ETHOPROPAZINE HYDROCHLORIDE
								CHRM1	ISOPROPAMIDE IODIDE
								CHRM1	PROPANTHELINE BROMIDE
								CHRM1	METHIXENE HYDROCHLORIDE
								CHRM1	ASM-024
								CHRM1	CARBACHOL
								CHRM1	OXYPHENONIUM
								CHRM1	DIPHENIDOL HYDROCHLORIDE
								CHRM1	SOLIFENACIN
								CHRM1	TRIHEXYPHENIDYL
								CHRM1	DAROTROPIUM BROMIDE
								CHRM1	ACLIDINIUM
								CHRM1	PIRENZEPINE
								CHRM1	PROPIOMAZINE
								CHRM1	METHIXENE
								CHRM1	TRIDIHEXETHYL
								CHRM1	PROPANTHELINE
								CHRM1	GLYCOPYRRONIUM
								CHRM1	CEVIMELINE HYDROCHLORIDE
								CHRM1	PROCYCLIDINE HYDROCHLORIDE
								CHRM1	OXYPHENCYCLIMINE
								CHRM1	BENZTROPINE MESYLATE
								CHRM1	OLANZAPINE
								CHRM1	TRIDIHEXETHYL CHLORIDE
								CHRM1	OXYPHENCYCLIMINE HYDROCHLORIDE
								CHRM1	CLIDINIUM
								CHRM1	PROMAZINE
								CHRM1	LEVOMEPROMAZINE
								CHRM1	NGX-267
								CHRM1	CARBINOXAMINE
								CHRM1	INDACATEROL
								CHRM1	BENZTROPINE
								CHRM1	NEBRACETAM
								CHRM1	PIPERTRAMINE AMIDE
								CHRM1	ACECLIDINE
								CHRM1	PIPERTRAMINE
								CHRM1	METHSCOPOLAMINE
								CHRM1	THIETHYLPERAZINE
								GRIN3A	NERAMEXANE MESYLATE
								GRIN3A	ORPHENADRINE CITRATE
								GRIN3A	INDANTADOL
								GRIN3A	ACAMPROSATE CALCIUM
								GRIN3A	ORPHENADRINE
								GRIN3A	DEXTROMETHORPHAN
								GRIN3A	MEMANTINE
								GRIN3A	KETAMINE
								GRIN3A	CNS-5161
								GRIN3A	AZD8108
								GRIN3A	LANICEMINE
								GRIN3A	RALFINAMIDE
								GRIN3A	DELUCEMINE
								GRIN3A	AV-101
								GRIN3A	APIMOSTINEL
								GRIN3A	ORPHENADRINE HYDROCHLORIDE
								GRIN3A	AMANTADINE HYDROCHLORIDE
								GRIN3A	NEBOGLAMINE
								GRIN3A	GW468816
								GRIN3A	RAPASTINEL
								GRIN3A	FELBAMATE
								GRIN3A	MEMANTINE HYDROCHLORIDE
								GRIN3A	NERAMEXANE
								GRIN3A	ACAMPROSATE
								GRIN3A	ESKETAMINE HYDROCHLORIDE
								GRIN3A	NICOTINE
								GRIN3A	KETAMINE HYDROCHLORIDE
								GRIN3A	ESKETAMINE
								GRIN3A	LATREPIRDINE
								GRIN3A	DEXANABINOL
								KCNG3	TEDISAMIL
								KCNG3	NERISPIRDINE
								KCNG3	GUANIDINE HYDROCHLORIDE
								KCNG3	DALFAMPRIDINE

## Sheet: C7 (GI cluster)
GO:0030855		GO:0032530		GO:0019221		GO:0048732		GO:0003013
gene	drug	gene	drug	gene	drug	gene	drug	gene	drug
KLF5	OUABAIN	KLF5	OUABAIN	CEACAM1	ARCITUMOMAB	AREG	CETUXIMAB	CEACAM1	ARCITUMOMAB
KLF5	CHEMBL405317	KLF5	CHEMBL405317	EREG	CETUXIMAB	AREG	PANITUMUMAB	HTR1D	NARATRIPTAN HYDROCHLORIDE
KLF5	CHEMBL530049	KLF5	CHEMBL530049	EREG	PANITUMUMAB	AREG	CAPECITABINE	HTR1D	SUMATRIPTAN
KLF5	CHEMBL265686	KLF5	CHEMBL265686	GPR35	ZAPRINAST	AREG	IRINOTECAN	HTR1D	RIZATRIPTAN BENZOATE
EREG	CETUXIMAB	SLC5A1	LICOGLIFLOZIN	GPR35	CHEMBL1256291	AREG	CRIZOTINIB	HTR1D	ZIPRASIDONE
EREG	PANITUMUMAB	SLC5A1	SOTAGLIFLOZIN	GPR35	CHEMBL107513	EPHB3	VANDETANIB	HTR1D	NARATRIPTAN
HNF4A	WARFARIN	SLC5A1	GLUFOSFAMIDE	GPR35	LUTEOLIN	HNF4A	WARFARIN	HTR1D	GSK163090
HNF4A	CARBAMAZEPINE	SLC5A1	GSK-1614235	GPR35	MYRICETIN	HNF4A	CARBAMAZEPINE	HTR1D	DIHYDROERGOTAMINE MESYLATE
HNF4A	TESTOSTERONE	SLC5A1	STREPTOZOCIN	GPR35	TOLCAPONE	HNF4A	TESTOSTERONE	HTR1D	DIHYDROERGOTAMINE
HNF4A	EFAVIRENZ	VDR	DP001	GPR35	NIFLUMIC ACID	HNF4A	EFAVIRENZ	HTR1D	FROVATRIPTAN SUCCINATE
HNF4A	CHEMBL482792	VDR	CHOLECALCIFEROL	GPR35	2,4-DINITROPHENOL	HNF4A	CHEMBL482792	HTR1D	ALMOTRIPTAN
HNF4A	UREA	VDR	SEOCALCITOL	GPR35	QUERCETIN	HNF4A	UREA	HTR1D	ERGOTAMINE
HNF4A	ALBUMIN HUMAN	VDR	DOXERCALCIFEROL	GPR35	BAICALEIN	HNF4A	ALBUMIN HUMAN	HTR1D	ELETRIPTAN
HNF4A	LAMOTRIGINE	VDR	PARICALCITOL	GPR35	CHEMBL394883	HNF4A	LAMOTRIGINE	HTR1D	DONITRIPTAN
HNF4A	ROSIGLITAZONE	VDR	DIHYDROTACHYSTEROL	GPR35	CHEMBL1708510	HNF4A	ROSIGLITAZONE	HTR1D	FROVATRIPTAN
HNF4A	TOREMIFENE CITRATE	VDR	CALCIPOTRIOL	IL2RG	ALDESLEUKIN	HNF4A	TOREMIFENE CITRATE	HTR1D	RIZATRIPTAN
HNF4A	CHEMBL585591	VDR	CALCIFEDIOL	IL2RG	DACLIZUMAB	HNF4A	CHEMBL585591	HTR1D	SUMATRIPTAN SUCCINATE
HNF4A	DOCETAXEL	VDR	ERGOCALCIFEROL	IL2RG	ALDESLEUKIN	HNF4A	DOCETAXEL	HTR1D	ZOLMITRIPTAN
HNF4A	INSULIN	VDR	BECOCALCIDIOL	IL2RG	BASILIXIMAB	HNF4A	INSULIN	HTR1D	OLANZAPINE
HNF4A	ANDROSTENEDIONE	VDR	PEFCALCITOL	IL2RG	DENILEUKIN DIFTITOX	HNF4A	ANDROSTENEDIONE	HTR1D	ALMOTRIPTAN MALATE
HNF4A	CETUXIMAB	VDR	INECALCITOL	MST1R	MGCD-265	HNF4A	CETUXIMAB	HTR1D	ELETRIPTAN HYDROBROMIDE
ST14	SURAMIN	VDR	ILX23-7553	MST1R	GLESATINIB	HNF1A	NORLEUCINE	HTR1D	PIROMELATINE
EPHB3	VANDETANIB	VDR	LUNACALCIPOL	MST1R	MK-2461	VDR	DP001	HTR1D	TONABERSAT
VDR	DP001	VDR	CALCITRIOL	MST1R	MK-8033	VDR	CHOLECALCIFEROL	HTR1D	CHEMBL490417
VDR	CHOLECALCIFEROL	VDR	ELOCALCITOL	MST1R	FORETINIB	VDR	SEOCALCITOL	NOS2	GW-274150
VDR	SEOCALCITOL	VDR	CALCIFEDIOL	MST1R	PALBOCICLIB	VDR	DOXERCALCIFEROL	NOS2	DOXYCYCLINE
VDR	DOXERCALCIFEROL	VDR	CALCIPOTRIENE	MST1R	BMS-754807	VDR	PARICALCITOL	NOS2	PIMAGEDINE
VDR	PARICALCITOL	VDR	HEXACHLOROPHENE	MST1R	DOVITINIB	VDR	DIHYDROTACHYSTEROL	NOS2	BENZODIAZEPINE
VDR	DIHYDROTACHYSTEROL	VDR	ARUNDINE	MST1R	RG-1530	VDR	CALCIPOTRIOL	NOS2	IBUPROFEN
VDR	CALCIPOTRIOL	VDR	DACTINOMYCIN	MST1R	PD-0166285	VDR	CALCIFEDIOL	NOS2	FLUOXETINE
VDR	CALCIFEDIOL	VDR	2'-HYDROXYCHALCONE	MST1R	ILORASERTIB	VDR	ERGOCALCIFEROL	NOS2	RIFAMPIN
VDR	ERGOCALCIFEROL	VDR	4-METHOXYDALBERGIONE	MST1R	AZD-1152-HQPA	VDR	BECOCALCIDIOL	NOS2	ALT-2074
VDR	BECOCALCIDIOL	VDR	PROTOAPIGENONE	MST1R	SOTRASTAURIN	VDR	PEFCALCITOL	NOS2	KD7040
VDR	PEFCALCITOL	VDR	LAVENDUSTIN A	MST1R	LINIFANIB	VDR	INECALCITOL	NOS2	CURCUMIN
VDR	INECALCITOL	VDR	PHENTHOATE	MST1R	ALSTERPAULLONE	VDR	ILX23-7553	NOS2	THEOPHYLLINE
VDR	ILX23-7553	VDR	MICONAZOLE	MST1R	TAE-684	VDR	LUNACALCIPOL	NOS2	ISONIAZID
VDR	LUNACALCIPOL	VDR	GOSSYPOL	MST1R	CENISERTIB	VDR	CALCITRIOL	NOS2	DIMETHYL SULFOXIDE
VDR	CALCITRIOL	VDR	CEFOTAXIME	MST1R	CHEMBL379975	VDR	ELOCALCITOL	NOS2	CAPTOPRIL
VDR	ELOCALCITOL	VDR	CHEMBL599255	MST1R	CEDIRANIB	VDR	CALCIFEDIOL	NOS2	NIMODIPINE
VDR	CALCIFEDIOL	VDR	CHEMBL72365	MST1R	JNJ-7706621	VDR	CALCIPOTRIENE	NOS2	ESTRADIOL
VDR	CALCIPOTRIENE	VDR	SULINDAC SULFIDE	MST1R	PF-00562271	VDR	HEXACHLOROPHENE	NOS2	BANOXANTRONE
VDR	HEXACHLOROPHENE	VDR	LAPACHOL	MST1R	ENTRECTINIB	VDR	ARUNDINE	NOS2	DIAZOXIDE
VDR	ARUNDINE	VDR	IOPHENOXIC ACID	MST1R	CHEMBL1997335	VDR	DACTINOMYCIN	NOS2	DOXORUBICIN
VDR	DACTINOMYCIN	VDR	CHEMBL118678	MST1R	TOZASERTIB	VDR	2'-HYDROXYCHALCONE	NOS2	TILARGININE
VDR	2'-HYDROXYCHALCONE	VDR	CHEMBL284609	CCL20	GSK-3050002	VDR	4-METHOXYDALBERGIONE	NOS2	PROPOFOL
VDR	4-METHOXYDALBERGIONE	VDR	CAFFEINE	TNFSF11	DENOSUMAB	VDR	PROTOAPIGENONE	NTSR1	REMINERTANT
VDR	PROTOAPIGENONE	VDR	U-0126	TNFSF11	LENALIDOMIDE	VDR	LAVENDUSTIN A	NTSR1	CHEMBL548458
VDR	LAVENDUSTIN A	VDR	GARCINOLIC ACID	TNFSF11	ANASTROZOLE	VDR	PHENTHOATE	NTSR1	SORAFENIB TOSYLATE
VDR	PHENTHOATE	VDR	PROROXAN	TNFSF11	LETROZOLE	VDR	MICONAZOLE	NTSR1	THIMEROSAL
VDR	MICONAZOLE	VDR	ZAFIRLUKAST	CLDN18	ZOLBETUXIMAB	VDR	GOSSYPOL	NTSR1	CHEMBL532160
VDR	GOSSYPOL	VDR	KEPONE	KLF5	OUABAIN	VDR	CEFOTAXIME	NTSR1	CHEMBL493863
VDR	CEFOTAXIME	VDR	TYRPHOSTIN AG 879	KLF5	CHEMBL405317	VDR	CHEMBL599255	SLC5A1	LICOGLIFLOZIN
VDR	CHEMBL599255	VDR	CHEMBL388979	KLF5	CHEMBL530049	VDR	CHEMBL72365	SLC5A1	SOTAGLIFLOZIN
VDR	CHEMBL72365	VDR	RIBAVIRIN	KLF5	CHEMBL265686	VDR	SULINDAC SULFIDE	SLC5A1	GLUFOSFAMIDE
VDR	SULINDAC SULFIDE	VDR	CHEMBL59030	NOS2	GW-274150	VDR	LAPACHOL	SLC5A1	GSK-1614235
VDR	LAPACHOL	VDR	FLAVOKAWAIN B	NOS2	DOXYCYCLINE	VDR	IOPHENOXIC ACID	SLC5A1	STREPTOZOCIN
VDR	IOPHENOXIC ACID	VDR	NBQX	NOS2	PIMAGEDINE	VDR	CHEMBL118678	SLC28A2	URIDINE
VDR	CHEMBL118678	VDR	GOSSYPETIN	NOS2	BENZODIAZEPINE	VDR	CHEMBL284609	SLC28A2	THYMIDINE
VDR	CHEMBL284609	VDR	ARACHIDONOYL GLYCINE	NOS2	IBUPROFEN	VDR	CAFFEINE	SLC28A2	GEMCITABINE
VDR	CAFFEINE	VDR	ANANDAMIDE	NOS2	FLUOXETINE	VDR	U-0126	SLC28A2	ADENOSINE
VDR	U-0126	VDR	AZOCYCLOTIN	NOS2	RIFAMPIN	VDR	GARCINOLIC ACID	SLC28A2	RIBAVIRIN
VDR	GARCINOLIC ACID	VDR	NISOLDIPINE	NOS2	ALT-2074	VDR	PROROXAN	SLC28A2	BOCEPREVIR
VDR	PROROXAN	VDR	DIPHENADIONE	NOS2	KD7040	VDR	ZAFIRLUKAST	NOX1	CHEMBL587104
VDR	ZAFIRLUKAST	VDR	THYMOL IODIDE	NOS2	CURCUMIN	VDR	KEPONE	NOX1	PHENOTHIAZINE
VDR	KEPONE	VDR	TYRPHOSTIN 1	NOS2	THEOPHYLLINE	VDR	TYRPHOSTIN AG 879
VDR	TYRPHOSTIN AG 879	VDR	DIPYRITHIONE	NOS2	ISONIAZID	VDR	CHEMBL388979
VDR	CHEMBL388979	VDR	NIFEDIPINE	NOS2	DIMETHYL SULFOXIDE	VDR	RIBAVIRIN
VDR	RIBAVIRIN	VDR	GANGALEOIDIN	NOS2	CAPTOPRIL	VDR	CHEMBL59030
VDR	CHEMBL59030	VDR	CADMIUM ACETATE	NOS2	NIMODIPINE	VDR	FLAVOKAWAIN B
VDR	FLAVOKAWAIN B	VDR	APOMORPHINE	NOS2	ESTRADIOL	VDR	NBQX
VDR	NBQX	VDR	INAMRINONE	NOS2	BANOXANTRONE	VDR	GOSSYPETIN
VDR	GOSSYPETIN	VDR	FUMARPROTOCETRARIC ACID	NOS2	DIAZOXIDE	VDR	ARACHIDONOYL GLYCINE
VDR	ARACHIDONOYL GLYCINE	VDR	CHEMBL1426508	NOS2	DOXORUBICIN	VDR	ANANDAMIDE
VDR	ANANDAMIDE	VDR	ETHACRYNIC ACID	NOS2	TILARGININE	VDR	AZOCYCLOTIN
VDR	AZOCYCLOTIN	VDR	CHEMBL305695	NOS2	PROPOFOL	VDR	NISOLDIPINE
VDR	NISOLDIPINE	VDR	TETROQUINONE	MAPK13	DORAMAPIMOD	VDR	DIPHENADIONE
VDR	DIPHENADIONE	VDR	DIHYDROGAMBOGIC ACID	MAPK13	CHEMBL225519	VDR	THYMOL IODIDE
VDR	THYMOL IODIDE	VDR	CHEMBL1537417	MAPK13	SB-203580	VDR	TYRPHOSTIN 1
VDR	TYRPHOSTIN 1	VDR	NANAOMYCIN	MAPK13	SEMAPIMOD	VDR	DIPYRITHIONE
VDR	DIPYRITHIONE	VDR	CHEMBL395915	MAPK13	SNS-314	VDR	NIFEDIPINE
VDR	NIFEDIPINE	VDR	LITHOCHOLIC ACID	MAPK13	LINIFANIB	VDR	GANGALEOIDIN
VDR	GANGALEOIDIN	VDR	CHEMBL592124	MAPK13	PEXMETINIB	VDR	CADMIUM ACETATE
VDR	CADMIUM ACETATE	VDR	PHENYLHYDRAZINE	MAPK13	SORAFENIB	VDR	APOMORPHINE
VDR	APOMORPHINE	VDR	ALLITRIDIN	MAPK13	PH-797804	VDR	INAMRINONE
VDR	INAMRINONE	VDR	CHEMBL271023	MAPK13	R-406	VDR	FUMARPROTOCETRARIC ACID
VDR	FUMARPROTOCETRARIC ACID	VDR	CYCLOSPORINE	MAPK13	DIHYDROTANSHINONE I	VDR	CHEMBL1426508
VDR	CHEMBL1426508	VDR	DEFERASIROX	MAPK13	MILTIRONE	VDR	ETHACRYNIC ACID
VDR	ETHACRYNIC ACID	VDR	BIS(DIMETHYLAMINETHIOCARBONYL)MONOSULFIDE	MAPK13	RHAMNETIN	VDR	CHEMBL305695
VDR	CHEMBL305695	VDR	2-MERCAPTOBENZOTHIAZOLE	MAPK13	CRYPTOLEPINE HYDROCHLORIDE	VDR	TETROQUINONE
VDR	TETROQUINONE	VDR	FPL-55712	MAPK13	BMS-582949	VDR	DIHYDROGAMBOGIC ACID
VDR	DIHYDROGAMBOGIC ACID	VDR	CYSTEAMINE HYDROCHLORIDE	MAPK13	KERACYANIN	VDR	CHEMBL1537417
VDR	CHEMBL1537417	VDR	PHENYLSTIBONIC ACID	MAPK13	XANTHOHUMOL	VDR	NANAOMYCIN
VDR	NANAOMYCIN	VDR	4'-METHOXYCHALCONE	MAPK13	ARRY-797	VDR	CHEMBL395915
VDR	CHEMBL395915	VDR	ISOLIQUIRITIGENIN	MAPK13	VX-702	VDR	LITHOCHOLIC ACID
VDR	LITHOCHOLIC ACID	VDR	4-AMINO-[1,2]NAPHTHOQUINONE	MAPK13	OPHIOBOLIN O	VDR	CHEMBL592124
VDR	CHEMBL592124	VDR	CHEMBL472940	MAPK13	PIRFENIDONE	VDR	PHENYLHYDRAZINE
VDR	PHENYLHYDRAZINE	VDR	EPINEPHRINE	MAPK13	ILORASERTIB	VDR	ALLITRIDIN
VDR	ALLITRIDIN	VDR	ETHACRIDINE LACTATE	MAPK13	CHEMBL8483	VDR	CHEMBL271023
VDR	CHEMBL271023	VDR	HOMIDIUM	PLA2G10	VARESPLADIB METHYL	VDR	CYCLOSPORINE
VDR	CYCLOSPORINE	VDR	DISULFIRAM	PLA2G10	VARESPLADIB	VDR	DEFERASIROX
VDR	DEFERASIROX	VDR	CEFACLOR	AREG	CETUXIMAB	VDR	BIS(DIMETHYLAMINETHIOCARBONYL)MONOSULFIDE
VDR	BIS(DIMETHYLAMINETHIOCARBONYL)MONOSULFIDE	VDR	CHEMBL2112314	AREG	PANITUMUMAB	VDR	2-MERCAPTOBENZOTHIAZOLE
VDR	2-MERCAPTOBENZOTHIAZOLE	VDR	CHEMBL1232076	AREG	CAPECITABINE	VDR	FPL-55712
VDR	FPL-55712	VDR	OXYPHENBUTAZONE	AREG	IRINOTECAN	VDR	CYSTEAMINE HYDROCHLORIDE
VDR	CYSTEAMINE HYDROCHLORIDE	VDR	RABEPRAZOLE SODIUM	AREG	CRIZOTINIB	VDR	PHENYLSTIBONIC ACID
VDR	PHENYLSTIBONIC ACID	VDR	BAY-11-7085	PRSS3	CYANOPEPTOLIN SS	VDR	4'-METHOXYCHALCONE
VDR	4'-METHOXYCHALCONE	VDR	DOCONEXENT	PRSS3	BORTEZOMIB	VDR	ISOLIQUIRITIGENIN
VDR	ISOLIQUIRITIGENIN	VDR	CHALCONE	PRSS3	CYANOPEPTOLIN S	VDR	4-AMINO-[1,2]NAPHTHOQUINONE
VDR	4-AMINO-[1,2]NAPHTHOQUINONE	VDR	CALPHOSTIN C	HTR1D	NARATRIPTAN HYDROCHLORIDE	VDR	CHEMBL472940
VDR	CHEMBL472940	VDR	ICOSAPENT	HTR1D	SUMATRIPTAN	VDR	EPINEPHRINE
VDR	EPINEPHRINE	VDR	DIHYDROTANSHINONE I	HTR1D	RIZATRIPTAN BENZOATE	VDR	ETHACRIDINE LACTATE
VDR	ETHACRIDINE LACTATE	VDR	TIOXOLONE	HTR1D	ZIPRASIDONE	VDR	HOMIDIUM
VDR	HOMIDIUM	VDR	PURPURIN	HTR1D	NARATRIPTAN	VDR	DISULFIRAM
VDR	DISULFIRAM	VDR	REVERSETRIIODOTHYRONINE	HTR1D	GSK163090	VDR	CEFACLOR
VDR	CEFACLOR	VDR	MIDAZOLAM	HTR1D	DIHYDROERGOTAMINE MESYLATE	VDR	CHEMBL2112314
VDR	CHEMBL2112314	VDR	CHEMBL38508	HTR1D	DIHYDROERGOTAMINE	VDR	CHEMBL1232076
VDR	CHEMBL1232076	VDR	E324	HTR1D	FROVATRIPTAN SUCCINATE	VDR	OXYPHENBUTAZONE
VDR	OXYPHENBUTAZONE	VDR	PYRITHIONE	HTR1D	ALMOTRIPTAN	VDR	RABEPRAZOLE SODIUM
VDR	RABEPRAZOLE SODIUM	VDR	PHENYLMERCURIC ACETATE	HTR1D	ERGOTAMINE	VDR	BAY-11-7085
VDR	BAY-11-7085	VDR	HEMATOXYLIN	HTR1D	ELETRIPTAN	VDR	DOCONEXENT
VDR	DOCONEXENT	VDR	CHEMBL97858	HTR1D	DONITRIPTAN	VDR	CHALCONE
VDR	CHALCONE	VDR	PROTHIOFOS	HTR1D	FROVATRIPTAN	VDR	CALPHOSTIN C
VDR	CALPHOSTIN C	VDR	CAPTAN	HTR1D	RIZATRIPTAN	VDR	ICOSAPENT
VDR	ICOSAPENT	VDR	GALLIC ACID	HTR1D	SUMATRIPTAN SUCCINATE	VDR	DIHYDROTANSHINONE I
VDR	DIHYDROTANSHINONE I	VDR	DICLAZURIL	HTR1D	ZOLMITRIPTAN	VDR	TIOXOLONE
VDR	TIOXOLONE	VDR	3,4-DIMETHOXYDALBERGIONE	HTR1D	OLANZAPINE	VDR	PURPURIN
VDR	PURPURIN	VDR	METHANANDAMIDE	HTR1D	ALMOTRIPTAN MALATE	VDR	REVERSETRIIODOTHYRONINE
VDR	REVERSETRIIODOTHYRONINE	VDR	NITAZOXANIDE	HTR1D	ELETRIPTAN HYDROBROMIDE	VDR	MIDAZOLAM
VDR	MIDAZOLAM	VDR	ETHACRIDINE	HTR1D	PIROMELATINE	VDR	CHEMBL38508
VDR	CHEMBL38508	VDR	LOFEPRAMINE	HTR1D	TONABERSAT	VDR	E324
VDR	E324	VDR	ARACHIDONOYL DOPAMINE	HTR1D	CHEMBL490417	VDR	PYRITHIONE
VDR	PYRITHIONE	VDR	Z-PRO-PROLINAL	NTSR1	REMINERTANT	VDR	PHENYLMERCURIC ACETATE
VDR	PHENYLMERCURIC ACETATE	VDR	TANSHINONE IIA SULFONATE	NTSR1	CHEMBL548458	VDR	HEMATOXYLIN
VDR	HEMATOXYLIN	VDR	PHENACYL CHLORIDE	NTSR1	SORAFENIB TOSYLATE	VDR	CHEMBL97858
VDR	CHEMBL97858	VDR	CRYPTOTANSHINONE	NTSR1	THIMEROSAL	VDR	PROTHIOFOS
VDR	PROTHIOFOS	VDR	CHINIOFON	NTSR1	CHEMBL532160	VDR	CAPTAN
VDR	CAPTAN	VDR	TESTOSTERONE	NTSR1	CHEMBL493863	VDR	GALLIC ACID
VDR	GALLIC ACID	VDR	CHINOMETHIONAT	PTGER2	TAPRENEPAG	VDR	DICLAZURIL
VDR	DICLAZURIL	VDR	SLAZINIC ACID	PTGER2	ALPROSTADIL	VDR	3,4-DIMETHOXYDALBERGIONE
VDR	3,4-DIMETHOXYDALBERGIONE	VDR	FURATHIOCARB	PTGER2	DINOPROSTONE	VDR	METHANANDAMIDE
VDR	METHANANDAMIDE	VDR	FENITROTHION	PTGER2	RIVENPROST	VDR	NITAZOXANIDE
VDR	NITAZOXANIDE	VDR	TRIBROMSALAN	PTGER2	ILOPROST	VDR	ETHACRIDINE
VDR	ETHACRIDINE	VDR	CHEMBL445153	PTGER2	EVATANEPAG	VDR	LOFEPRAMINE
VDR	LOFEPRAMINE	VDR	CAMBINOL	PTGER2	ASPIRIN	VDR	ARACHIDONOYL DOPAMINE
VDR	ARACHIDONOYL DOPAMINE	VDR	TOMELUKAST	PTGER2	LAROPIPRANT	VDR	Z-PRO-PROLINAL
VDR	Z-PRO-PROLINAL	VDR	HYDROCORTISONE	PTGER2	OMIDENEPAG ISOPROPYL	VDR	TANSHINONE IIA SULFONATE
VDR	TANSHINONE IIA SULFONATE	VDR	ISOTRETINOIN	PTGER2	BUTAPROST	VDR	PHENACYL CHLORIDE
VDR	PHENACYL CHLORIDE	VDR	3-METHOXYCATECHOL	VIP	DIGOXIN	VDR	CRYPTOTANSHINONE
VDR	CRYPTOTANSHINONE	VDR	SANGUINARIUM	VIP	LISINOPRIL	VDR	CHINIOFON
VDR	CHINIOFON	VDR	KOPARIN	VIP	OMEPRAZOLE	VDR	TESTOSTERONE
VDR	TESTOSTERONE	VDR	FEPRAZONE	VIP	RIBAVIRIN	VDR	CHINOMETHIONAT
VDR	CHINOMETHIONAT	VDR	CHEMBL404954	VIP	ANDROSTANOLONE	VDR	SLAZINIC ACID
VDR	SLAZINIC ACID	VDR	4'-HYDROXYCHALCONE	VIP	AZASERINE	VDR	FURATHIOCARB
VDR	FURATHIOCARB	VDR	0-HEXYL-1,3-DIAMINE-PLATINUM 2,2-DICHLORIDE	VIP	FLUTAMIDE	VDR	FENITROTHION
VDR	FENITROTHION	VDR	RABEPRAZOLE	NPFFR1	KISSPEPTIN-10	VDR	TRIBROMSALAN
VDR	TRIBROMSALAN	VDR	EPALRESTAT	PPP1R1B	LUMATEPERONE	VDR	CHEMBL445153
VDR	CHEMBL445153	VDR	QUINIZARIN	PPP1R1B	FLUOXETINE	VDR	CAMBINOL
VDR	CAMBINOL	VDR	4,4'-DIMETHOXYDALBERGIONE	EPHB3	VANDETANIB	VDR	TOMELUKAST
VDR	TOMELUKAST	VDR	STAUROSPORINE	NOX1	CHEMBL587104	VDR	HYDROCORTISONE
VDR	HYDROCORTISONE	VDR	CHEMBL17201	NOX1	PHENOTHIAZINE	VDR	ISOTRETINOIN
VDR	ISOTRETINOIN	VDR	PHOSALONE			VDR	3-METHOXYCATECHOL
VDR	3-METHOXYCATECHOL	VDR	CHEMBL1179743			VDR	SANGUINARIUM
VDR	SANGUINARIUM	VDR	CHEMBL1567571			VDR	KOPARIN
VDR	KOPARIN	VDR	CANDESARTAN CILEXETIL			VDR	FEPRAZONE
VDR	FEPRAZONE	VDR	MECYSTEINE HYDROCHLORIDE			VDR	CHEMBL404954
VDR	CHEMBL404954	VDR	CHEMBL69367			VDR	4'-HYDROXYCHALCONE
VDR	4'-HYDROXYCHALCONE	VDR	CHEMBL125044			VDR	0-HEXYL-1,3-DIAMINE-PLATINUM 2,2-DICHLORIDE
VDR	0-HEXYL-1,3-DIAMINE-PLATINUM 2,2-DICHLORIDE	VDR	NALED			VDR	RABEPRAZOLE
VDR	RABEPRAZOLE	VDR	WORTMANNIN			VDR	EPALRESTAT
VDR	EPALRESTAT	VDR	CEFONICID			VDR	QUINIZARIN
VDR	QUINIZARIN	VDR	CHEMBL523200			VDR	4,4'-DIMETHOXYDALBERGIONE
VDR	4,4'-DIMETHOXYDALBERGIONE	VDR	TYRPHOSTIN 51			VDR	STAUROSPORINE
VDR	STAUROSPORINE	VDR	PENTACHLOROPHENOL			VDR	CHEMBL17201
VDR	CHEMBL17201	VDR	THIPHENAMIL			VDR	PHOSALONE
VDR	PHOSALONE	VDR	FLUAZINAM			VDR	CHEMBL1179743
VDR	CHEMBL1179743	VDR	CHLORANIL			VDR	CHEMBL1567571
VDR	CHEMBL1567571	VDR	TRIPHENYLSTANNYL ACETATE			VDR	CANDESARTAN CILEXETIL
VDR	CANDESARTAN CILEXETIL	VDR	IRIGENOL			VDR	MECYSTEINE HYDROCHLORIDE
VDR	MECYSTEINE HYDROCHLORIDE	VDR	DYCLONINE HYDROCHLORIDE			VDR	CHEMBL69367
VDR	CHEMBL69367	VDR	TPCK			VDR	CHEMBL125044
VDR	CHEMBL125044	VDR	2,6-DIMETHOXYQUINONE			VDR	NALED
VDR	NALED	VDR	MITOXANTRONE HYDROCHLORIDE			VDR	WORTMANNIN
VDR	WORTMANNIN	VDR	ANAZOLENE			VDR	CEFONICID
VDR	CEFONICID	VDR	TETRAIDOFLUORESCEIN			VDR	CHEMBL523200
VDR	CHEMBL523200	VDR	CHEMBL515505			VDR	TYRPHOSTIN 51
VDR	TYRPHOSTIN 51	VDR	ALENDRONIC ACID			VDR	PENTACHLOROPHENOL
VDR	PENTACHLOROPHENOL	VDR	DIALLYLDISULFIDE			VDR	THIPHENAMIL
VDR	THIPHENAMIL	VDR	BENSERAZIDE HYDROCHLORIDE			VDR	FLUAZINAM
VDR	FLUAZINAM	VDR	CYSTAMINE			VDR	CHLORANIL
VDR	CHLORANIL	VDR	ANTIAROL			VDR	TRIPHENYLSTANNYL ACETATE
VDR	TRIPHENYLSTANNYL ACETATE	VDR	VIOLASTYRENE			VDR	IRIGENOL
VDR	IRIGENOL	VDR	QUINOCIDE			VDR	DYCLONINE HYDROCHLORIDE
VDR	DYCLONINE HYDROCHLORIDE	VDR	CHEMBL403183			VDR	TPCK
VDR	TPCK	VDR	CHEMBL321585			VDR	2,6-DIMETHOXYQUINONE
VDR	2,6-DIMETHOXYQUINONE	VDR	CHELERYTHRINE			VDR	MITOXANTRONE HYDROCHLORIDE
VDR	MITOXANTRONE HYDROCHLORIDE	VDR	CHEMBL1255944			VDR	ANAZOLENE
VDR	ANAZOLENE	VDR	CHEMBL1546223			VDR	TETRAIDOFLUORESCEIN
VDR	TETRAIDOFLUORESCEIN	VDR	ZAPA			VDR	CHEMBL515505
VDR	CHEMBL515505	VDR	CHEMBL35482			VDR	ALENDRONIC ACID
VDR	ALENDRONIC ACID	VDR	CYSTEINE			VDR	DIALLYLDISULFIDE
VDR	DIALLYLDISULFIDE	VDR	BMS-182874			VDR	BENSERAZIDE HYDROCHLORIDE
VDR	BENSERAZIDE HYDROCHLORIDE	VDR	GENTIAN VIOLET			VDR	CYSTAMINE
VDR	CYSTAMINE	VDR	CHEMBL211045			VDR	ANTIAROL
VDR	ANTIAROL	VDR	GLIOTOXIN			VDR	VIOLASTYRENE
VDR	VIOLASTYRENE	VDR	HOMIDIUM BROMIDE			VDR	QUINOCIDE
VDR	QUINOCIDE	VDR	ESTRAMUSTINE			VDR	CHEMBL403183
VDR	CHEMBL403183	VDR	TENATOPRAZOLE			VDR	CHEMBL321585
VDR	CHEMBL321585	VDR	CASODEX			VDR	CHELERYTHRINE
VDR	CHELERYTHRINE	VDR	PYRANTEL PAMOATE			VDR	CHEMBL1255944
VDR	CHEMBL1255944	VDR	CHEMBL480626			VDR	CHEMBL1546223
VDR	CHEMBL1546223	VDR	CHEMBL580421			VDR	ZAPA
VDR	ZAPA	VDR	IRIGINOL HEXAACEATATE			VDR	CHEMBL35482
VDR	CHEMBL35482	VDR	ACITRETIN			VDR	CYSTEINE
VDR	CYSTEINE	VDR	PROPICONAZOLE			VDR	BMS-182874
VDR	BMS-182874	VDR	4-METHYLDAPHNETIN			VDR	GENTIAN VIOLET
VDR	GENTIAN VIOLET	VDR	LAPACHONE			VDR	CHEMBL211045
VDR	CHEMBL211045	VDR	CHEMBL135561			VDR	GLIOTOXIN
VDR	GLIOTOXIN	VDR	PHOSMET			VDR	HOMIDIUM BROMIDE
VDR	HOMIDIUM BROMIDE	VDR	ALAZANINE			VDR	ESTRAMUSTINE
VDR	ESTRAMUSTINE	VDR	(S)APOMORPHINE			VDR	TENATOPRAZOLE
VDR	TENATOPRAZOLE	VDR	DESMOSDUMOTIN C			VDR	CASODEX
VDR	CASODEX	VDR	ERGOCRYPTINE			VDR	PYRANTEL PAMOATE
VDR	PYRANTEL PAMOATE	VDR	DIENOCHLOR			VDR	CHEMBL480626
VDR	CHEMBL480626	VDR	DALBERGIONE			VDR	CHEMBL580421
VDR	CHEMBL580421	VDR	CARBOPLATIN			VDR	IRIGINOL HEXAACEATATE
VDR	IRIGINOL HEXAACEATATE	VDR	RETINYL ACETATE			VDR	ACITRETIN
VDR	ACITRETIN	VDR	RALOXIFENE			VDR	PROPICONAZOLE
VDR	PROPICONAZOLE	VDR	LANSOPRAZOLE			VDR	4-METHYLDAPHNETIN
VDR	4-METHYLDAPHNETIN	VDR	DYCLONINE			VDR	LAPACHONE
VDR	LAPACHONE	VDR	CHEMBL24983			VDR	CHEMBL135561
VDR	CHEMBL135561	VDR	7,8-DIHYDROXYFLAVONE			VDR	PHOSMET
VDR	PHOSMET	VDR	CHRYSOPHANOL			VDR	ALAZANINE
VDR	ALAZANINE	VDR	LINOLENIC ACID			VDR	(S)APOMORPHINE
VDR	(S)APOMORPHINE	VDR	SULFOBROMOPHTHALEIN			VDR	DESMOSDUMOTIN C
VDR	DESMOSDUMOTIN C	VDR	LEVISOPRENALINE			VDR	ERGOCRYPTINE
VDR	ERGOCRYPTINE	VDR	SAPPANONE A DIMETHYL ETHER			VDR	DIENOCHLOR
VDR	DIENOCHLOR	VDR	ORTHO-PHTHALALDEHYDE			VDR	DALBERGIONE
VDR	DALBERGIONE	VDR	PHYSCION			VDR	CARBOPLATIN
VDR	CARBOPLATIN	VDR	GUTHION			VDR	RETINYL ACETATE
VDR	RETINYL ACETATE	VDR	CATECHIN			VDR	RALOXIFENE
VDR	RALOXIFENE	VDR	CHEMBL1310701			VDR	LANSOPRAZOLE
VDR	LANSOPRAZOLE	VDR	PROTOPORPHYRIN			VDR	DYCLONINE
VDR	DYCLONINE	VDR	CHEMBL74852			VDR	CHEMBL24983
VDR	CHEMBL24983	VDR	OBTUSAQUINONE			VDR	7,8-DIHYDROXYFLAVONE
VDR	7,8-DIHYDROXYFLAVONE	VDR	SOFALCONE			VDR	CHRYSOPHANOL
VDR	CHRYSOPHANOL	VDR	OMEPRAZOLE			VDR	LINOLENIC ACID
VDR	LINOLENIC ACID	VDR	SODIUM LAURYL SULFATE			VDR	SULFOBROMOPHTHALEIN
VDR	SULFOBROMOPHTHALEIN	VDR	9,10-PHENANTHRENEQUINONE			VDR	LEVISOPRENALINE
VDR	LEVISOPRENALINE	VDR	DICHLOFENTHION			VDR	SAPPANONE A DIMETHYL ETHER
VDR	SAPPANONE A DIMETHYL ETHER	VDR	CALPEPTIN			VDR	ORTHO-PHTHALALDEHYDE
VDR	ORTHO-PHTHALALDEHYDE	VDR	SULFINPYRAZONE			VDR	PHYSCION
VDR	PHYSCION	VDR	METITEPINE			VDR	GUTHION
VDR	GUTHION	VDR	THIOLUTIN			VDR	CATECHIN
VDR	CATECHIN	VDR	ANETHOLTRITHION			VDR	CHEMBL1310701
VDR	CHEMBL1310701	VDR	CHEMBL1362503			VDR	PROTOPORPHYRIN
VDR	PROTOPORPHYRIN	VDR	CHEMBL527584			VDR	CHEMBL74852
VDR	CHEMBL74852	VDR	PYROGALLOL RED			VDR	OBTUSAQUINONE
VDR	OBTUSAQUINONE	VDR	ARACHIDONIC ACID			VDR	SOFALCONE
VDR	SOFALCONE	VDR	CHEMBL54044			VDR	OMEPRAZOLE
VDR	OMEPRAZOLE	VDR	METHYSERGIDE			VDR	SODIUM LAURYL SULFATE
VDR	SODIUM LAURYL SULFATE	VDR	DESERPIDINE			VDR	9,10-PHENANTHRENEQUINONE
VDR	9,10-PHENANTHRENEQUINONE	VDR	CEFDITORIN PIVOXIL			VDR	DICHLOFENTHION
VDR	DICHLOFENTHION	VDR	TYRPHOSTIN 23			VDR	CALPEPTIN
VDR	CALPEPTIN	VDR	CHEMBL1489812			VDR	SULFINPYRAZONE
VDR	SULFINPYRAZONE	VDR	THIOTEPA			VDR	METITEPINE
VDR	METITEPINE	VDR	CHEMBL600694			VDR	THIOLUTIN
VDR	THIOLUTIN	VDR	CEFPIROME			VDR	ANETHOLTRITHION
VDR	ANETHOLTRITHION	VDR	BOCEPREVIR			VDR	CHEMBL1362503
VDR	CHEMBL1362503	VDR	BITHIONOL			VDR	CHEMBL527584
VDR	CHEMBL527584	VDR	PURPUROGALLIN			VDR	PYROGALLOL RED
VDR	PYROGALLOL RED	VDR	TANSHINONE IIA			VDR	ARACHIDONIC ACID
VDR	ARACHIDONIC ACID	VDR	GAMOLENIC ACID			VDR	CHEMBL54044
VDR	CHEMBL54044	VDR	CHEMBL1256813			VDR	METHYSERGIDE
VDR	METHYSERGIDE	VDR	IODOQUINOL			VDR	DESERPIDINE
VDR	DESERPIDINE	VDR	FLUPIRTINE			VDR	CEFDITORIN PIVOXIL
VDR	CEFDITORIN PIVOXIL	VDR	CONGO RED			VDR	TYRPHOSTIN 23
VDR	TYRPHOSTIN 23	VDR	NIFEKALANT			VDR	CHEMBL1489812
VDR	CHEMBL1489812	VDR	SANGUINARINE SULFATE			VDR	THIOTEPA
VDR	THIOTEPA	VDR	CHEMBL268229			VDR	CHEMBL600694
VDR	CHEMBL600694	VDR	MANUMYCIN A			VDR	CEFPIROME
VDR	CEFPIROME	VDR	ARACHIDONOYL GABA			VDR	BOCEPREVIR
VDR	BOCEPREVIR	VDR	CARNOSIC ACID			VDR	BITHIONOL
VDR	BITHIONOL	VDR	METHYL 7-DESHYDROXYPYROGALLIN-4-CARBOXYLATE			VDR	PURPUROGALLIN
VDR	PURPUROGALLIN	VDR	5,7-DIHYDROXYISOFLAVONE			VDR	TANSHINONE IIA
VDR	TANSHINONE IIA	VDR	IODOFORM			VDR	GAMOLENIC ACID
VDR	GAMOLENIC ACID	VDR	CHEMBL599712			VDR	CHEMBL1256813
VDR	CHEMBL1256813	VDR	LOBARIC ACID			VDR	IODOQUINOL
VDR	IODOQUINOL	VDR	CHEMBL601618			VDR	FLUPIRTINE
VDR	FLUPIRTINE	VDR	CHEMBL322970			VDR	CONGO RED
VDR	CONGO RED	VDR	DEXAMETHASONE			VDR	NIFEKALANT
VDR	NIFEKALANT	VDR	DIAMIDE			VDR	SANGUINARINE SULFATE
VDR	SANGUINARINE SULFATE	VDR	LOVASTATIN			VDR	CHEMBL268229
VDR	CHEMBL268229	VDR	CHEMBL601364			VDR	MANUMYCIN A
VDR	MANUMYCIN A	VDR	THIRAM			VDR	ARACHIDONOYL GABA
VDR	ARACHIDONOYL GABA	VDR	CHEMBL56731			VDR	CARNOSIC ACID
VDR	CARNOSIC ACID	VDR	MEDROXYPROGESTERONE ACETATE			VDR	METHYL 7-DESHYDROXYPYROGALLIN-4-CARBOXYLATE
VDR	METHYL 7-DESHYDROXYPYROGALLIN-4-CARBOXYLATE	VDR	PLUMBAGIN			VDR	5,7-DIHYDROXYISOFLAVONE
VDR	5,7-DIHYDROXYISOFLAVONE	VDR	CHEMBL429095			VDR	IODOFORM
VDR	IODOFORM	VDR	DOCEBENONE			VDR	CHEMBL599712
VDR	CHEMBL599712	VDR	ISOETHARINE			VDR	LOBARIC ACID
VDR	LOBARIC ACID	VDR	CARBARIL			VDR	CHEMBL601618
VDR	CHEMBL601618	VDR	CHEMBL505670			VDR	CHEMBL322970
VDR	CHEMBL322970	VDR	RITANSERIN			VDR	DEXAMETHASONE
VDR	DEXAMETHASONE	VDR	PROSULTIAMINE			VDR	DIAMIDE
VDR	DIAMIDE	VDR	IODOACETAMIDE			VDR	LOVASTATIN
VDR	LOVASTATIN	VDR	PHANQUONE			VDR	CHEMBL601364
VDR	CHEMBL601364	VDR	CHEMBL116548			VDR	THIRAM
VDR	THIRAM	VDR	ROTTLERIN			VDR	CHEMBL56731
VDR	CHEMBL56731	VDR	TYRPHOSTIN A9			VDR	MEDROXYPROGESTERONE ACETATE
VDR	MEDROXYPROGESTERONE ACETATE	VDR	CHEMBL1459280			VDR	PLUMBAGIN
VDR	PLUMBAGIN	VDR	PYROGALLOL			VDR	CHEMBL429095
VDR	CHEMBL429095	VDR	AURIN			VDR	DOCEBENONE
VDR	DOCEBENONE	VDR	DITHIOLETHIONE			VDR	ISOETHARINE
VDR	ISOETHARINE	VDR	KETOCONAZOLE			VDR	CARBARIL
VDR	CARBARIL	VDR	MERSALYL			VDR	CHEMBL505670
VDR	CHEMBL505670	VDR	DIMETHYL GAMBOGATE			VDR	RITANSERIN
VDR	RITANSERIN	VDR	CAMPTOTHECIN			VDR	PROSULTIAMINE
VDR	PROSULTIAMINE	VDR	SURAMIN			VDR	IODOACETAMIDE
VDR	IODOACETAMIDE	VDR	CHEMBL1224755			VDR	PHANQUONE
VDR	PHANQUONE	VDR	DEPHOSTATIN			VDR	CHEMBL116548
VDR	CHEMBL116548	VDR	TYRPHOSTIN 25			VDR	ROTTLERIN
VDR	ROTTLERIN	VDR	TRIBUTYLTIN-OXIDE			VDR	TYRPHOSTIN A9
VDR	TYRPHOSTIN A9	VDR	BENZBROMARONE			VDR	CHEMBL1459280
VDR	CHEMBL1459280	VDR	HALOPROGIN			VDR	PYROGALLOL
VDR	PYROGALLOL	VDR	ELDECALCITOL			VDR	AURIN
VDR	AURIN	VDR	PYRITHIONE ZINC			VDR	DITHIOLETHIONE
VDR	DITHIOLETHIONE	VDR	METHYL PARATHIONE			VDR	KETOCONAZOLE
VDR	KETOCONAZOLE	VDR	WARFARIN			VDR	MERSALYL
VDR	MERSALYL	VDR	CHLORPYRIFOS-METHYL			VDR	DIMETHYL GAMBOGATE
VDR	DIMETHYL GAMBOGATE	VDR	DAUNORUBICIN HYDROCHLORIDE			VDR	CAMPTOTHECIN
VDR	CAMPTOTHECIN	VDR	CLOFENOXYDE			VDR	SURAMIN
VDR	SURAMIN	VDR	2-ARACHIDONOYLGLYCEROL			VDR	CHEMBL1224755
VDR	CHEMBL1224755	VDR	OXIDOPAMINE HYDROCHLORIDE			VDR	DEPHOSTATIN
VDR	DEPHOSTATIN	VDR	3R14S-OCHRATOXIN A			VDR	TYRPHOSTIN 25
VDR	TYRPHOSTIN 25	VDR	CHEMBL565893			VDR	TRIBUTYLTIN-OXIDE
VDR	TRIBUTYLTIN-OXIDE	VDR	GW7647			VDR	BENZBROMARONE
VDR	BENZBROMARONE	VDR	OXIDOPAMINE			VDR	HALOPROGIN
VDR	HALOPROGIN	VDR	CINTAZONE			VDR	ELDECALCITOL
VDR	ELDECALCITOL	VDR	STREPTONIGRIN			VDR	PYRITHIONE ZINC
VDR	PYRITHIONE ZINC	VDR	CHEMBL596380			VDR	METHYL PARATHIONE
VDR	METHYL PARATHIONE	VDR	CHLORACYZINE			VDR	WARFARIN
VDR	WARFARIN	VDR	CHEMBL164449			VDR	CHLORPYRIFOS-METHYL
VDR	CHLORPYRIFOS-METHYL	VDR	MECARBAM			VDR	DAUNORUBICIN HYDROCHLORIDE
VDR	DAUNORUBICIN HYDROCHLORIDE	VDR	AMOXAPINE			VDR	CLOFENOXYDE
VDR	CLOFENOXYDE	VDR	CHEMBL521083			VDR	2-ARACHIDONOYLGLYCEROL
VDR	2-ARACHIDONOYLGLYCEROL	VDR	TRIPHENYLSTANNANOL			VDR	OXIDOPAMINE HYDROCHLORIDE
VDR	OXIDOPAMINE HYDROCHLORIDE	VDR	DECYLUBIQUINONE			VDR	3R14S-OCHRATOXIN A
VDR	3R14S-OCHRATOXIN A	VDR	STICTIC ACID			VDR	CHEMBL565893
VDR	CHEMBL565893	VDR	DOCUSATE			VDR	GW7647
VDR	GW7647	VDR	TRETINOIN			VDR	OXIDOPAMINE
VDR	OXIDOPAMINE	VDR	NORSTICTIC ACID			VDR	CINTAZONE
VDR	CINTAZONE	VDR	PROTOPORPHYRIN DISODIUM			VDR	STREPTONIGRIN
VDR	STREPTONIGRIN	VDR	AURINTRICARBOXYLIC ACID			VDR	CHEMBL596380
VDR	CHEMBL596380	VDR	TINORIDINE			VDR	CHLORACYZINE
VDR	CHLORACYZINE	VDR	TOLFENAMIC ACID			VDR	CHEMBL164449
VDR	CHEMBL164449	VDR	ZIRAM			VDR	MECARBAM
VDR	MECARBAM	VDR	BITHIONOLOXIDE			VDR	AMOXAPINE
VDR	AMOXAPINE	VDR	AMBAZONE			VDR	CHEMBL521083
VDR	CHEMBL521083	VDR	LINTITRIPT			VDR	TRIPHENYLSTANNANOL
VDR	TRIPHENYLSTANNANOL	VDR	CHEMBL602213			VDR	DECYLUBIQUINONE
VDR	DECYLUBIQUINONE	VDR	CHEMBL153057			VDR	STICTIC ACID
VDR	STICTIC ACID	VDR	GUANIDINONALTRINDOLE			VDR	DOCUSATE
VDR	DOCUSATE	VDR	ELLAGIC ACID			VDR	TRETINOIN
VDR	TRETINOIN	VDR	LAWSONE			VDR	NORSTICTIC ACID
VDR	NORSTICTIC ACID	VDR	CHEMBL1256719			VDR	PROTOPORPHYRIN DISODIUM
VDR	PROTOPORPHYRIN DISODIUM	VDR	AGROCLAVINE			VDR	AURINTRICARBOXYLIC ACID
VDR	AURINTRICARBOXYLIC ACID	VDR	1.ALPHA.-HYDROXYVITAMIN D5			VDR	TINORIDINE
VDR	TINORIDINE	VDR	TAMOXIFEN			VDR	TOLFENAMIC ACID
VDR	TOLFENAMIC ACID	VDR	ICRF-193			VDR	ZIRAM
VDR	ZIRAM	VDR	MENADIONE			VDR	BITHIONOLOXIDE
VDR	BITHIONOLOXIDE	VDR	HERNANDEZINE			VDR	AMBAZONE
VDR	AMBAZONE	VDR	CHEMBL462861			VDR	LINTITRIPT
VDR	LINTITRIPT	VDR	TRIAZOPHOS			VDR	CHEMBL602213
VDR	CHEMBL602213	VDR	TRIMETREXATE			VDR	CHEMBL153057
VDR	CHEMBL153057	VDR	MALATHION			VDR	GUANIDINONALTRINDOLE
VDR	GUANIDINONALTRINDOLE	VDR	ESTROPIPATE			VDR	ELLAGIC ACID
VDR	ELLAGIC ACID	VDR	METHYLERGONOVINE			VDR	LAWSONE
VDR	LAWSONE	VDR	BRONOPOL			VDR	CHEMBL1256719
VDR	CHEMBL1256719	VDR	PATULIN			VDR	AGROCLAVINE
VDR	AGROCLAVINE	VDR	CHEMBL538798			VDR	1.ALPHA.-HYDROXYVITAMIN D5
VDR	1.ALPHA.-HYDROXYVITAMIN D5	VDR	CHLOROTHALONIL			VDR	TAMOXIFEN
VDR	TAMOXIFEN	VDR	CHEMBL581044			VDR	ICRF-193
VDR	ICRF-193	VDR	ALLOXAN			VDR	MENADIONE
VDR	MENADIONE	VDR	ERYTHROSINE			VDR	HERNANDEZINE
VDR	HERNANDEZINE	VDR	THIMEROSAL			VDR	CHEMBL462861
VDR	CHEMBL462861	VDR	PANTOPRAZOLE			VDR	TRIAZOPHOS
VDR	TRIAZOPHOS	VDR	ZOMEPIRAC SODIUM			VDR	TRIMETREXATE
VDR	TRIMETREXATE	VDR	METHOTREXATE			VDR	MALATHION
VDR	MALATHION	VDR	CHEMBL56393			VDR	ESTROPIPATE
VDR	ESTROPIPATE	VDR	MK-571			VDR	METHYLERGONOVINE
VDR	METHYLERGONOVINE	VDR	IDEBENONE			VDR	BRONOPOL
VDR	BRONOPOL	VDR	SAPPANONE A TRIMETHYL ETHER			VDR	PATULIN
VDR	PATULIN	VDR	CHEMBL1256186			VDR	CHEMBL538798
VDR	CHEMBL538798	VDR	CHEMBL1549738			VDR	CHLOROTHALONIL
VDR	CHLOROTHALONIL	VDR	DIXANTHOGEN			VDR	CHEMBL581044
VDR	CHEMBL581044	VDR	ACRIFLAVINE			VDR	ALLOXAN
VDR	ALLOXAN	VDR	OXYTETRACYCLINE HYDROCHLORIDE			VDR	ERYTHROSINE
VDR	ERYTHROSINE	VDR	CHEMBL1334465			VDR	THIMEROSAL
VDR	THIMEROSAL	VDR	BENZIODARONE			VDR	PANTOPRAZOLE
VDR	PANTOPRAZOLE	VDR	CLODRONIC ACID			VDR	ZOMEPIRAC SODIUM
VDR	ZOMEPIRAC SODIUM	VDR	CHEMBL122355			VDR	METHOTREXATE
VDR	METHOTREXATE	VDR	BENZYL ISOTHIOCYANATE			VDR	CHEMBL56393
VDR	CHEMBL56393	VDR	TETRAHYDROGAMBOGIC ACID			VDR	MK-571
VDR	MK-571	VDR	BITHIONOLATE SODIUM			VDR	IDEBENONE
VDR	IDEBENONE	VDR	ALITRETINOIN			VDR	SAPPANONE A TRIMETHYL ETHER
VDR	SAPPANONE A TRIMETHYL ETHER	VDR	EBSELEN			VDR	CHEMBL1256186
VDR	CHEMBL1256186	VDR	ISOPROTERENOL			VDR	CHEMBL1549738
VDR	CHEMBL1549738	VDR	CHEMBL119878			VDR	DIXANTHOGEN
VDR	DIXANTHOGEN	VDR	CHEMBL313737			VDR	ACRIFLAVINE
VDR	ACRIFLAVINE	VDR	IODOPHTHALEIN			VDR	OXYTETRACYCLINE HYDROCHLORIDE
VDR	OXYTETRACYCLINE HYDROCHLORIDE	VDR	EDARAVONE			VDR	CHEMBL1334465
VDR	CHEMBL1334465	VDR	METHOXYARACHIDONOYL FLUOROPHOSPHONATE			VDR	BENZIODARONE
VDR	BENZIODARONE	VDR	CHEMBL1498652			VDR	CLODRONIC ACID
VDR	CLODRONIC ACID	VDR	MELENGESTROL ACETATE			VDR	CHEMBL122355
VDR	CHEMBL122355	VDR	VITAMIN K3H2			VDR	BENZYL ISOTHIOCYANATE
VDR	BENZYL ISOTHIOCYANATE	VDR	BRIMONIDINE			VDR	TETRAHYDROGAMBOGIC ACID
VDR	TETRAHYDROGAMBOGIC ACID	VDR	TETRABROMOBENZOTRIAZOLE			VDR	BITHIONOLATE SODIUM
VDR	BITHIONOLATE SODIUM	VDR	MERCURIC CHLORIDE			VDR	ALITRETINOIN
VDR	ALITRETINOIN	VDR	NITROXOLINE			VDR	EBSELEN
VDR	EBSELEN	VDR	URACIL MUSTARD			VDR	ISOPROTERENOL
VDR	ISOPROTERENOL	VDR	CHEMBL602763			VDR	CHEMBL119878
VDR	CHEMBL119878	VDR	ROSE BENGAL			VDR	CHEMBL313737
VDR	CHEMBL313737	VDR	DAMNACANTHAL			VDR	IODOPHTHALEIN
VDR	IODOPHTHALEIN	VDR	4-AMINOPHENOL			VDR	EDARAVONE
VDR	EDARAVONE	VDR	CHEMBL169233			VDR	METHOXYARACHIDONOYL FLUOROPHOSPHONATE
VDR	METHOXYARACHIDONOYL FLUOROPHOSPHONATE	VDR	2',4'-DIHYDROXYCHALCONE			VDR	CHEMBL1498652
VDR	CHEMBL1498652	VDR	CURCUMIN			VDR	MELENGESTROL ACETATE
VDR	MELENGESTROL ACETATE	VDR	BENSERAZIDE			VDR	VITAMIN K3H2
VDR	VITAMIN K3H2	VDR	TRICIFEROL			VDR	BRIMONIDINE
VDR	BRIMONIDINE	VDR	CHEMBL457504			VDR	TETRABROMOBENZOTRIAZOLE
VDR	TETRABROMOBENZOTRIAZOLE	VDR	NOREPINEPHRINE			VDR	MERCURIC CHLORIDE
VDR	MERCURIC CHLORIDE	VDR	CHEMBL126804			VDR	NITROXOLINE
VDR	NITROXOLINE	VDR	CHEMBL180917			VDR	URACIL MUSTARD
VDR	URACIL MUSTARD	VDR	CYSTAMINE DIHYDROCHLORIDE			VDR	CHEMBL602763
VDR	CHEMBL602763	VDR	CHEMBL59532			VDR	ROSE BENGAL
VDR	ROSE BENGAL	VDR	CALCIMYCIN			VDR	DAMNACANTHAL
VDR	DAMNACANTHAL	VDR	FLUACIZINE			VDR	4-AMINOPHENOL
VDR	4-AMINOPHENOL	VDR	BROMOCRIPTINE			VDR	CHEMBL169233
VDR	CHEMBL169233	VDR	CHEMBL1465049			VDR	2',4'-DIHYDROXYCHALCONE
VDR	2',4'-DIHYDROXYCHALCONE	VDR	2-BENZOYL-5-METHOXYBENZOQUINONE			VDR	CURCUMIN
VDR	CURCUMIN	VDR	PYRROLIDINE DITHIOCARBAMATE			VDR	BENSERAZIDE
VDR	BENSERAZIDE	VDR	FENBUTATIN OXIDE			VDR	TRICIFEROL
VDR	TRICIFEROL	VDR	ANDROSTANOLONE			VDR	CHEMBL457504
VDR	CHEMBL457504	VDR	IRINOTECAN			VDR	NOREPINEPHRINE
VDR	NOREPINEPHRINE	VDR	JUGLONE			VDR	CHEMBL126804
VDR	CHEMBL126804	VDR	CAPTAMINE			VDR	CHEMBL180917
VDR	CHEMBL180917	VDR	GATIFLOXACIN			VDR	CYSTAMINE DIHYDROCHLORIDE
VDR	CYSTAMINE DIHYDROCHLORIDE	VDR	OXCARBAZEPINE			VDR	CHEMBL59532
VDR	CHEMBL59532	VDR	CHEMBL421215			VDR	CALCIMYCIN
VDR	CALCIMYCIN	VDR	ECONAZOLE NITRATE			VDR	FLUACIZINE
VDR	FLUACIZINE	VDR	CALCIUM			VDR	BROMOCRIPTINE
VDR	BROMOCRIPTINE	VDR	4-CHLOROMERCURIBENZOIC ACID			VDR	CHEMBL1465049
VDR	CHEMBL1465049	VDR	CHEMBL59150			VDR	2-BENZOYL-5-METHOXYBENZOQUINONE
VDR	2-BENZOYL-5-METHOXYBENZOQUINONE	VDR	NORDIHYDROGUAIARETIC ACID			VDR	PYRROLIDINE DITHIOCARBAMATE
VDR	PYRROLIDINE DITHIOCARBAMATE	VDR	CYCLOVALONE			VDR	FENBUTATIN OXIDE
VDR	FENBUTATIN OXIDE	VDR	SHIKONIN			VDR	ANDROSTANOLONE
VDR	ANDROSTANOLONE	VDR	HAEMATOXYLIN			VDR	IRINOTECAN
VDR	IRINOTECAN	VDR	CHEMBL154580			VDR	JUGLONE
VDR	JUGLONE	VDR	TEMEFOS			VDR	CAPTAMINE
VDR	CAPTAMINE	VDR	CHEMBL166486			VDR	GATIFLOXACIN
VDR	GATIFLOXACIN	VDR	IPRONIAZID SULFATE			VDR	OXCARBAZEPINE
VDR	OXCARBAZEPINE	VDR	RITONAVIR			VDR	CHEMBL421215
VDR	CHEMBL421215	VDR	MESALAMINE			VDR	ECONAZOLE NITRATE
VDR	ECONAZOLE NITRATE	VDR	ARACHIDONYL TRIFLUOROMETHYLKETONE			VDR	CALCIUM
VDR	CALCIUM	VDR	CHLORPYRIFOS			VDR	4-CHLOROMERCURIBENZOIC ACID
VDR	4-CHLOROMERCURIBENZOIC ACID	VDR	BROMOENOL LACTONE			VDR	CHEMBL59150
VDR	CHEMBL59150	VDR	R-N-PROPYLNORAPOMORPHINE			VDR	NORDIHYDROGUAIARETIC ACID
VDR	NORDIHYDROGUAIARETIC ACID	HNF1A	NORLEUCINE			VDR	CYCLOVALONE
VDR	CYCLOVALONE					VDR	SHIKONIN
VDR	SHIKONIN					VDR	HAEMATOXYLIN
VDR	HAEMATOXYLIN					VDR	CHEMBL154580
VDR	CHEMBL154580					VDR	TEMEFOS
VDR	TEMEFOS					VDR	CHEMBL166486
VDR	CHEMBL166486					VDR	IPRONIAZID SULFATE
VDR	IPRONIAZID SULFATE					VDR	RITONAVIR
VDR	RITONAVIR					VDR	MESALAMINE
VDR	MESALAMINE					VDR	ARACHIDONYL TRIFLUOROMETHYLKETONE
VDR	ARACHIDONYL TRIFLUOROMETHYLKETONE					VDR	CHLORPYRIFOS
VDR	CHLORPYRIFOS					VDR	BROMOENOL LACTONE
VDR	BROMOENOL LACTONE					VDR	R-N-PROPYLNORAPOMORPHINE
VDR	R-N-PROPYLNORAPOMORPHINE					TNFSF11	DENOSUMAB
PLA2G10	VARESPLADIB METHYL					TNFSF11	LENALIDOMIDE
PLA2G10	VARESPLADIB					TNFSF11	ANASTROZOLE
						TNFSF11	LETROZOLE
						CEACAM1	ARCITUMOMAB
						CASP5	EMRICASAN
						NOX1	CHEMBL587104
						NOX1	PHENOTHIAZINE
						ST14	SURAMIN

## Sheet: C8 (Bladder cluster)
GO:0030855		GO:0050891		GO:0043588		GO:0055078		GO:0035239
gene	drug	gene	drug	gene	drug	gene	drug	gene	drug
IL1A	BERMEKIMAB	SCNN1B	TRIAMTERENE	IL1A	BERMEKIMAB	ATP1A4	DESLANOSIDE	EPHA1	VANDETANIB
IL1A	RILONACEPT	SCNN1B	AMILORIDE HYDROCHLORIDE	IL1A	RILONACEPT	ATP1A4	DIGITOXIN	HPGD	DITHIOLETHIONE
IL1A	OLANZAPINE	SCNN1B	AMILORIDE	IL1A	OLANZAPINE	ATP1A4	ACETYLDIGITOXIN	HPGD	3,4-DIDESMETHYL-5-DESHYDROXY-3'-ETHOXYSCLEROIN
IL1A	AMG-108	SCNN1B	P-1037	IL1A	AMG-108	ATP1A4	DIGOXIN	HPGD	ALTANSERIN
IL1A	HYDROXYCHLOROQUINE	SCNN1B	FARGLITAZAR	IL1A	HYDROXYCHLOROQUINE	IL1A	RILONACEPT	HPGD	PURPURIN
IL1A	MABP1	SCNN1B	GLYBURIDE	IL1A	MABP1	IL1A	HYDROXYCHLOROQUINE	HPGD	PHENAMIPHOS
KRT19	CHEMBL35482	IL1A	BERMEKIMAB	ITGB6	STX-100	IL1A	OLANZAPINE	HPGD	CHEMBL284609
KRT19	DEXAMETHASONE	IL1A	RILONACEPT	ITGB6	INTETUMUMAB	IL1A	AMG-108	HPGD	GALLIC ACID
PPARG	MK-0533	IL1A	OLANZAPINE	ITGB6	ABITUZUMAB	IL1A	BERMEKIMAB	HPGD	CHEMBL471005
PPARG	BARDOXOLONE METHYL	IL1A	AMG-108	ITGB6	GLPG-0187	IL1A	MABP1	HPGD	CATECHOL
PPARG	INT131	IL1A	HYDROXYCHLOROQUINE	SHH	VISMODEGIB	SCNN1B	TRIAMTERENE	HPGD	CHEMBL56393
PPARG	ARHALOFENATE	IL1A	MABP1	SHH	ROBOTNIKININ	SCNN1B	AMILORIDE	HPGD	(S)-THIORPHAN
PPARG	MESALAMINE	ITGB6	STX-100	SHH	CAFFEINE	SCNN1B	AMILORIDE HYDROCHLORIDE	HPGD	CHEMBL244707
PPARG	FARGLITAZAR	ITGB6	INTETUMUMAB			SCNN1B	FARGLITAZAR	HPGD	PYRROLIDINE DITHIOCARBAMATE
PPARG	ROSIGLITAZONE	ITGB6	ABITUZUMAB			SCNN1B	P-1037	HPGD	MUNDULONE
PPARG	AVE0847	ITGB6	GLPG-0187			SCNN1B	GLYBURIDE	HPGD	CHEMBL222808
PPARG	CIGLITAZONE	PTGS2	MELOXICAM					HPGD	KAINIC ACID
PPARG	INDEGLITAZAR	PTGS2	NIMESULIDE					HPGD	CHEMBL516616
PPARG	RIVOGLITAZONE	PTGS2	MECLOFENAMATE SODIUM					HPGD	METHYL 7-DESHYDROXYPYROGALLIN-4-CARBOXYLATE
PPARG	RAGAGLITAZAR	PTGS2	NAPROXEN ETEMESIL					HPGD	CHEMBL1465049
PPARG	CLX-0921	PTGS2	IBUPROFEN					HPGD	BRIMONIDINE
PPARG	ETALOCIB	PTGS2	SUPROFEN					HPGD	FUMARPROTOCETRARIC ACID
PPARG	NETOGLITAZONE	PTGS2	PIROXICAM					HPGD	MYRICETIN
PPARG	TROGLITAZONE	PTGS2	OXYPHENBUTAZONE					HPGD	FPL-55712
PPARG	TESAGLITAZAR	PTGS2	BROMFENAC SODIUM					HPGD	CHEMBL452954
PPARG	SODELGLITAZAR	PTGS2	IBUPROFEN LYSINE					HPGD	CURCUMIN
PPARG	MBX-2044	PTGS2	ETODOLAC					HPGD	CHEMBL67535
PPARG	IMIGLITAZAR	PTGS2	AMINOSALICYLATE POTASSIUM					HPGD	LY-255283
PPARG	BALSALAZIDE DISODIUM	PTGS2	KETOPROFEN					HPGD	APIGENIN
PPARG	ATX08-001	PTGS2	NAPROXCINOD					HPGD	ALPRAZOLAM
PPARG	BALSALAZIDE	PTGS2	CELECOXIB					HPGD	CARMINE
PPARG	PIOGLITAZONE	PTGS2	DICLOFENAC SODIUM					HPGD	AURIN
PPARG	BALAGLITAZONE	PTGS2	DIFLUNISAL					HPGD	LORECLEZOLE
PPARG	PIOGLITAZONE HYDROCHLORIDE	PTGS2	CARPROFEN					HPGD	PHOSMET
PPARG	EFATUTAZONE HYDROCHLORIDE	PTGS2	ACETAMINOPHEN					HPGD	PEUCENIN
PPARG	ALEGLITAZAR	PTGS2	FENOPROFEN CALCIUM					HPGD	PHENYLMERCURIC ACETATE
PPARG	OLSALAZINE SODIUM	PTGS2	DICLOFENAC EPOLAMINE					HPGD	CARBIDOPA
PPARG	EFATUTAZONE	PTGS2	NS-398					HPGD	CHEMBL607309
PPARG	ROSIGLITAZONE MALEATE	PTGS2	VALDECOXIB					HPGD	CEAROIN
PPARG	OMS405	PTGS2	BROMFENAC					HPGD	CARNOSIC ACID
PPARG	MURAGLITAZAR	PTGS2	OLSALAZINE SODIUM					HPGD	OXYTETRACYCLINE HYDROCHLORIDE
PPARG	SULFASALAZINE	PTGS2	ETORICOXIB					HPGD	LECANORIC ACID
PPARG	CHEMBL434063	PTGS2	BISMUTH SUBSALICYLATE					HPGD	KOPARIN
PPARG	DB959	PTGS2	NABUMETONE					HPGD	HYDROQUINONE
PPARG	NAVEGLITAZAR	PTGS2	FENOPROFEN					HPGD	CHEMBL472656
PPARG	LOBEGLITAZONE	PTGS2	NEPAFENAC					HPGD	SULFADIAZINE, SILVER
PPARG	BENZBROMARONE	PTGS2	DICLOFENAC					HPGD	CHEMBL469309
PPARG	E319	PTGS2	LUMIRACOXIB					HPGD	TOLFENAMIC ACID
PPARG	OXEGLITAZAR	PTGS2	NAPROXEN SODIUM					HPGD	CHEMBL1459280
PPARG	MITOGLITAZONE	PTGS2	KETOROLAC TROMETHAMINE					HPGD	DNQX
PPARG	TETRADECYLTHIOACETIC ACID	PTGS2	INDOMETHACIN					HPGD	DEPHOSTATIN
PPARG	CHEMBL2208196	PTGS2	TOLMETIN SODIUM					HPGD	OMEPRAZOLE
PPARG	CHEMBL1833984	PTGS2	FLURBIPROFEN SODIUM					HPGD	DISULFIRAM
PPARG	RALOXIFENE HYDROCHLORIDE	PTGS2	OXAPROZIN POTASSIUM					HPGD	MESALAMINE
PPARG	IPRODIONE	PTGS2	ASPIRIN					HPGD	(4-CHLOROPHENYL)(MORPHOLINO)METHANETHIONE
PPARG	GLITAZONE	PTGS2	KETOROLAC					HPGD	CHEMBL598663
PPARG	CHEMBL2178586	PTGS2	OXAPROZIN					HPGD	CHEMBL502257
PPARG	PSAMMAPLIN A	PTGS2	MESALAMINE					HPGD	CHEMBL120806
PPARG	PROCHLORAZ	PTGS2	TOLMETIN					HPGD	CHEMBL68534
PPARG	CHEMBL202243	PTGS2	PARECOXIB					HPGD	CHEMBL277148
PPARG	TREPROSTINIL	PTGS2	SULFASALAZINE					HPGD	QUINALIZARIN
PPARG	CELECOXIB	PTGS2	MEFENAMIC ACID					HPGD	CHEMBL585269
PPARG	ISOSILYBIN A	PTGS2	POLMACOXIB					HPGD	GW282974X
PPARG	ELATOSIDE D	PTGS2	TENOXICAM					HPGD	CHEMBL529138
PPARG	ECHINATIN	PTGS2	SALSALATE					HPGD	ALLITRIDIN
PPARG	CHLORFENAPYR	PTGS2	NAPROXEN					HPGD	CHEMBL602807
PPARG	METHOTREXATE	PTGS2	APRICOXIB					HPGD	OBTUSAQUINONE
PPARG	PROPYLPYRAZOLETRIOL	PTGS2	SULINDAC					HPGD	ELLAGIC ACID
PPARG	METAGLIDASEN	PTGS2	DICLOFENAC POTASSIUM					HPGD	ZAPRINAST
PPARG	GANCAONIN L	PTGS2	IBUPROFEN SODIUM					HPGD	PENTABROMOPHENOL
PPARG	GLYBURIDE	PTGS2	PHENYLBUTAZONE					HPGD	LEOIDIN
PPARG	GLABRONE	PTGS2	BALSALAZIDE					HPGD	CLORGYLINE HYDROCHLORIDE
PPARG	ROTENONE	PTGS2	ROFECOXIB					HPGD	CHEMBL166486
PPARG	CHEMBL2178596	PTGS2	FLURBIPROFEN					HPGD	SULFANITRAN
PPARG	GLABROL	PTGS2	THALIDOMIDE					HPGD	1,2-NAPHTHOQUINONE
PPARG	FENOFIBRIC ACID	PTGS2	BALSALAZIDE DISODIUM					HPGD	PAPAVERINE HYDROCHLORIDE
PPARG	DIMETHENAMID	PTGS2	AMINOSALICYLATE SODIUM					HPGD	KETANSERIN TARTRATE
PPARG	3R14S-OCHRATOXIN A	PTGS2	DEXIBUPROFEN					HPGD	2',4'-DIHYDROXYCHALCONE
PPARG	METHOXYCHLOR	PTGS2	CYCLOSPORINE					HPGD	FOSFONET
PPARG	GW501516	PTGS2	RWJ-67657					HPGD	CHEMBL38508
PPARG	PATULIN	PTGS2	HYDROXYCHLOROQUINE					HPGD	CHEMBL50267
PPARG	CHEMBL184450	PTGS2	URSOLIC ACID					HPGD	IRIGINOL HEXAACEATATE
PPARG	THIAZOLIDINEDIONE	PTGS2	IMRECOXIB					HPGD	OXYBENZONE
PPARG	PROPYLPARABEN	PTGS2	(R)-IBUPROPHEN					HPGD	CHEMBL239439
PPARG	BENSULIDE	PTGS2	CIMICOXIB					HPGD	BENZBROMARONE
PPARG	PHENOTHIAZINE	PTGS2	RALOXIFENE					HPGD	DIOXYBENZONE
PPARG	TECNAZENE	PTGS2	CURCUMIN					HPGD	CHEMBL222556
PPARG	GENTIAN VIOLET	PTGS2	CAPECITABINE					HPGD	CHLORANIL
PPARG	ZOLEDRONIC ACID	PTGS2	LICOFELONE					HPGD	QUERCETIN
PPARG	METHYLTHIONINIUM CHLORIDE	PTGS2	ATENOLOL					HPGD	LUTEOLIN
PPARG	LICOFLAVANONE A	PTGS2	DERSALAZINE					HPGD	TARENFLURBIL
PPARG	ENOXOLONE	PTGS2	RESERPINE					HPGD	DERRUBONE
PPARG	OLANZAPINE	PTGS2	CHEMBL2171117					HPGD	CHEMBL1256291
PPARG	ASPIRIN	PTGS2	FENBUFEN					HPGD	CHEMBL242171
PPARG	SHINFLAVANONE	PTGS2	OXALIPLATIN					HPGD	HYPERICIN
PPARG	ABIETIC ACID	PTGS2	DARBUFELONE					HPGD	PIRINIXIC ACID
PPARG	PHENOLPHTHALEIN	PTGS2	VB-201					HPGD	PLUMBAGIN
PPARG	KANZONOL W	PTGS2	E163					HPGD	GENISTEIN
PPARG	KANZONOL X	PTGS2	CURCUMIN PYRAZOLE					HPGD	2-BENZOYL-5-METHOXYBENZOQUINONE
PPARG	KEPONE	KCNN4	CHLORZOXAZONE					HPGD	BITHIONOL
PPARG	TRIFLOXYSTROBIN	KCNN4	SENICAPOC					HPGD	TPCK
PPARG	CHEMBL312032	SHH	VISMODEGIB					HPGD	TYRPHOSTIN 47
PPARG	DICHLOROPHEN	SHH	ROBOTNIKININ					HPGD	CHEMBL1214407
PPARG	LEVOTHYROXINE	SHH	CAFFEINE					HPGD	OXOGLAUCINE
PPARG	MYCOPHENOLIC ACID							HPGD	CHEMBL73711
PPARG	ESTRADIOL							HPGD	DIALLYLDISULFIDE
PPARG	CHEMBL2208197							HPGD	PAEONOL
PPARG	HESPERETIN							HPGD	DIHYDROXIDINE
PPARG	SEIMATOPOLIDE A							HPGD	FLAVANONE
PPARG	SPIRONOLACTONE							HPGD	PYRITHIONE ZINC
PPARG	CHEMBL1834951							HPGD	MERCURIC CHLORIDE
PPARG	GW7647							HPGD	ATHRAQUINONES A
PPARG	FLUORODIFEN							HPGD	FLUFENAMIC ACID
PPARG	PHENAMIPHOS							HPGD	LUZINDOLE
PPARG	PROSTAGLANDIN D2							HPGD	PYRROLIDINE DITHIOCARBAMIC ACID, AMMONIUM SALT
PPARG	APIGENIN							HPGD	EMBELIN
PPARG	FLUDIOXONIL							HPGD	PENTACHLOROPHENOL
PPARG	FLUOXASTROBIN							HPGD	DIETHYLTOLUAMIDE
PPARG	SHINPTEROCARPIN							HPGD	CHEMBL35482
PPARG	NALED							HPGD	CHEMBL1388908
PPARG	CHEMBL599165							HPGD	TRICLOFENOL
PPARG	AMORFRUTIN A							HPGD	CHEMBL77387
PPARG	CHEMBL166112							HPGD	AMBUNOL
PPARG	9,10-PHENANTHRENEQUINONE							HPGD	CONGO RED
PPARG	CHEMBL2208195							HPGD	PHLORETIN
PPARG	CHEMBL2057864							HPGD	BAICALEIN
PPARG	ALDICARB							HPGD	CHEMBL1485420
PPARG	CHEMBL2178583							HPGD	LINOLEIC ACID
PPARG	2-PHENYLPHENOL							HPGD	GUTHION
PTK6	VANDETANIB							HPGD	METHYLDOPA (RACEMIC)
PTK6	CEDIRANIB							HPGD	TOLMETIN SODIUM
PTK6	R-406							HPGD	THIOTEPA
PTK6	OSI-632							HPGD	CAPSAZEPINE
PTK6	TAK-715							HPGD	ARACHIDONIC ACID
PTK6	DASATINIB							HPGD	DEMETHYLENCECALIN
PTK6	SB-202190							HPGD	KAEMPFEROL
PTK6	TAE-684							HPGD	TYRPHOSTIN 23
SDC1	HEPARIN							HPGD	CHEMBL581929
SDC1	INDATUXIMAB RAVTANSINE							HPGD	ZEARALENONE
SHH	VISMODEGIB							HPGD	CHEMBL592124
SHH	ROBOTNIKININ							HPGD	CHEMBL261123
SHH	CAFFEINE							HPGD	KETANSERIN
								HPGD	4-CHLOROMERCURIBENZOIC ACID
								HPGD	CHEMBL80155
								HPGD	ARACHIDONOYL GLYCINE
								HPGD	SAPPANONE A DIMETHYL ETHER
								HPGD	LIOTHYRONINE SODIUM
								HPGD	DANTHRON
								HPGD	CHEMBL595227
								HPGD	PROSTAGLANDIN A2
								HPGD	SOFALCONE
								HPGD	CHEMBL220845
								HPGD	ONONETIN
								HPGD	3-METHOXYCATECHOL
								HPGD	CHEMBL1214274
								HPGD	ZARDAVERINE
								HPGD	BROMOENOL LACTONE
								HPGD	CHEMBL25230
								HPGD	CHEMBL421215
								HPGD	TRANILAST
								HPGD	NIFEDIPINE
								HPGD	SODIUM CHLORIDE
								HPGD	SULFASALAZINE
								HPGD	CHEMBL1255936
								HPGD	THIRAM
								HPGD	SULFINPYRAZONE
								HPGD	E927A
								HPGD	CHEMBL601618
								HPGD	CAPTAN
								HPGD	CHEMBL515505
								HPGD	CHEMBL72365
								HPGD	CHEMBL429095
								HPGD	FLAVONE
								HPGD	PIPERINE
								HPGD	GOSSYPOL
								HPGD	U-0126
								HPGD	7-NITROINDAZOLE
								HPGD	BENZOTHIAZYL DISULFIDE
								HPGD	CHEMBL242172
								HPGD	THIOGUANINE
								HPGD	PURPUROGALLIN
								HPGD	HEMATOXYLIN
								HPGD	EMODIC ACID
								HPGD	DICHLOROPHEN
								HPGD	3,4-DIMETHOXYDALBERGIONE
								HPGD	CHEMBL271023
								HPGD	CHEMBL39878
								HPGD	CLOROPHENE
								HPGD	REV-5901
								HPGD	STICTIC ACID
								HPGD	BAY-11-7085
								HPGD	AMENTOFLAVONE
								HPGD	CHEMBL225513
								HPGD	NITRAZEPAM
								HPGD	NBQX
								HPGD	HOMIDIUM BROMIDE
								HPGD	TANSHINONE IIA
								HPGD	KHELLIN
								HPGD	CHLOROTHALONIL
								HPGD	THIMEROSAL
								HPGD	5,7-DIHYDROXYISOFLAVONE
								HPGD	2-ARACHIDONOYLGLYCEROL
								HPGD	7,8-DIHYDROXYFLAVONE
								HPGD	CHEMBL395915
								HPGD	IBUPROFEN
								HPGD	2',BETA-DIHYDROXYCHALCONE
								HPGD	CADMIUM DICHLORIDE
								HPGD	HEXACHLOROPHENE
								HPGD	GOSSYPETIN
								HPGD	PYROGALLOL
								HPGD	SUPROFEN METHYL ESTER
								HPGD	CISPLATIN
								HPGD	NORSTICTIC ACID
								HPGD	HAEMATOXYLIN
								HPGD	EPHEDRINE SULFATE
								HPGD	CHEMBL53898
								HPGD	CHEMBL592106
								HPGD	CHEMBL585628
								HPGD	DIHYDREXIDINE HYDROCHLORIDE
								HPGD	2-MERCAPTOBENZOTHIAZOLE
								HPGD	CHEMBL1368535
								HPGD	MECYSTEINE HYDROCHLORIDE
								HPGD	CHEMBL1481974
								HPGD	CHEMBL1332182
								HPGD	7-CHLOROKYNURENIC ACID
								HPGD	TRICLOSAN
								HPGD	IODOPHTHALEIN
								HPGD	CHEMBL484663
								HPGD	CHEMBL523200
								HPGD	ZAPA
								HPGD	CHEMBL531709
								HPGD	BERGAPTOL
								HPGD	MANGOSTIN
								HPGD	EBSELEN
								HPGD	NORDIHYDROGUAIARETIC ACID
								HPGD	3-HYDROXYCOUMARIN
								HPGD	ACETYLSEROTONIN
								HPGD	IRIGENOL
								HPGD	JUGLONE
								HPGD	FENTICLOR
								HPGD	CHEMBL1091971
								HPGD	CHLORPROPHAM
								PTGS2	MELOXICAM
								PTGS2	NIMESULIDE
								PTGS2	MECLOFENAMATE SODIUM
								PTGS2	NAPROXEN ETEMESIL
								PTGS2	IBUPROFEN
								PTGS2	SUPROFEN
								PTGS2	PIROXICAM
								PTGS2	OXYPHENBUTAZONE
								PTGS2	BROMFENAC SODIUM
								PTGS2	IBUPROFEN LYSINE
								PTGS2	ETODOLAC
								PTGS2	AMINOSALICYLATE POTASSIUM
								PTGS2	KETOPROFEN
								PTGS2	NAPROXCINOD
								PTGS2	CELECOXIB
								PTGS2	DICLOFENAC SODIUM
								PTGS2	DIFLUNISAL
								PTGS2	CARPROFEN
								PTGS2	ACETAMINOPHEN
								PTGS2	FENOPROFEN CALCIUM
								PTGS2	DICLOFENAC EPOLAMINE
								PTGS2	NS-398
								PTGS2	VALDECOXIB
								PTGS2	BROMFENAC
								PTGS2	OLSALAZINE SODIUM
								PTGS2	ETORICOXIB
								PTGS2	BISMUTH SUBSALICYLATE
								PTGS2	NABUMETONE
								PTGS2	FENOPROFEN
								PTGS2	NEPAFENAC
								PTGS2	DICLOFENAC
								PTGS2	LUMIRACOXIB
								PTGS2	NAPROXEN SODIUM
								PTGS2	KETOROLAC TROMETHAMINE
								PTGS2	INDOMETHACIN
								PTGS2	TOLMETIN SODIUM
								PTGS2	FLURBIPROFEN SODIUM
								PTGS2	OXAPROZIN POTASSIUM
								PTGS2	ASPIRIN
								PTGS2	KETOROLAC
								PTGS2	OXAPROZIN
								PTGS2	MESALAMINE
								PTGS2	TOLMETIN
								PTGS2	PARECOXIB
								PTGS2	SULFASALAZINE
								PTGS2	MEFENAMIC ACID
								PTGS2	POLMACOXIB
								PTGS2	TENOXICAM
								PTGS2	SALSALATE
								PTGS2	NAPROXEN
								PTGS2	APRICOXIB
								PTGS2	SULINDAC
								PTGS2	DICLOFENAC POTASSIUM
								PTGS2	IBUPROFEN SODIUM
								PTGS2	PHENYLBUTAZONE
								PTGS2	BALSALAZIDE
								PTGS2	ROFECOXIB
								PTGS2	FLURBIPROFEN
								PTGS2	THALIDOMIDE
								PTGS2	BALSALAZIDE DISODIUM
								PTGS2	AMINOSALICYLATE SODIUM
								PTGS2	DEXIBUPROFEN
								PTGS2	CYCLOSPORINE
								PTGS2	RWJ-67657
								PTGS2	HYDROXYCHLOROQUINE
								PTGS2	URSOLIC ACID
								PTGS2	IMRECOXIB
								PTGS2	(R)-IBUPROPHEN
								PTGS2	CIMICOXIB
								PTGS2	RALOXIFENE
								PTGS2	CURCUMIN
								PTGS2	CAPECITABINE
								PTGS2	LICOFELONE
								PTGS2	ATENOLOL
								PTGS2	DERSALAZINE
								PTGS2	RESERPINE
								PTGS2	CHEMBL2171117
								PTGS2	FENBUFEN
								PTGS2	OXALIPLATIN
								PTGS2	DARBUFELONE
								PTGS2	VB-201
								PTGS2	E163
								PTGS2	CURCUMIN PYRAZOLE
								CCL11	BERTILIMUMAB
								CCL11	ROXITHROMYCIN
								CCL11	METHADONE
								SHH	VISMODEGIB
								SHH	ROBOTNIKININ
								SHH	CAFFEINE
								SPINT1	SURAMIN

## Sheet: C9 (Squamous cluster)
GO:0008544		GO:0098609		GO:0061436		GO:0002934		GO:0052548
gene	drug	gene	drug	gene	drug	gene	drug	gene	drug
CDH3	PF-06671008	CDH3	PF-06671008	SFN	IMATINIB	DSP	ENALAPRIL	BIRC5	GATAPARSEN
DSP	ENALAPRIL	DSP	ENALAPRIL	TRPV4	GSK2798745	PERP	CYCLOPHOSPHAMIDE	BIRC5	CALCITONIN
SFN	IMATINIB	LAMA3	OCRIPLASMIN	TRPV4	CHEMBL120580	PERP	EPIRUBICIN	BIRC5	DOXORUBICIN
LAMA3	OCRIPLASMIN	S100A8	METHOTREXATE	P2RY2	DENUFOSOL	PERP	FLUOROURACIL	BIRC5	ERLOTINIB
LAMB3	OCRIPLASMIN	S100A9	TASQUINIMOD	P2RY2	DIQUAFOSOL	NOS1	RESINIFERATOXIN	BIRC5	METHOTREXATE
LAMC2	OCRIPLASMIN	S100A9	PAQUINIMOD	P2RY2	DENUFOSOL TETRASODIUM	NOS1	THIOURACIL	BIRC5	PLICAMYCIN
KLK7	CASTANIN	PERP	CYCLOPHOSPHAMIDE	P2RY2	TRETINOIN	NOS1	PHENYLEPHRINE	BIRC5	ROFECOXIB
PTHLH	CAL	PERP	EPIRUBICIN	P2RY2	CARBACHOL	NOS1	ROSIGLITAZONE	BIRC5	EPOETIN ALFA
PTHLH	VINBLASTINE	PERP	FLUOROURACIL	P2RY2	ISO-IANTHERAN A	NOS1	VOLANESORSEN SODIUM	BIRC5	DOCETAXEL
PI3	PROGESTERONE			SULT2B1	FLUDARABINE	NOS1	PRASTERONE	BIRC5	VORINOSTAT
PERP	CYCLOPHOSPHAMIDE			SULT2B1	IDARUBICIN	NOS1	ANDROSTANOLONE	BIRC5	UCN-01
PERP	EPIRUBICIN			SULT2B1	CYTARABINE	NOS1	AZITHROMYCIN	BIRC5	REGRAMOSTIM
PERP	FLUOROURACIL					NOS1	TESTOSTERONE	BIRC5	CHEMBL35482
FSCN1	NP-G2-044					NOS1	CYCLOPHOSPHAMIDE	BIRC5	FLUOROURACIL
TRPV4	GSK2798745					NOS1	BENZODIAZEPINE	BIRC5	STAUROSPORINE
TRPV4	CHEMBL120580					NOS1	BACLOFEN	BIRC5	PACLITAXEL
						NOS1	NIMESULIDE	BIRC5	TRASTUZUMAB
						NOS1	IDOXIFENE	BIRC5	TRETINOIN
						NOS1	ANAKINRA	BIRC5	EPIRUBICIN
						NOS1	ACETAZOLAMIDE	BIRC5	CAMPTOTHECIN
						NOS1	FLUOROURACIL	BIRC5	AMMONIUM TRICHLOROTELLURATE
						NOS1	SIROLIMUS	BIRC5	GENISTEIN
						NOS1	EPIRUBICIN	BIRC5	RESVERATROL
						NOS1	IBUPROFEN	BIRC5	CARBOPLATIN
						NOS1	PRAVASTATIN	BIRC5	VALDECOXIB
						NOS1	METHYLTESTOSTERONE	BIRC5	OMACETAXINE MEPESUCCINATE
						NOS1	CARVEDILOL	BIRC5	INDOMETHACIN
						NOS1	PROPOFOL	BIRC5	SULINDAC
						NOS1	CLARITHROMYCIN	BIRC5	PRASTERONE
						NOS1	STAUROSPORINE	BIRC5	DEXAMETHASONE
						NOS1	DOXORUBICIN	BIRC5	ROMIDEPSIN
						NOS1	ATORVASTATIN	BIRC5	FLUTAMIDE
						NOS1	LIOTHYRONINE SODIUM	BIRC5	IRINOTECAN HYDROCHLORIDE
						NOS1	CAFFEINE	BIRC5	OPRELVEKIN
						NOS1	BCG VACCINE	BIRC5	LAPATINIB
						NOS1	CIMETIDINE	BIRC5	IMATINIB
						NOS1	TIRAPAZAMINE	SFN	IMATINIB
						NOS1	PENICILLIN G POTASSIUM	PI3	PROGESTERONE
						NOS1	GABAPENTIN	S100A8	METHOTREXATE
						NOS1	ENALAPRIL	S100A9	TASQUINIMOD
						NOS1	THEOPHYLLINE	S100A9	PAQUINIMOD
						NOS1	PRAZOSIN	PERP	CYCLOPHOSPHAMIDE
						TRPV4	GSK2798745	PERP	EPIRUBICIN
						TRPV4	CHEMBL120580	PERP	FLUOROURACIL
						CDH3	PF-06671008	IL1R2	ANAKINRA
						ALOX15	QUERCETIN	NOS1	RESINIFERATOXIN
						ALOX15	POMIFERIN	NOS1	THIOURACIL
						ALOX15	CHEMBL53898	NOS1	PHENYLEPHRINE
						ALOX15	DEPHOSTATIN	NOS1	ROSIGLITAZONE
						ALOX15	ARACHIDONIC ACID	NOS1	VOLANESORSEN SODIUM
						ALOX15	CHAULMOOGRIC ACID, ETHYL ESTER	NOS1	PRASTERONE
						ALOX15	CHEMBL154580	NOS1	ANDROSTANOLONE
						ALOX15	SCH-58261	NOS1	AZITHROMYCIN
						ALOX15	AURINTRICARBOXYLIC ACID	NOS1	TESTOSTERONE
						ALOX15	LUTEOLIN	NOS1	CYCLOPHOSPHAMIDE
						ALOX15	THYROXINE	NOS1	BENZODIAZEPINE
						ALOX15	CAFFEIC ACID PHENETHYL ESTER	NOS1	BACLOFEN
						ALOX15	TYRPHOSTIN 47	NOS1	NIMESULIDE
						ALOX15	GERANIOL	NOS1	IDOXIFENE
						ALOX15	KOPARIN	NOS1	ANAKINRA
						ALOX15	EHNA	NOS1	ACETAZOLAMIDE
						ALOX15	PSEUDOEPHEDRINE	NOS1	FLUOROURACIL
						ALOX15	MERCURIC CHLORIDE	NOS1	SIROLIMUS
						ALOX15	CHEMBL238624	NOS1	EPIRUBICIN
						ALOX15	DALBERGIONE, 4-METHOXY-4'-HYDROXY-	NOS1	IBUPROFEN
						ALOX15	CHOLECALCIFEROL	NOS1	PRAVASTATIN
						ALOX15	CHEMBL307893	NOS1	METHYLTESTOSTERONE
						ALOX15	CHEMBL56731	NOS1	CARVEDILOL
						ALOX15	HEXACHLOROPHENE	NOS1	PROPOFOL
						ALOX15	3,4-DIDESMETHYL-5-DESHYDROXY-3'-ETHOXYSCLEROIN	NOS1	CLARITHROMYCIN
						ALOX15	L-755507	NOS1	STAUROSPORINE
						ALOX15	CHEMBL1256678	NOS1	DOXORUBICIN
						ALOX15	CISPLATIN	NOS1	ATORVASTATIN
						ALOX15	NEROLIDOL	NOS1	LIOTHYRONINE SODIUM
						ALOX15	MYRICETIN	NOS1	CAFFEINE
						ALOX15	LEVONORDEFRIN	NOS1	BCG VACCINE
						ALOX15	IRIGENOL	NOS1	CIMETIDINE
						ALOX15	TACRINE	NOS1	TIRAPAZAMINE
						ALOX15	EMBELIN	NOS1	PENICILLIN G POTASSIUM
						ALOX15	4-METHOXYDALBERGIONE	NOS1	GABAPENTIN
						ALOX15	FENTICLOR	NOS1	ENALAPRIL
						ALOX15	CHEMBL67535	NOS1	THEOPHYLLINE
						ALOX15	FEXOFENADINE HYDROCHLORIDE	NOS1	PRAZOSIN
						ALOX15	SIBUTRAMINE HYDROCHLORIDE
						ALOX15	CHEMBL261557
						ALOX15	CHEMBL222993
						ALOX15	CHEMBL601528
						ALOX15	INAMRINONE
						ALOX15	3-METHOXYCATECHOL
						ALOX15	BISINDOLYLMALEIMIDE IX
						ALOX15	LINOLEIC ACID
						ALOX15	RELCOVAPTAN
						ALOX15	CHLORANIL
						ALOX15	( )-EPITAXIFOLIN
						ALOX15	N,N'-DIPHENYL-P-PHENYLENEDIAMINE
						ALOX15	DL-TRYPTOPHAN
						ALOX15	FISETIN
						ALOX15	CHEMBL592124
						ALOX15	GERALDOL
						ALOX15	CHEMBL453797
						ALOX15	SANGUINARINE SULFATE
						ALOX15	CHEMBL601952
						ALOX15	CADMIUM ACETATE
						ALOX15	PURPURIN
						ALOX15	CHEMBL38288
						ALOX15	SILVER SULFADIAZINE
						ALOX15	4,4'-DIMETHOXYDALBERGIONE
						ALOX15	DIHYDROGAMBOGIC ACID
						ALOX15	CATECHIN
						ALOX15	DITHIOLETHIONE
						ALOX15	CATECHOL
						ALOX15	PYROGALLOL
						ALOX15	CHEMBL29097
						ALOX15	EBSELEN
						ALOX15	ETHOPROPAZINE HYDROCHLORIDE
						ALOX15	PURPUROGALLIN
						ALOX15	DICHLOROPHEN
						ALOX15	CHEMBL220845
						ALOX15	LUFENURON
						ALOX15	CHEMBL1481974
						ALOX15	BISABOLOL
						ALOX15	ZIRAM
						ALOX15	CHEMBL169233
						ALOX15	CHEMBL1341830
						ALOX15	RHEIN
						ALOX15	PROCARBAZINE
						ALOX15	CHEMBL26320
						ALOX15	(S)-PROMETHAZINE
						ALOX15	TYRPHOSTIN 25
						ALOX15	APIOL
						ALOX15	CHEMBL151797
						ALOX15	CHEMBL602213
						ALOX15	4-CHLOROMERCURIBENZOIC ACID
						ALOX15	PYRITHIONE ZINC
						ALOX15	7,8-DIHYDROXYFLAVONE
						ALOX15	GUTHION
						ALOX15	BAICALEIN
						ALOX15	LY-255283
						ALOX15	JUGLONE
						ALOX15	CHEMBL484928
						ALOX15	CHEMBL260342
						ALOX15	CHEMBL241813
						ALOX15	IRIGINOL HEXAACEATATE
						ALOX15	2',4'-DIHYDROXYCHALCONE
						ALOX15	APIGENIN
						ALOX15	CHEMBL39878
						ALOX15	CHEMBL56393
						ALOX15	CHEMBL8328
						ALOX15	PHENOTHIAZINE
						ALOX15	CHEMBL88272
						ALOX15	FRAXETIN
						ALOX15	DIPYRONE SODIUM
						ALOX15	CHEMBL184450
						ALOX15	CHEMBL72365
						ALOX15	PHENYLMERCURIC ACETATE
						ALOX15	5,7-DIHYDROXYISOFLAVONE
						ALOX15	NONIVAMIDE
						ALOX15	U-0126
						ALOX15	BITHIONOLATE SODIUM
						ALOX15	THIMEROSAL
						ALOX15	SANGUINARIUM
						ALOX15	CHEMBL126804
						ALOX15	LANSOPRAZOLE
						ALOX15	CHEMBL68534
						ALOX15	DEOXYVASICINONE
						ALOX15	IODOACETAMIDE
						ALOX15	CITRONELLOL
						ALOX15	CHEMBL580851
						ALOX15	BITHIONOL
						ALOX15	GAVESTINEL SODIUM
						ALOX15	CADMIUM DICHLORIDE
						ALOX15	OLEOYL DOPAMINE
						ALOX15	DACTINOMYCIN
						ALOX15	DIENESTROL
						ALOX15	CITRONELLYL ACETATE
						ALOX15	CHEMBL122701
						ALOX15	HOMIDIUM BROMIDE
						ALOX15	HAEMATOXYLIN
						ALOX15	ZAPRINAST
						ALOX15	PTAEROXYLIN
						ALOX15	FLAVANONE
						ALOX15	NORDIHYDROGUAIARETIC ACID
						ALOX15	DAPHNETIN
						ALOX15	QUINALIZARIN
						ALOX15	E324
						ALOX15	CUMENE HYDROPEROXIDE
						ALOX15	E319
						ALOX15	GINGKOLIC ACID
						ALOX15	CHEMBL598663
						ALOX15	TRICETIN
						ALOX15	ATHRAQUINONES A
						ALOX15	ARACHIDONOYL GLYCINE
						ALOX15	CHEMBL222556
						ALOX15	LINOLENIC ACID
						CSF3	TALABOSTAT
						CSF3	EFLAPEGRASTIM
						CSF3	MUPLESTIM
						CSF3	BENEGRASTIM
						FSCN1	NP-G2-044
						MMP3	MARIMASTAT
						MMP3	PRINOMASTAT
						MMP3	BERKELEYAMIDE C
						MMP3	BERKELEYDIONE
						MMP3	LISINOPRIL
						MMP3	BERKELEYAMIDE B
						MMP3	BERKELEYACETAL A
						MMP3	PRAVASTATIN
						MMP3	CHLORTHALIDONE
						MMP3	BERKELEYTRIONE
						MMP3	BERKELEYACETAL B
						MMP3	BERKELEYACETAL C

## Sheet: C10 (Low CNV)
GO:0008217		GO:1901654		GO:0098657		GO:0071356		GO:0010038
gene	drug	gene	drug	gene	drug	gene	drug	gene	drug
AVPR2	TOLVAPTAN	CA9	ETHOXZOLAMIDE	SCNN1G	TRIAMTERENE	KRT18	RIBAVIRIN	TNFRSF11B	EPINEPHRINE
AVPR2	VASOPRESSIN	CA9	CG250 177LU	SCNN1G	AMILORIDE			TNFRSF11B	ANASTROZOLE
AVPR2	VASOPRESSIN TANNATE	CA9	PARABEN	SCNN1G	AMILORIDE HYDROCHLORIDE			TNFRSF11B	RISEDRONIC ACID
AVPR2	LIXIVAPTAN	CA9	SULFAMIDE	SCNN1G	P-1037			TNFRSF11B	TESTOSTERONE
AVPR2	CONIVAPTAN HYDROCHLORIDE	CA9	GIRENTUXIMAB	HTR3A	VORTIOXETINE HYDROBROMIDE			TNFRSF11B	LETROZOLE
AVPR2	MOZAVAPTAN	CA9	PHENOL	HTR3A	GRANISETRON HYDROCHLORIDE
AVPR2	OXYTOCIN	CA9	CG250 111IN	HTR3A	ALOSETRON
AVPR2	SATAVAPTAN	CA9	CELECOXIB	HTR3A	AZASETRON
AVPR2	DESMOPRESSIN	CA9	IODINE I 124 GIRENTUXIMAB	HTR3A	DOLASETRON MESYLATE
AVPR2	LYPRESSIN	CA9	INDISULAM	HTR3A	ONDANSETRON HYDROCHLORIDE
AVPR2	TERLIPRESSIN	CA9	CURCUMIN	HTR3A	TROPISETRON
AVPR2	DESMOPRESSIN ACETATE	CFTR	CROFELEMER	HTR3A	ALOSETRON HYDROCHLORIDE
AVPR2	CONIVAPTAN	CFTR	QBW251	HTR3A	PROCAINE
AVPR2	ATOSIBAN	CFTR	LUMACAFTOR	HTR3A	ONDANSETRON
AVPR2	ITRACONAZOLE	CFTR	GENISTEIN	HTR3A	RAMOSETRON
AVPR2	TETRA-IODOPHENOLPHTHALEIN	CFTR	IVACAFTOR	HTR3A	GRANISETRON
AVPR2	CLOTRIMAZOLE	CFTR	ELEXACAFTOR	HTR3A	VORTIOXETINE
AVPR2	QUERCETIN	CFTR	TEZACAFTOR	HTR3A	TEDATIOXETINE
AVPR2	FEDOVAPAGON	CFTR	SCRIPTAID	HTR3A	METOCLOPRAMIDE HYDROCHLORIDE
SCNN1G	TRIAMTERENE	CFTR	VORINOSTAT	HTR3A	OLANZAPINE
SCNN1G	AMILORIDE	CFTR	ENTINOSTAT	HTR3A	RG3487
SCNN1G	AMILORIDE HYDROCHLORIDE	CFTR	CYSTEAMINE	HTR3A	CILANSETRON
SCNN1G	P-1037	CFTR	ATALUREN	HTR3A	ROCURONIUM
LVRN	TOSEDOSTAT	CFTR	TRICHOSTATIN	HTR3A	PALONOSETRON
ABCC3	METHOTREXATE	CFTR	GALICAFTOR	HTR3A	CISAPRIDE
ABCC3	CEFAMANDOLE	CFTR	IOWH-032	HTR3A	CLOZAPINE
ABCC3	VINCRISTINE	CFTR	CURCUMIN	HTR3A	DOLASETRON
ABCC3	MORPHINE	PTGFR	DINOPROSTONE	HTR3A	PALONOSETRON HYDROCHLORIDE
ABCC3	TENOFOVIR	PTGFR	TRAVOPROST	HTR3A	MIRTAZAPINE
ABCC3	CEFTRIAXONE	PTGFR	CARBOPROST TROMETHAMINE	HTR3A	HALOPERIDOL
ABCC3	ETRAVIRINE	PTGFR	LATANOPROSTENE BUNOD	HTR3A	ESMIRTAZAPINE
ABCC3	CEFOPERAZONE	PTGFR	LATANOPROST	HTR3A	LITOXETINE
ABCC3	CEFUROXIME	PTGFR	TAFLUPROST	HTR3A	TEGASEROD
ABCC3	DELAVIRDINE	PTGFR	BIMATOPROST	HTR3A	RENZAPRIDE
ABCC3	DOXORUBICIN	PTGFR	SEPETAPROST	HTR3A	ITASETRON
ABCC3	EFAVIRENZ	PTGFR	DINOPROST TROMETHAMINE	HTR3A	MIANSERIN
ABCC3	RIMONABANT	PTGFR	BUTAPROST	HTR3A	LEVETIRACETAM
ABCC3	PACLITAXEL	PTGFR	LAROPIPRANT	HTR3A	PANCOPRIDE
ABCC3	CEFACLOR	SCNN1G	TRIAMTERENE	HTR3A	OCTOPAMINE
ABCC3	CISPLATIN	SCNN1G	AMILORIDE	HTR3A	PRUCALOPRIDE
ABCC3	LAMIVUDINE	SCNN1G	AMILORIDE HYDROCHLORIDE	HTR3A	LERISETRON
ABCC3	EMTRICITABINE	SCNN1G	P-1037	HTR3A	LINTOPRIDE
ABCC3	CEFOXITIN	SPP1	ASK-8007	HTR3A	MOSAPRIDE
ABCC3	ABACAVIR	SPP1	CALCITONIN	HTR3A	NARONAPRIDE
ABCC3	CEPHRADINE	SPP1	ALTEPLASE	HTR3A	TYRAMINE
ABCC3	CEFMETAZOLE	SPP1	WORTMANNIN	HTR3A	PUMOSETRAG
ABCC3	CEPHALEXIN	SPP1	GENTAMICIN	HTR3A	METITEPINE
ABCC3	CYCLOPHOSPHAMIDE	SPP1	TACROLIMUS	HTR3A	VELUSETRAG
ABCC3	NEVIRAPINE	SCTR	SECRETIN SYNTHETIC HUMAN
PTGFR	DINOPROSTONE	SCTR	SECRETIN SYNTHETIC PORCINE
PTGFR	TRAVOPROST	SCTR	SECRETIN
PTGFR	CARBOPROST TROMETHAMINE	AVPR2	TOLVAPTAN
PTGFR	LATANOPROSTENE BUNOD	AVPR2	VASOPRESSIN
PTGFR	LATANOPROST	AVPR2	VASOPRESSIN TANNATE
PTGFR	TAFLUPROST	AVPR2	LIXIVAPTAN
PTGFR	BIMATOPROST	AVPR2	CONIVAPTAN HYDROCHLORIDE
PTGFR	SEPETAPROST	AVPR2	MOZAVAPTAN
PTGFR	DINOPROST TROMETHAMINE	AVPR2	OXYTOCIN
PTGFR	BUTAPROST	AVPR2	SATAVAPTAN
PTGFR	LAROPIPRANT	AVPR2	DESMOPRESSIN
SCTR	SECRETIN SYNTHETIC HUMAN	AVPR2	LYPRESSIN
SCTR	SECRETIN SYNTHETIC PORCINE	AVPR2	TERLIPRESSIN
SCTR	SECRETIN	AVPR2	DESMOPRESSIN ACETATE
		AVPR2	CONIVAPTAN
		AVPR2	ATOSIBAN
		AVPR2	ITRACONAZOLE
		AVPR2	TETRA-IODOPHENOLPHTHALEIN
		AVPR2	CLOTRIMAZOLE
		AVPR2	QUERCETIN
		AVPR2	FEDOVAPAGON

[truncated: 3 more sheets: C11 (M2 phenotype), C12 (Liver cluster), C13 (Mixed)]
