# Supplementary material for: Integration of pan-cancer multi-omics data for novel mixed subgroup identification using machine learning methods
Source: PLoS One. 2023 Oct 19;18(10):e0287176. doi: 10.1371/journal.pone.0287176 (PMC10586677; doi:10.1371/journal.pone.0287176)
Supplement: S9 Table — (XLSX) [file pone.0287176.s018.xlsx]

## Sheet: drug - gene interaction
C1 (Brain cluster)		C2 (GYN cluster)		C3 (Thyroid cluster)		C4 (Kidney cluster)		C5 (Breast cluster)		C6 (Prostate cluster)		C7 (GI cluster)		C8 (Bladder cluster)		C9 (Squamous cluster)		C10 (Low CNV)		C11 (M2 phenotype)		C12 (Liver cluster)		C13 (Mixed)
gene	drug	gene	drug	gene	drug	gene	drug	gene	drug	gene	drug	gene	drug	gene	drug	gene	drug	gene	drug	gene	drug	gene	drug	gene	drug
BCHE	RIVASTIGMINE	MUC16	ABAGOVOMAB	DIO1	PROPYLTHIOURACIL	SLC22A11	PROBENECID	GATA3	MERCAPTOPURINE	KLK4	BORTEZOMIB	HNF4A	UREA	PSCA	MK-4721	PI3	PROGESTERONE	KRT18	RIBAVIRIN	TYRP1	FLANVOTUMAB	ALB	RALTITREXED	SFTPB	STREPTOZOCIN
BCHE	ISOFLUROPHATE	MUC16	OREGOVOMAB	PAX8	DIGOXIGENIN	SLC22A11	METHOTREXATE	GATA3	PEGASPARGASE	KLK4	CETRAXATE	HNF4A	CETUXIMAB	KRT19	CHEMBL35482	SFN	IMATINIB	SCTR	SECRETIN SYNTHETIC HUMAN	PMEL	TEBENTAFUSP	ALB	EBSELEN	TCN1	CYANOCOBALAMIN
BCHE	EPTASTIGMINE	MUC16	DOCETAXEL	PAX8	DOXORUBICIN HYDROCHLORIDE	SLC22A11	ZIDOVUDINE	GATA3	LEUCOVORIN	KLK4	ECALLANTIDE	HNF4A	TESTOSTERONE	KRT19	DEXAMETHASONE	LAMC2	OCRIPLASMIN	SCTR	SECRETIN	TH	METHYLPHENIDATE	ALB	EPIGALOCATECHIN GALLATE	CCL21	HEPARIN
BCHE	SUXAMETHONIUM	MUC16	CYCLOSPORINE	PAX8	DAUNORUBICIN HYDROCHLORIDE	SLCO4C1	DIGOXIN	GATA3	VINCRISTINE	SLC44A4	ASG-5ME	HNF4A	INSULIN	CBLC	OLAPARIB	MMP1	PRINOMASTAT	SCTR	SECRETIN SYNTHETIC PORCINE	TH	METYROSINE	ALB	OXYPHENBUTAZONE	CR2	PROGESTERONE
BCHE	COCAINE	MUC16	TOPOTECAN	PAX8	CHEMBL461193	SLC6A3	MODAFINIL	GATA3	THIOGUANINE	TRPM8	MENTHOL	HNF4A	CHEMBL585591	NECTIN4	ENFORTUMAB VEDOTIN	MMP1	RIBAVIRIN	HKDC1	CHEMBL592124	TH	EPOETIN ALFA	ALB	PHENYLBUTAZONE	CD1A	TRIAMCINOLONE
BCHE	MEPTAZINOL	MUC16	SOFITUZUMAB VEDOTIN	PAX8	CHEMBL1565444	SLC6A3	ACETYLCYSTEINE	GATA3	ASPARAGINASE	TRPM8	PF-05105679	HNF4A	CHEMBL482792	CCL11	BERTILIMUMAB	MMP1	DOXYCYCLINE CALCIUM	HKDC1	OXOPURPUREINE	TH	SAPROPTERIN	ALB	EPIGALLOCATECHIN	PLA2G1B	PROGESTERONE
BCHE	MIVACURIUM	MUC16	TAMOXIFEN	PAX8	ANGUSTIBALIN	SLC6A3	ALTROPANE	GATA3	PREDNISONE	TRPM8	D-3263	HNF4A	ROSIGLITAZONE	CCL11	ROXITHROMYCIN	MMP1	LAMIVUDINE	HKDC1	CHEMBL1865517	TH	PRASTERONE	ALB	[19F]-HALOPERIDOL	PLA2G1B	CHOLIC ACID
BCHE	IRINOTECAN	MUC16	ETOPOSIDE	PAX8	MITOXANTRONE HYDROCHLORIDE	SLC6A3	BENZTROPINE	GATA3	METHOTREXATE	TRPM8	5-BENZYLOXYTRYPTAMINE	HNF4A	LAMOTRIGINE	CCL11	METHADONE	MMP1	HYDROCORTISONE	HKDC1	2,6-DIMETHOXYQUINONE	TH	PHENYLALANINE	ALB	DIAZEPAM	PLA2G1B	BIFONAZOLE
BCHE	7-ETHYL-10-HYDROXYCAMPTOTHECIN	SCNN1A	TRIAMTERENE	PAX8	CHEMBL515505	SLC6A3	FENCAMFAMIN	GATA3	DEXAMETHASONE	PLA2G2A	PIROXICAM	HNF4A	ANDROSTENEDIONE	IL1A	RILONACEPT	MMP1	APRATASTAT	HKDC1	ALEXIDINE HYDROCHLORIDE	TH	DOXYCYCLINE	ALB	IODIPAMIDE	PLA2G1B	RANITIDINE
BCHE	TACRINE HYDROCHLORIDE	SCNN1A	AMILORIDE	PAX8	CHEMBL486504	SLC6A3	AMPHETAMINE	GATA3	DOXORUBICIN	PLA2G2A	VARESPLADIB METHYL	HNF4A	ALBUMIN HUMAN	IL1A	HYDROXYCHLOROQUINE	MMP1	MARIMASTAT	HKDC1	DEOXYVASICINONE	TH	INDOMETHACIN	ALB	(-)-EPICATECHIN	PLA2G1B	RILAPLADIB
BCHE	RIVASTIGMINE TARTRATE	SCNN1A	AMILORIDE HYDROCHLORIDE	PAX8	VINBLASTINE SULFATE	SLC6A3	DEXMETHYLPHENIDATE	GATA3	CYCLOPHOSPHAMIDE	PLA2G2A	VARESPLADIB	HNF4A	TOREMIFENE CITRATE	IL1A	OLANZAPINE	MMP1	CIPEMASTAT	HKDC1	CHEMBL600862	TH	TYROSINE	ALB	PYROGALLOL	PLA2G1B	MANOALIDE
BCHE	PHENOTHIAZINE	SCNN1A	P-1037	PAX8	5-(N-ETHYL-N-ISOPROPYL)AMILORIDE	SLC6A3	PHENDIMETRAZINE TARTRATE	GATA3	DAUNORUBICIN	PLA2G2A	DRONABINOL	HNF4A	CARBAMAZEPINE	IL1A	AMG-108	MMP1	LEFLUNOMIDE	HKDC1	CHEMBL429095	TH	METHADONE	ALB	AMODIAQUINE HYDROCHLORIDE	PLA2G1B	TOLFENAMIC ACID
BCHE	TRIAMCINOLONE	MMP7	PRINOMASTAT	PAX8	IRINOTECAN HYDROCHLORIDE HYDRATE	SLC6A3	SIBUTRAMINE HYDROCHLORIDE	GATA3	CYTARABINE	PLA2G2A	GENTAMICIN	HNF4A	WARFARIN	IL1A	BERMEKIMAB	MMP1	PENTOSAN POLYSULFATE SODIUM	HKDC1	CHLORHEXIDINE	TH	FLUTAMIDE	ALB	DICLOFENAC	PLA2G1B	DIFLORASONE
BCHE	DONEPEZIL	MMP7	MARIMASTAT	PAX8	ENPIROLINE	SLC6A3	LISDEXAMFETAMINE	LRRC15	METOPROLOL	PLA2G2A	CORTISONE	HNF4A	DOCETAXEL	IL1A	MABP1	MMP1	DOXYCYCLINE	HKDC1	CHEMBL1707907	TH	STREPTOZOCIN	ALB	WARFARIN	PLA2G1B	ETOPOSIDE
BCHE	GALANTAMINE	MMP7	DOXYCYCLINE HYCLATE	PAX8	PODOFILOX	SLC6A3	DIETHYLPROPION HYDROCHLORIDE	LRRC15	ATENOLOL	PLA2G2A	HEPARIN	HNF4A	EFAVIRENZ	TNNT3	TIRASEMTIV	MMP1	MEDROXYPROGESTERONE ACETATE	HKDC1	SENNOSIDE B	TH	TRIAMTERENE	ALB	NAPROXEN	PLA2G1B	DEOXY CHOLATE
BCHE	VOLANESORSEN	MMP7	DOXYCYCLINE	PAX8	CHEMBL531268	SLC6A3	METHYLPHENIDATE	LRRC15	HYDROCHLOROTHIAZIDE	LPAR3	CHEMBL519155	CLDN18	ZOLBETUXIMAB	HPGD	CHEMBL601618	MMP1	DOXYCYCLINE HYCLATE	HKDC1	CHEMBL1503190	TH	IOBENGUANE	ALB	OLMESARTAN MEDOXOMIL	PLA2G1B	CHENODIOL
BCHE	BUPIVACAINE	MMP7	DOXYCYCLINE CALCIUM	PAX8	CHEMBL589238	SLC6A3	AMPHETAMINE ADIPATE	PRLR	ENDOSTATIN	KCNH6	DALFAMPRIDINE	CDH17	DEXAMETHASONE	HPGD	CHEMBL592106	MMP1	LEUPROLIDE ACETATE	HKDC1	CHEMBL2095095	DBH	NEPICASTAT	ALB	GADOFOSVESET	PLA2G1B	ADRIAMYCIN
BRSK2	HESPERADIN	SLPI	HEPARIN	PAX8	CHEMBL599924	SLC6A3	PSEUDOEPHEDRINE	PRLR	SOMATROPIN	KCNH6	NERISPIRDINE	CDH17	SQUALAMINE	HPGD	LY-255283	MMP1	TRIAMCINOLONE	SCNN1G	TRIAMTERENE	DBH	BUPROPION	ALB	CHEMBL1945287	PLA2G1B	AMITRIPTYLINE
MED12L	CYTARABINE	TNNC1	LEVOSIMENDAN	PAX8	NANAOMYCIN	SLC6A3	AMITIFADINE	PRLR	ANDROSTANOLONE	KCNH6	TEDISAMIL	CDH17	CISPLATIN	HPGD	4-CHLOROMERCURIBENZOIC ACID	MMP1	COLLAGENASE CLOSTRIDIUM HISTOLYTICUM	SCNN1G	AMILORIDE	DBH	TESTOSTERONE	ALB	FLUCONAZOLE	PLA2G1B	MILTEFOSINE
KCNS2	GUANIDINE HYDROCHLORIDE	TNNC1	BEPRIDIL	PAX8	CHEMBL587849	SLC6A3	DEXTROAMPHETAMINE SULFATE	ESR1	MESTRANOL	KCNH6	GUANIDINE HYDROCHLORIDE	TFF3	TAMOXIFEN	HPGD	HAEMATOXYLIN	MMP1	SIROLIMUS	SCNN1G	AMILORIDE HYDROCHLORIDE	DBH	DISULFIRAM	ALB	EPICATECHIN GALLATE	PLA2G1B	FENTICLOR
KCNS2	DALFAMPRIDINE	TNNC1	PURPUROGALLIN	PAX8	9-AMINOCAMPTOTHECIN	SLC6A3	DEXTROAMPHETAMINE	ESR1	CHEMBL2313444	DPP4	VILDAGLIPTIN	TFF3	AMINOGLUTETHIMIDE	HPGD	TYRPHOSTIN 47	NTS	NORETHINDRONE	SCNN1G	P-1037	DBH	SUMATRIPTAN	ALB	COCHINCHINENIN C	PLA2G1B	ALEXIDINE HYDROCHLORIDE
KCNS2	NERISPIRDINE	TNNC1	PYROGALLOL RED	PAX8	SORAFENIB TOSYLATE	SLC6A3	SIBUTRAMINE	ESR1	EXEMESTANE	DPP4	OMARIGLIPTIN	HNF1A	NORLEUCINE	HPGD	ALLITRIDIN	NTS	LITHIUM	CA9	GIRENTUXIMAB	DBH	NALTREXONE	APOB	ALCOHOL	PLA2G1B	CETYLPYRIDINIUM BROMIDE
KCNS2	TEDISAMIL	TNNC1	CHEMBL1601846	PAX8	CHEMBL580955	SLC6A3	METHAMPHETAMINE	ESR1	METHOXSALEN	DPP4	LINAGLIPTIN	GPA33	KRN-330	HPGD	CHEMBL472656	NTS	NIFEDIPINE	CA9	ETHOXZOLAMIDE	DBH	LEVODOPA	APOB	LOVASTATIN	PLA2G1B	CHEMBL528181
SNCA	ALTENUSIN	TNNC2	TIRASEMTIV	PAX8	DIGOXIN	SLC6A3	DASOTRALINE	ESR1	PHENAZOPYRIDINE HYDROCHLORIDE	DPP4	SAXAGLIPTIN	GPA33	HUA33	HPGD	LUTEOLIN	NTS	HALOPERIDOL	CA9	CG250 177LU	CYP17A1	ORTERONEL	APOB	QUERCETIN	PLA2G1B	CHEMBL605084
SNCA	MYCOPHENOLIC ACID	TNNC2	RELDESEMTIV	PAX8	LASALOCID A SODIUM	SLC6A3	BUPROPION	ESR1	ZERANOL	DPP4	ENALAPRIL	GPA33	MGD-007	HPGD	REV-5901	NTS	RISPERIDONE	CA9	CURCUMIN	CYP17A1	GALETERONE	APOB	LOMITAPIDE	PLA2G1B	CONTEZOLID ACEFOSAMIL
SNCA	CALCDPWW	PNOC	METHADONE	PAX8	RESACTIN A	SLC6A3	DISULFIRAM	ESR1	PALBOCICLIB	DPP4	BEGELOMAB	EPCAM	OPORTUZUMAB MONATOX	HPGD	DICHLOROPHEN	NTS	CHLORPROMAZINE	CA9	PHENOL	CYP17A1	ABIRATERONE	APOB	PRAVASTATIN	PLA2G1B	CLOCORTOLONE
SNCA	GARDENIN	PNOC	BUPRENORPHINE	PAX8	ANISOMYCIN	SLC6A3	PHENMETRAZINE	ESR1	TRIPHENYLSTANNANOL	DPP4	ALOGLIPTIN	EPCAM	TUCOTUZUMAB CELMOLEUKIN	HPGD	BRIMONIDINE	NTS	ALCOHOL	CA9	INDISULAM	CYP17A1	ABIRATERONE ACETATE	APOB	WARFARIN	PLA2G1B	CLOBETASOL
SNCA	CHEMBL2094833	CHRNA1	CISATRACURIUM BESYLATE	PAX8	CHEMBL578929	SLC6A3	ALTROPANE I-123	ESR1	FULVESTRANT	DPP4	DENAGLIPTIN	EPCAM	ING-1	HPGD	THIMEROSAL	NTS	AZASERINE	CA9	CELECOXIB	CYP17A1	CFG-920	APOB	DEXAMETHASONE	POU5F1	PHENYTOIN
SNCA	DOXORUBICIN HYDROCHLORIDE	CHRNA1	MIVACURIUM CHLORIDE	PAX8	KAMEBANIN	SLC6A3	DIETHYLPROPION	ESR1	IDOXIFENE	DPP4	EVOGLIPTIN	EPCAM	ADECATUMUMAB	HPGD	ZARDAVERINE	GABRP	ADINAZOLAM	CA9	PARABEN	CYP17A1	SEVITERONEL	APOB	VITAMIN E	POU5F1	ALCOHOL
SNCA	CHEMBL505670	CHRNA1	DOXACURIUM CHLORIDE	PAX8	THIOGUANOSINE	SLC6A3	HALOPERIDOL	ESR1	NORELGESTROMIN	DPP4	BISEGLIPTIN	EPCAM	TRASTUZUMAB	HPGD	HYPERICIN	GABRP	BUTABARBITAL SODIUM	CA9	CG250 111IN	CYP17A1	ZYTIGA	APOB	HYDROCORTISONE	POU5F1	ALLOPURINOL
SNCA	CHEMBL1534035	CHRNA1	METOCURINE IODIDE	PAX8	COLCHICINE	SLC6A3	NICOTINE	ESR1	VINTAFOLIDE	DPP4	GOSOGLIPTIN	EPCAM	SOLITOMAB	HPGD	CHEMBL239439	GABRP	CHLORDIAZEPOXIDE	CA9	SULFAMIDE	DCT	AMPHOTERICIN B	APOB	EPIGALOCATECHIN GALLATE	POU5F1	CARBAMAZEPINE
SNCA	CHEMBL534353	CHRNA1	GALLAMINE TRIETHIODIDE	PAX8	BREFELDIN A	SLC6A3	SERTRALINE	ESR1	GOSERELIN	DPP4	VALACYCLOVIR	EPCAM	CITATUZUMAB BOGATOX	HPGD	MERCURIC CHLORIDE	GABRP	TALBUTAL	CA9	IODINE I 124 GIRENTUXIMAB	DDC	CARBIDOPA	APOB	CHOLESTYRAMINE	MS4A1	RITUXIMAB
SNCA	CHEMBL1526167	CHRNA1	RAPACURONIUM BROMIDE	PAX8	LYNGBYABELLIN A	SLC6A3	COCAINE	ESR1	TAMOXIFEN	DPP4	SITAGLIPTIN PHOSPHATE	EPCAM	CATUMAXOMAB	HPGD	CHEMBL220845	GABRP	CLORAZEPIC ACID	LVRN	TOSEDOSTAT	DDC	BENSERAZIDE	APOB	NEVIRAPINE	MS4A1	TOSITUMOMAB
SNCA	LICARIN A	CHRNA1	TUBOCURARINE CHLORIDE	PAX8	CHEMBL536166	SLC6A3	AMPHETAMINE SULFATE	ESR1	DACTINOMYCIN	DPP4	GEMIGLIPTIN	SLC5A1	STREPTOZOCIN	HPGD	ZAPA	GABRP	LORAZEPAM	CFTR	LUMACAFTOR	DDC	SIROLIMUS	APOB	FENOFIBRATE	MS4A1	OFATUMUMAB
SNCA	CHEMBL599100	CHRNA1	VECURONIUM BROMIDE	PAX8	SB-216763	SLC6A3	PHENTERMINE	ESR1	PROPYLPYRAZOLETRIOL	DPP4	CARMEGLIPTIN	SLC5A1	GLUFOSFAMIDE	HPGD	OBTUSAQUINONE	GABRP	QUAZEPAM	CFTR	IVACAFTOR	DDC	NICOTINE	APOB	TRIFLUOPERAZINE	MS4A1	ODRONEXTAMAB
SNCA	CHEMBL2094567	CHRNA1	ATRACURIUM BESYLATE	PAX8	HEXACHLOROPHENE	SLC6A3	CLOZAPINE	ESR1	KAEMPFEROL	DPP4	SITAGLIPTIN	SLC5A1	GSK-1614235	HPGD	METHYL 7-DESHYDROXYPYROGALLIN-4-CARBOXYLATE	GABRP	GABOXADOL	CFTR	CURCUMIN	SLC18A1	METHAMPHETAMINE	APOB	MIPOMERSEN	MS4A1	MOSUNETUZUMAB
SNCA	CHEMBL66089	CHRNA1	ROCURONIUM BROMIDE	PAX8	CHEMBL1889303	SLC6A3	MAZINDOL	ESR1	GTX-758	DPP4	SAXAGLIPTIN HYDROCHLORIDE	SLC5A1	LICOGLIFLOZIN	HPGD	CHEMBL1481974	GABRP	CLOTIAZEPAM	CFTR	CROFELEMER	AMHR2	METFORMIN	APOB	IRBESARTAN	MS4A1	PLAMOTAMAB
SNCA	CAFFEIC ACID PHENETHYL ESTER	CHRNA1	DECAMETHONIUM	PAX8	KINETIN RIBOSIDE	SLC6A3	PHENMETRAZINE HYDROCHLORIDE	ESR1	AFIMOXIFENE	DPP4	CAPTOPRIL	SLC5A1	SOTAGLIFLOZIN	HPGD	PHENAMIPHOS	GABRP	DIAZEPAM	CFTR	GENISTEIN	CHRNA3	TC-6499	APOB	HEPARIN	MS4A1	OBINUTUZUMAB
SNCA	CINPANEMAB	CHRNA1	SUCCINYLCHOLINE CHLORIDE	PAX8	IODOQUINOL	SLC6A3	TEDATIOXETINE	ESR1	ANASTROZOLE	DPP4	TRELAGLIPTIN SUCCINATE	EREG	PANITUMUMAB	HPGD	CHEMBL581929	GABRP	AZIETOMIDATE	CFTR	QBW251	CHRNA3	PENTOLINIUM TARTRATE	APOB	ATORVASTATIN	MS4A1	UBLITUXIMAB
SNCA	CHEMBL1521156	CHRNA1	PIPECURONIUM BROMIDE	PAX8	LANATOSIDE C	SLC6A3	METHAMPHETAMINE HYDROCHLORIDE	ESR1	CENESTIN	DPP4	ANAGLIPTIN	EREG	CETUXIMAB	HPGD	CHEMBL38508	GABRP	PRAZEPAM	CFTR	IOWH-032	CHRNA3	ALCOHOL	APOA1	APABETALONE	MS4A1	OCRELIZUMAB
SNCA	CHEMBL442906	CHRNA1	DECAMETHONIUM BROMIDE	PAX8	WIN-552122	SLC6A3	DEXMETHYLPHENIDATE HYDROCHLORIDE	ESR1	LETROZOLE	DPP4	TRELAGLIPTIN	PRSS3	CYANOPEPTOLIN SS	HPGD	ARACHIDONIC ACID	GABRP	CINOLAZEPAM	CFTR	ELEXACAFTOR	CHRNA3	LARAZOTIDE ACETATE	APOA1	TESTOSTERONE	MS4A1	IBRITUMOMAB TIUXETAN
SNCA	GENTIAN VIOLET	CHRNA1	PANCURONIUM BROMIDE	PAX8	CORONOPILIN	SLC6A3	DEXTROAMPHETAMINE ADIPATE	ESR1	ACOLBIFENE	DPP4	TENELIGLIPTIN	PRSS3	CYANOPEPTOLIN S	HPGD	SAPPANONE A DIMETHYL ETHER	GABRP	ADIPIPLON	CFTR	ATALUREN	CHRNA3	MECAMYLAMINE HYDROCHLORIDE	APOA1	LAMIVUDINE	MS4A1	VELTUZUMAB
SNCA	PARAROSANILINE	RXFP1	CHEMBL582737	PAX8	THIOGUANINE	SLC6A3	SPIROGLUMIDE	ESR1	ZEARALENONE	DPP4	ALOGLIPTIN BENZOATE	PRSS3	BORTEZOMIB	HPGD	DEMETHYLENCECALIN	GABRP	THIOPENTAL SODIUM	CFTR	CYSTEAMINE	CHRNA3	VARENICLINE	APOA1	CHEMBL247920	MS4A1	ZEVALIN
SNCA	CHEMBL548540	RXFP1	COLFORSIN	PAX8	CHEMBL592600	SLC6A3	RTI-336	ESR1	RALOXIFENE	DPP4	DUTOGLIPTIN	CEACAM1	ARCITUMOMAB	HPGD	7-NITROINDAZOLE	GABRP	TEMAZEPAM	CFTR	TEZACAFTOR	CHRNA3	CHEMBL448084	APOA1	FENOFIBRATE	MS4A1	AME-133V
SNCA	CHEMBL1368696	RXFP1	CHEMBL285819	PAX8	STROPHANTHIDIN	SLC6A3	ARMODAFINIL	ESR1	ESTRONE	GDF15	CALCITRIOL	CCL20	GSK-3050002	HPGD	CHEMBL502257	GABRP	PRIMIDONE	CFTR	ENTINOSTAT	CHRNA3	NICOTINE	APOA1	FUROSEMIDE	MS4A1	FBT-A05
SNCA	CHEMBL450802	RXFP1	CHEMBL1379243	PAX8	CHEMBL591363	SLC6A3	BUPROPION HYDROCHLORIDE	ESR1	ESTRIOL	GDF15	RESVERATROL	AREG	PANITUMUMAB	HPGD	FPL-55712	GABRP	CLONAZEPAM	CFTR	GALICAFTOR	CHRNA3	EPIBATIDINE	APOA1	GLUCAGON	MS4A1	TRU-015
SNCA	KETOCONAZOLE	RXFP1	CHEMBL1335833	PAX8	CHEMBL1902074	SLC6A3	AMPHETAMINE ASPARTATE	ESR1	COUMESTROL	GDF15	ETOPOSIDE	AREG	CAPECITABINE	HPGD	TOLMETIN SODIUM	GABRP	HALAZEPAM	CFTR	SCRIPTAID	CHRNA3	CHEMBL466398	APOA1	ALCOHOL	MS4A1	YTTRIUM Y 90 IBRITUMOMAB TIUXETAN
SNCA	CHEMBL580727	RXFP1	IB-MECA	PAX8	CHEMBL535307	SLC6A3	BUPROPION HYDROBROMIDE	ESR1	DIENESTROL	GDF15	DICLOFENAC	AREG	CETUXIMAB	HPGD	GOSSYPETIN	GABRP	ETOMIDATE	CFTR	VORINOSTAT	CHRNA3	ASM-024	CYP3A4	FLUOXETINE HYDROCHLORIDE	MS4A1	LFB-R603
SNCA	LITHOCHOLIC ACID	RXFP1	SERELAXIN	PAX8	AURIN	SLC6A3	METHYLPHENIDATE HYDROCHLORIDE	ESR1	PALMITIC ACID	GDF15	INDOLE-3-CARBINOL	AREG	CRIZOTINIB	HPGD	CHLORANIL	GABRP	ESZOPICLONE	CFTR	TRICHOSTATIN	CHRNA3	TRIMETHAPHAN CAMSYLATE	CYP3A4	CHEMBL186526	MS4A1	TISAGENLECLEUCEL
SNCA	CONGO RED	RXFP1	CHEMBL383144	PAX8	TOPOTECAN HYDROCHLORIDE	SLC6A3	METYROSINE	ESR1	OSPEMIFENE	STEAP1	VANDORTUZUMAB VEDOTIN	AREG	IRINOTECAN	HPGD	CHEMBL592124	GABRP	FLUMAZENIL	SPP1	WORTMANNIN	CHRNA3	COCAINE	CYP3A4	IPRATROPIUM	MSLN	AMATUXIMAB
SNCA	GW305074X	RXFP1	LOMIFYLLINE	PAX8	DEMECOLCINE	SLC6A3	HINOKININ	ESR1	ESTRADIOL ACETATE	TRPV6	SOR-C13	KLF5	OUABAIN	HPGD	CHEMBL242171	GABRP	ALPRAZOLAM	SPP1	TACROLIMUS	CHRNA3	PHANTASMIDINE	CYP3A4	DISULFIRAM	CPA2	ASPARAGINASE
SNCA	PRASINEZUMAB	RXFP1	N6-CYCLOPENTYLADENOSINE	PAX8	CHLORHEXIDINE	SLC6A3	LISDEXAMFETAMINE DIMESYLATE	ESR1	MK-6913	KCNG3	TEDISAMIL	KLF5	CHEMBL265686	HPGD	CHEMBL120806	GABRP	VENLAFAXINE	SPP1	ALTEPLASE	CHRNA3	CHEMBL2332279	CYP3A4	OXAZEPAM	CD3D	FORALUMAB
SNCA	6-AZAURIDINE	RXFP1	(R)-PIA	PAX8	TEGASEROD MALEATE	SLC6A3	LIAFENSINE	ESR1	ESTRADIOL	KCNG3	NERISPIRDINE	KLF5	CHEMBL405317	HPGD	GUTHION	GABRP	CHLORDIAZEPOXIDE HYDROCHLORIDE	SPP1	ASK-8007	CHRNA3	COTININE	CYP3A4	SB-202190	CD3D	MUROMONAB-CD3
SNCA	CHEMBL406845	RXFP1	N6-PHENYLADENOSINE	PAX8	IMIDOCARB DIPROPIONATE	SLC6A3	MIDOMAFETAMINE	ESR1	DAIDZEIN	KCNG3	GUANIDINE HYDROCHLORIDE	KLF5	CHEMBL530049	HPGD	NIFEDIPINE	GABRP	TRIAZOLAM	SPP1	GENTAMICIN	CYP11A1	MITOTANE	CYP3A4	GW7647	CD3D	BLINATUMOMAB
TUB	SOBLIDOTIN	RXFP1	NECA	PAX8	DIGITOXIGENIN	SLC6A3	LEVODOPA	ESR1	TOREMIFENE	KCNG3	DALFAMPRIDINE	GUCY2C	LINACLOTIDE	HPGD	CARNOSIC ACID	GABRP	NITRAZEPAM	SPP1	CALCITONIN	CYP11A1	AMINOGLUTETHIMIDE	CYP3A4	HALOPERIDOL	CD3D	CATUMAXOMAB
TUB	INDIBULIN	SLC22A16	CYCLOPHOSPHAMIDE	PAX8	CHEMBL580918	REN	ALISKIREN FUMARATE	ESR1	ACRYLAMIDE	FFAR2	GLPG-0974	GUCY2C	INDUSATUMAB VEDOTIN	HPGD	CHEMBL515505	GABRP	HALOTHANE	HTR3A	LEVETIRACETAM	GAL	HYDROCORTISONE	CYP3A4	5,7-DIMETHOXYISOFLAVONE	CD3D	SOLITOMAB
TUB	COLCHICINE	SLC22A16	FLUOROURACIL	PAX8	PIPLARTINE	REN	ALISKIREN	ESR1	DIETHYLSTILBESTROL	MME	CANDOXATRIL	GUCY2C	PLECANATIDE	HPGD	CISPLATIN	GABRP	CLOBAZAM	HTR3A	VORTIOXETINE HYDROBROMIDE	GAL	MIRTAZAPINE	CYP3A4	ECONAZOLE NITRATE	CD3D	OTELIXIZUMAB
TUB	IXABEPILONE	SLC22A16	DOXORUBICIN	PAX8	CHEMBL590643	REN	MURAGLITAZAR	ESR1	OLAPARIB	MME	LCZ696	GUCY2C	DOLCANATIDE	HPGD	SULFADIAZINE, SILVER	GABRP	METHOXYFLURANE	HTR3A	PUMOSETRAG	GAL	PRASTERONE	CYP3A4	ARTEMISININ	CD3D	VISILIZUMAB
TUB	BMS-275183	CALCB	EPTINEZUMAB	PAX8	BETA-NAPHTHOFLAVONE	REN	REMIKIREN	ESR1	PYROGALLOL	MME	PEPINEMAB	NR1I2	DICLOXACILLIN	HPGD	LEOIDIN	GABRP	ESTAZOLAM	HTR3A	OCTOPAMINE	GAL	DIACETYLMORPHINE	CYP3A4	N-HISTIDYL-2-AMINONAPHTHALENE (BETANA)	CCR9	VERCIRNON
TUB	ERIBULIN	ACTC1	DEXAMETHASONE	PAX8	VORINOSTAT	REN	TERLAKIREN	ESR1	4-NONYLPHENOL	MME	SAMPATRILAT	NR1I2	DIETHYLSTILBESTROL	HPGD	(S)-THIORPHAN	GABRP	METHOHEXITAL SODIUM	HTR3A	DOLASETRON	GAL	LIOTHYRONINE SODIUM	CYP3A4	CHEMBL1334465	CCR9	MLN3126
TUB	DOCETAXEL	FGF18	SPRIFERMIN	PAX8	CHEMBL493863	REN	IMARIKIREN HYDROCHLORIDE	ESR1	MONOETHANOLAMINE	MME	SLV-334	NR1I2	SOLOMONSTEROL B	HPGD	OXYBENZONE	GABRP	BROMAZEPAM	HTR3A	GRANISETRON HYDROCHLORIDE	COL1A1	COLLAGENASE CLOSTRIDIUM HISTOLYTICUM	CYP3A4	BUTORPHANOL	IFNG	CYCLOPHOSPHAMIDE
TUB	BMS-188797	FOLR1	PYRIMETHAMINE	PAX8	CHEMBL1342336	REN	1.ALPHA.-HYDROXYVITAMIN D5	ESR1	CHLOROTRIANISENE	MME	GALLOPAMIL	NR1I2	OMEPRAZOLE	HPGD	MANGOSTIN	GABRP	ETHCHLORVYNOL	HTR3A	TYRAMINE	COL1A1	OCRIPLASMIN	CYP3A4	CHEMBL111545	IFNG	METHYLPREDNISOLONE
TUB	VINORELBINE	FOLR1	FARLETUZUMAB	PAX8	CHEMBL1351908	REN	VTP-27999	ESR1	CHEMBL259327	MME	ILEPATRIL	NR1I2	PROGESTERONE	HPGD	THIOTEPA	GABRP	ISOFLURANE	HTR3A	ALOSETRON	BIRC7	AT-406	CYP3A4	CHEMBL184450	IFNG	PEFLOXACIN
TUB	DOLASTATIN-10	FOLR1	TALOTREXIN	PAX8	CHEMBL171699	ACE2	ORE-1001	ESR1	QUINESTROL	MME	SACUBITRIL	NR1I2	DOCETAXEL	HPGD	TANSHINONE IIA	GABRP	MEPROBAMATE	HTR3A	AZASETRON	BIRC7	CISPLATIN	CYP3A4	NEVIRAPINE	IFNG	EMAPALUMAB
TUB	MILATAXEL	FOLR1	EPOFOLATE	PAX8	CHEMBL585827	ACE2	LISINOPRIL	ESR1	ESTROGENS, CONJUGATED SYNTHETIC A	SELP	BIMOSIAMOSE	NR1I2	SIMVASTATIN	HPGD	PURPUROGALLIN	GABRP	FLUDIAZEPAM	HTR3A	ONDANSETRON	CALY	TRIFLUOPERAZINE	CYP3A4	CHEMBL1256182	IFNG	SURAMIN
TUB	BMS-184476	FOLR1	VINTAFOLIDE	PAX8	PINAFIDE	ACE2	GSK-2586881	ESR1	RIBOCICLIB	SELP	TORAPSEL	NR1I2	RIFAPENTINE	HPGD	CHEMBL602807	GABRP	MIDAZOLAM	HTR3A	CISAPRIDE	CALY	APOMORPHINE	CYP3A4	DICLOFENAC	IFNG	BLEOMYCIN
TUB	CABAZITAXEL	FOLR1	METHOTREXATE	SCN4A	BENOXINATE HYDROCHLORIDE	ACE2	CAPTOPRIL	ESR1	BITHIONOL	SELP	PSI-697	NR1I2	ROSIGLITAZONE	HPGD	QUINALIZARIN	GABRP	REMIMAZOLAM	HTR3A	MIRTAZAPINE	KCNH2	CHEMBL590919	CYP3A4	KENPAULLONE	IFNG	CISPLATIN
TUB	LISAVANBULIN	FOLR1	LOMETREXOL	SCN4A	ESLICARBAZEPINE	FMO1	TAMOXIFEN	ESR1	HEXACHLOROPHENE	SELP	RG-1512	NR1I2	RIFAMPIN	HPGD	BAY-11-7085	GABRP	BUTALBITAL	HTR3A	PROCAINE	KCNH2	NORTRIPTYLINE HYDROCHLORIDE	CYP3A4	NIFEDIPINE	IFNG	MELATONIN
PAK3	HESPERADIN	FOLR1	FOLIC ACID	SCN4A	PROPOXYCAINE HYDROCHLORIDE	FMO1	OLANZAPINE	ESR1	SIVIFENE	SELP	RIVIPANSEL	NR1I2	THEONELLASTEROL E	HPGD	CHEMBL277148	GABRP	THIAMYLAL SODIUM	HTR3A	RENZAPRIDE	KCNH2	ORPHENADRINE HYDROCHLORIDE	CYP3A4	ALLANTODAPSONE	IFNG	MELPHALAN
GABBR1	BACLOFEN	FOLR1	DEXAMETHASONE	SCN4A	PROPOFOL	FMO1	NICOTINE	ESR1	1-HYDROXY-6-(4-HYDROXY-PHENYL)-1-PHENYL-HEXAN-3-ONE (ENANTIOMERIC MIX)	SELP	CRIZANLIZUMAB	NR1I2	BOSENTAN	HPGD	HEXACHLOROPHENE	GABRP	OXAZEPAM	HTR3A	HALOPERIDOL	KCNH2	BENZTROPINE MESYLATE	CYP3A4	ZUCAPSAICIN	IFNG	IBUPROFEN
GABBR1	VIGABATRIN	FOLR1	MIRVETUXIMAB SORAVTANSINE	SCN4A	ZONISAMIDE	PTH2R	ABALOPARATIDE	ESR1	PROGESTERONE	SELP	INCLACUMAB	NR1I2	AMG-232	HPGD	SULFASALAZINE	GABRP	PENTOBARBITAL	HTR3A	DOLASETRON MESYLATE	KCNH2	CHEMBL598279	CYP3A4	GLIQUIDONE	IFNG	THROMBIN
GABBR1	ARBACLOFEN PLACARBIL	WT1	CYTARABINE	SCN4A	MERETHOXYLLINE PROCAINE	PTH2R	PARATHYROID HORMONE	ESR1	ESTROGEN	RLN2	NEOMYCIN	NR1I2	METYRAPONE	HPGD	2',4'-DIHYDROXYCHALCONE	GABRP	SEVOFLURANE	HTR3A	ESMIRTAZAPINE	KCNH2	DEXPROPRANOLOL HYDROCHLORIDE	CYP3A4	AMITRIPTYLINOXIDE	IFNG	PREDNISONE
GABBR1	PROGABIDE	WT1	DIMETHYL SULFOXIDE	SCN4A	TETRACAINE HYDROCHLORIDE	TFPI2	HEPARIN	ESR1	PROTOAPIGENONE	ABCC4	CEFMETAZOLE	NR1I2	TETRACYCLINE	HPGD	LECANORIC ACID	GABRP	PF-06372865	HTR3A	MIANSERIN	KCNH2	MOXIFLOXACIN	CYP3A4	NITAZOXANIDE	IFNG	AMITRIPTYLINE
GABBR1	ARBACLOFEN	WT1	HALOFUGINONE	SCN4A	DYCLONINE HYDROCHLORIDE	EPHA7	HESPERADIN	ESR1	ABEMACICLIB	ABCC4	ZIDOVUDINE	NR1I2	CHENODIOL	HPGD	NBQX	GABRP	OCINAPLON	HTR3A	ROCURONIUM	KCNH2	CITALOPRAM HYDROBROMIDE	CYP3A4	PODOFILOX	IFNG	FONTOLIZUMAB
GABBR1	SODIUM OXYBATE	WT1	SIROLIMUS	SCN4A	TOPIRAMATE	EPHA7	VANDETANIB	ESR1	SR16234	ABCC4	LEUCOVORIN	NR1I2	FLUVASTATIN	HPGD	CHEMBL523200	GABRP	FLURAZEPAM	HTR3A	ONDANSETRON HYDROCHLORIDE	KCNH2	ASTEMIZOLE	CYP3A4	CAMPTOTHECIN	IFNG	TRASTUZUMAB
GABBR1	LESOGABERAN	WT1	CURCUMIN	SCN4A	ETIDOCAINE HYDROCHLORIDE	EPO	CETUXIMAB	ESR1	PHENOLPHTHALEIN	ABCC4	METHOTREXATE	NR1I2	NIFEDIPINE	HPGD	IRIGINOL HEXAACEATATE	GABRP	GLUTETHIMIDE	HTR3A	TROPISETRON	KCNH2	SERTINDOLE	CYP3A4	PIMOZIDE	IFNG	AMIKACIN
CELF4	ILOPERIDONE	WT1	DEFEROXAMINE	SCN4A	HEXYLCAINE HYDROCHLORIDE	EPO	OXYMETHOLONE	ESR1	PROPYLPARABEN	ABCC4	CEFUROXIME	NR1I2	CEPHRADINE	HPGD	ELLAGIC ACID	GABRP	PROPOFOL	HTR3A	ALOSETRON HYDROCHLORIDE	KCNH2	CHEMBL587923	CYP3A4	HARMAN	IFNG	THEOPHYLLINE
CA4	SULFAMYLON	WT1	DAUNORUBICIN	SCN4A	PRIMIDONE	MGAM	BAICALEIN	ESR1	LEVONORGESTREL	ABCC4	LAMIVUDINE	NR1I2	CHEMBL398412	HPGD	DIOXYBENZONE	GABRP	METHYPRYLON	HTR3A	VORTIOXETINE	KCNH2	TYRPHOSTIN AG 879	CYP3A4	OXYPHENCYCLIMINE HYDROCHLORIDE	SLC26A9	IVACAFTOR
CA4	METHAZOLAMIDE	COL26A1	ASPIRIN	SCN4A	FOSPROPOFOL	MGAM	VOGLIBOSE	ESR1	ETHINYL ESTRADIOL	ABCC4	CISPLATIN	NR1I2	PHENOBARBITAL	HPGD	APIGENIN	GABRP	TOPIRAMATE	HTR3A	TEDATIOXETINE	KCNH2	CHEMBL532141	CYP3A4	GUAIFENESIN	PDIA2	METHYLPHENIDATE
CA4	ETHOXZOLAMIDE	COL26A1	CITALOPRAM	SCN4A	TETRODOTOXIN	MGAM	DUVOGLUSTAT	ESR1	DIETHYLSTILBESTROL DIPROPIONATE	ABCC4	MERCAPTOPURINE	NR1I2	ARTEMISININ	HPGD	2-ARACHIDONOYLGLYCEROL	GABRP	CLORAZEPATE DIPOTASSIUM	HTR3A	RAMOSETRON	KCNH2	AMIODARONE	CYP3A4	METHYLENE BLUE	SH2D1A	EMAPALUMAB
CA4	PARABEN	CHRNG	ROCURONIUM BROMIDE	SCN4A	PROPAFENONE HYDROCHLORIDE	MGAM	MIGLITOL	ESR1	CHEMBL1432305	ABCC4	AZATHIOPRINE	NR1I2	CEFACLOR	HPGD	CHEMBL598663	GABRP	PENTOBARBITAL SODIUM	HTR3A	GRANISETRON	KCNH2	DISOPYRAMIDE	CYP3A4	FLUCONAZOLE	CNR2	TEDALINAB
CA4	PHENOL	CHRNG	RAPACURONIUM BROMIDE	SCN4A	MORICIZINE HYDROCHLORIDE	MGAM	ACARBOSE	ESR1	STANOLONE	ABCC4	LATANOPROST	NR1I2	RIFAXIMIN	HPGD	LIOTHYRONINE SODIUM	GABRP	SECOBARBITAL SODIUM	HTR3A	METITEPINE	KCNH2	CHEMBL1237255	CYP3A4	PHENYL AMINOSALICYLATE	CNR2	FERRUGINENE C
CA4	TOPIRAMATE	CHRNG	VECURONIUM BROMIDE	SCN4A	NKTR-171	MGAM	CELGOSIVIR	ESR1	CHF4227	ABCC4	CEPHALEXIN	NR1I2	DOLUTEGRAVIR	HPGD	BERGAPTOL	GABRP	MIDAZOLAM HYDROCHLORIDE	HTR3A	PANCOPRIDE	KCNH2	CHEMBL589946	CYP3A4	PIVAMPICILLIN	CNR2	N-[6-(4-CHLOROPHENYL)-7-(2,4-DICHLOROPHENYL)-2,2-DIMETHYL-3,4-DIHYDRO-2H-PYRANO[2,3-B]PYRIDINE-4-YL]-4,4,4-TRIFLUORO-3-HYDROXYBUTANAMIDE (DIASTEREOMERIC MIX)
CA4	ACETAZOLAMIDE	CHRNG	GALLAMINE TRIETHIODIDE	SCN4A	QUINIDINE POLYGALACTURONATE	MGAM	ALGLUCOSIDASE ALFA	ESR1	ORTHOTOLIDINE	ABCC4	FUROSEMIDE	NR1I2	ISRADIPINE	HPGD	SOFALCONE	GABRP	DESFLURANE	HTR3A	CLOZAPINE	KCNH2	CHEMBL333121	CYP3A4	FLUTAMIDE	CNR2	PRS-211375
CA4	CHLOROTHIAZIDE	CHRNG	ATRACURIUM BESYLATE	SCN4A	PHENYTOIN SODIUM	MGAM	MALTOSE	ESR1	PROPACHLOR	ABCC4	CEFAMANDOLE	NR1I2	GRISEOFULVIN	HPGD	HOMIDIUM BROMIDE	GABRP	METHARBITAL	HTR3A	METOCLOPRAMIDE HYDROCHLORIDE	KCNH2	PHENOLPHTHALEIN	CYP3A4	CHEMBL1288014	CNR2	GW842166X
CA4	TRICHLORMETHIAZIDE	CHRNG	DOXACURIUM CHLORIDE	SCN4A	FOSPHENYTOIN SODIUM	MGAM	SALACINOL	ESR1	METHYLISOTHIOCYANATE	ABCC4	FLUOROURACIL	NR1I2	ECONAZOLE	HPGD	TYRPHOSTIN 23	GABRP	TRICLOFOS SODIUM	HTR3A	OLANZAPINE	KCNH2	CHEMBL591641	CYP3A4	CLENBUTEROL HYDROCHLORIDE	CNR2	NABILONE
CA4	DICHLORPHENAMIDE	CHRNG	METOCURINE IODIDE	SCN4A	OXCARBAZEPINE	MGAM	RESVERATROL 4'-METHYL ETHER	ESR1	BAZEDOXIFENE	ABCC4	GANCICLOVIR	NR1I2	AMOXICILLIN	HPGD	PROSTAGLANDIN A2	GABRP	ENFLURANE	HTR3A	PALONOSETRON	KCNH2	BENOXATHIAN HYDROCHLORIDE	CYP3A4	PF-03715455	CNR2	CP-55940
CA4	ACETAZOLAMIDE SODIUM	CHRNG	TUBOCURARINE CHLORIDE	SCN4A	TOCAINIDE HYDROCHLORIDE	HSD11B2	HYDROCORTISONE	ESR1	ESTRADIOL CYPIONATE	ABCC4	CEFACLOR	NR1I2	CARBAMAZEPINE	HPGD	CARMINE	GABRP	ACAMPROSATE CALCIUM	HTR3A	NARONAPRIDE	KCNH2	LOPERAMIDE HYDROCHLORIDE	CYP3A4	MESO-HEXESTROL	CNR2	TARANABANT
CA4	BRINZOLAMIDE	CHRNG	PIPECURONIUM BROMIDE	SCN4A	QUINIDINE GLUCONATE	CYP2J2	TERFENADINE	ESR1	PHENYLALANINE	ABCC4	CEFOXITIN	NR1I2	REPAGLINIDE	HPGD	IODOPHTHALEIN	S100A8	METHOTREXATE	HTR3A	RG3487	KCNH2	RALOXIFENE HYDROCHLORIDE	CYP3A4	BRADANICLINE	CNR2	NONABINE
CA4	SULFAMIDE	CHRNG	MIVACURIUM CHLORIDE	SCN4A	BUPIVACAINE HYDROCHLORIDE	CYP2J2	NABUMETONE	ESR1	NORDIHYDROGUAIARETIC ACID	ABCC4	CYCLOPHOSPHAMIDE	NR1I2	SULFAMETHAZINE	HPGD	CURCUMIN	MMP12	ZILEUTON	HTR3A	CILANSETRON	KCNH2	CHEMBL64119	CYP3A4	CHEMBL131171	CNR2	S-777469
CA4	CURCUMIN	CHRNG	SUCCINYLCHOLINE CHLORIDE	SCN4A	PHENACEMIDE	CYP2J2	THIORIDAZINE	ESR1	CHEMBL2071180	ABCC4	THIOGUANINE	NR1I2	PACLITAXEL	HPGD	ATHRAQUINONES A	MMP12	ACETAZOLAMIDE	HTR3A	LITOXETINE	KCNH2	FLUPHENAZINE HYDROCHLORIDE	CYP3A4	CROMOLYN	CNR2	DRONABINOL
ERICH3	CITALOPRAM	CHRNG	PANCURONIUM BROMIDE	SCN4A	NERISPIRDINE	CYP2J2	DICLOFENAC	ESR1	DANAZOL	ABCC4	CYTARABINE	NR1I2	PERMETHRIN	HPGD	PURPURIN	MMP12	DEFEROXAMINE	HTR3A	VELUSETRAG	KCNH2	DOFETILIDE	CYP3A4	BUSULFAN	CNR2	LY2828360
ERICH3	ESCITALOPRAM	CHRNG	DECAMETHONIUM BROMIDE	SCN4A	PHENAZOPYRIDINE HYDROCHLORIDE	CYP2J2	ASTEMIZOLE	ESR1	CAPTAN	ABCC4	RUCAPARIB	NR1I2	SIROLIMUS	HPGD	CHEMBL73711	MMP12	CAPTOPRIL	HTR3A	MOSAPRIDE	KCNH2	PROPAFENONE	CYP3A4	CITALOPRAM	CNR2	CHEMBL285932
ADORA1	CAFFEINE	CHRNG	CISATRACURIUM BESYLATE	SCN4A	INDECAINIDE HYDROCHLORIDE	CYP2J2	ALBENDAZOLE	ESR1	CYCLOFENIL	ABCC4	VALGANCICLOVIR	NR1I2	VINCRISTINE	HPGD	THIOGUANINE	ALDH3A1	DISULFIRAM	HTR3A	PRUCALOPRIDE	KCNH2	CHEMBL27006	CYP3A4	HOMATROPINE METHYLBROMIDE	CNR2	HONOKIOL
ADORA1	CHEMBL303124	EYA2	CHEMBL1172911	SCN4A	RUFINAMIDE	CYP2J2	DANAZOL	ESR1	ICARITIN	ABCC4	CEPHRADINE	NR1I2	HYDROCORTISONE	HPGD	DIETHYLTOLUAMIDE	ALDH3A1	CYCLOPHOSPHAMIDE	HTR3A	LINTOPRIDE	KCNH2	SOTALOL	CYP3A4	CHEMBL512908	CNR2	2-ARACHIDONOYLGLYCEROL
ADORA1	ROLOFYLLINE	EYA2	CHEMBL591363	SCN4A	PROPARACAINE HYDROCHLORIDE	CYP2J2	MESORIDAZINE	ESR1	TRIADIMEFON	ABCC4	IMATINIB	NR1I2	TAMOXIFEN	HPGD	CHEMBL531709	ALDH3A1	FLUOROURACIL	HTR3A	LERISETRON	KCNH2	CHEMBL1623897	CYP3A4	FELBAMATE	CNR2	CHEMBL306764
ADORA1	TRABODENOSON	EYA2	(R)-EDELFOSINE	SCN4A	ORPHENADRINE HYDROCHLORIDE	CYP2J2	TACROLIMUS	ESR1	PERTUZUMAB	ABCC4	CEFOPERAZONE	NR1I2	NEVIRAPINE	HPGD	CHEMBL471005	ALDH3A1	ANTABUSE	HTR3A	PALONOSETRON HYDROCHLORIDE	KCNH2	GREPAFLOXACIN	CYP3A4	TRIFLUOPERAZINE	CNR2	WIN-552122
ADORA1	AMINOPHYLLINE	EYA2	FLUAZINAM	SCN4A	LIDOCAINE HYDROCHLORIDE	CYP2J2	AMIODARONE	ESR1	NORGESTREL	ABCC4	CEFTRIAXONE	NR1I2	THEONELLASTEROL C	HPGD	CHEMBL244707	ALDH3A1	ALCOHOL	HTR3A	ITASETRON	KCNH2	NYLIDRIN HYDROCHLORIDE	CYP3A4	GENISTEIN	CNR2	SAD448
ADORA1	TECADENOSON	EYA2	CHEMBL582099	SCN4A	IRAMPANEL	ACY3	BISOPROLOL	ESR1	ETONOGESTREL	ABCC4	DOXORUBICIN	NR1I2	LOVASTATIN	HPGD	AURIN	ALDH3A1	DOXORUBICIN	HTR3A	TEGASEROD	KCNH2	GR-127935	CYP3A4	TROPISETRON	SLAMF1	METHOTREXATE
ADORA1	AMP579	EYA2	CHEMBL1565444	SCN4A	DRONEDARONE HYDROCHLORIDE	ACY3	ATENOLOL	ESR1	ARZOXIFENE	ABCC4	IRINOTECAN	NR1I2	RITONAVIR	HPGD	CHEMBL516616	HCAR2	NIACIN	CRLF2	RUXOLITINIB	KCNH2	OXATOMIDE	CYP3A4	PIOGLITAZONE	IL12B	BRIAKINUMAB
ADORA1	TONAPOFYLLINE	EYA2	IMATINIB	SCN4A	MEPHENYTOIN	NNMT	NIACIN	ESR1	LASOFOXIFENE	ABCC4	RIMONABANT	NR1I2	MENATETRENONE	HPGD	(4-CHLOROPHENYL)(MORPHOLINO)METHANETHIONE	HCAR2	MEPENZOLATE	PTGFR	DINOPROSTONE	KCNH2	CHLORPHENIRAMINE MALEATE	CYP3A4	ITRACONAZOLE	IL12B	USTEKINUMAB
ADORA1	PENTOXIFYLLINE	EYA2	CHEMBL592068	SCN4A	ROPIVACAINE HYDROCHLORIDE	ENPEP	TOSEDOSTAT	ESR1	TESTOSTERONE PROPIONATE	KCNN2	DEQUALINIUM	NR1I2	CONICASTEROL E	HPGD	KAEMPFEROL	HCAR2	SCH-900271	PTGFR	TRAVOPROST	KCNH2	NISOXETINE HYDROCHLORIDE	CYP3A4	CHEMBL35482	IL12B	ISOPROTERENOL
ADORA1	ASPIRIN	EYA2	CLOFAZIMINE	SCN4A	PHENYTOIN	CALCR	CALCITONIN HUMAN	ESR1	RALOXIFEN	ALOX15B	E324	NR1I2	SPIRONOLACTONE	HPGD	STICTIC ACID	HCAR2	ACIFRAN	PTGFR	BUTAPROST	KCNH2	NICARDIPINE HYDROCHLORIDE	CYP3A4	OXYBUTYNIN	IL12B	INFLIXIMAB
ADORA1	PBF-680	EYA2	DIACEREIN	SCN4A	RALFINAMIDE	CALCR	DAVALINTIDE	ESR1	ESTROGENS, CONJUGATED	ALOX15B	DIENESTROL	NR1I2	PIOGLITAZONE	HPGD	PENTABROMOPHENOL	HCAR2	CHEMBL456145	PTGFR	CARBOPROST TROMETHAMINE	KCNH2	PIMOZIDE	CYP3A4	CHLORDANE	IL12B	ETANERCEPT
ADORA1	FK453	EYA2	CHEMBL578512	SCN4A	QUINIDINE SULFATE	CALCR	PRAMLINTIDE	ESR1	OXYMETHOLONE	ALOX15B	CHEMBL122701	NR1I2	PHENYLBUTAZONE	HPGD	IBUPROFEN	S100A9	TASQUINIMOD	PTGFR	LATANOPROSTENE BUNOD	KCNH2	PHENTOLAMINE MESYLATE	CYP3A4	CHEMBL228132	LCK	PAZOPANIB HYDROCHLORIDE
ADORA1	CHEMBL27508	EYA2	DIMETHYL YELLOW	SCN4A	LAMOTRIGINE	CALCR	CALCITONIN SALMON RECOMBINANT	ESR1	BISPHENOL A	ALOX15B	CAPSAZEPINE	NR1I2	CYPROTERONE	HPGD	CHEMBL585269	S100A9	PAQUINIMOD	PTGFR	LATANOPROST	KCNH2	NOMIFENSINE MALEATE	CYP3A4	L-694247	LCK	CENISERTIB
ADORA1	CHEMBL207824	EYA2	DIOTYROSINE	SCN4A	ERLOSAMIDE	CALCR	PRAMLINTIDE ACETATE	ESR1	CHEMBL195515	ALOX15B	NORDIHYDROGUAIARETIC ACID	NR1I2	METHADONE	HPGD	JUGLONE	MMP3	BERKELEYACETAL A	PTGFR	TAFLUPROST	KCNH2	METHYLROSANILINE	CYP3A4	SULFASALAZINE	LCK	CHEMBL546797
ADORA1	OXTRIPHYLLINE	EYA2	MORIN	SCN4A	ETHOTOIN	CALCR	SMC021	ESR1	CLOMIPHENE	ALOX15B	HEXACHLOROPHENE	NR1I2	CHEMBL535714	HPGD	CEAROIN	MMP3	MARIMASTAT	PTGFR	BIMATOPROST	KCNH2	CHEMBL1257031	CYP3A4	LIDOCAINE	LCK	TRIDOLGOSIR
ADORA1	CHEMBL59532	EYA2	AMARANTH	SCN4A	LEVOBUPIVACAINE HYDROCHLORIDE	CALCR	CALCITONIN	ESR1	TRIS(2,3-DIBROMOPROPYL)PHOSPHATE	ALOX15B	N,N'-DIPHENYL-P-PHENYLENEDIAMINE	NR1I2	COLFORSIN	HPGD	BENZOTHIAZYL DISULFIDE	MMP3	LISINOPRIL	PTGFR	SEPETAPROST	KCNH2	CHEMBL528245	CYP3A4	LUTEOLIN	LCK	SB-220025
ADORA1	APAXIFYLLINE	EYA2	CHEMBL84010	SCN4A	SAFINAMIDE	CALCR	LIPROTAMASE	ESR1	FISPEMIFENE	ALOX15B	TYRPHOSTIN AG 879	NR1I2	RISPERIDONE	HPGD	LORECLEZOLE	MMP3	PRINOMASTAT	PTGFR	LAROPIPRANT	KCNH2	CHEMBL592123	CYP3A4	CILOSTAMIDE	LCK	AZAKENPAULLONE
ADORA1	CHROMOCARB	EYA2	HEXAMETHYL PARAROSANILINE	SCN4A	ESLICARBAZEPINE ACETATE	RAMP1	PRAMLINTIDE	ESR1	GW7647	ALOX15B	CHEMBL1367933	NR1I2	TACROLIMUS	HPGD	CHEMBL53898	MMP3	PRAVASTATIN	PTGFR	DINOPROST TROMETHAMINE	KCNH2	CHEMBL2028056	CYP3A4	PAEONOL	LCK	AZD-1152-HQPA
ADORA1	CAFFEINE, CITRATED	EYA2	BITHIONOLOXIDE	SCN4A	CARBAMAZEPINE	RAMP1	DAVALINTIDE	ESR1	GUTHION	ALOX15B	DIHYDROXIDINE	NR1I2	DOXORUBICIN	HPGD	PYROGALLOL	MMP3	BERKELEYACETAL B	AVPR2	TOLVAPTAN	KCNH2	TERFENADINE	CYP3A4	AMG-232	LCK	TG100-801
ADORA1	SELODENOSON	EYA2	CHEMBL601757	SCN4A	RILUZOLE	RAMP1	PRAMLINTIDE ACETATE	ESR1	NORGESTIMATE	ALOX15B	PSEUDOEPHEDRINE	NR1I2	CLOTRIMAZOLE	HPGD	CHEMBL80155	MMP3	BERKELEYAMIDE C	AVPR2	DESMOPRESSIN	KCNH2	CHEMBL600374	CYP3A4	ERLOTINIB	LCK	CI-1040
ADORA1	THEOPHYLLINE	EYA2	CHEMBL591876	SCN4A	EVENAMIDE	PTH1R	9-AMINOCAMPTOTHECIN	ESR1	ESTROGENS, ESTERIFIED	ALOX15B	CHEMBL220845	NR1I2	DEMECLOCYCLINE	HPGD	CHEMBL67535	MMP3	BERKELEYACETAL C	AVPR2	VASOPRESSIN	KCNH2	CHEMBL601528	CYP3A4	NITROMIDE	LCK	TAE-684
ADORA1	DERENOFYLLINE	EYA2	CHEMBL429095	SCN4A	PRILOCAINE HYDROCHLORIDE	PTH1R	TERIPARATIDE	ESR1	DOXORUBICIN HYDROCHLORIDE	ALOX15B	PROTOPORPHYRIN	NR1I2	EFAVIRENZ	HPGD	CHEMBL261123	MMP3	BERKELEYAMIDE B	AVPR2	VASOPRESSIN TANNATE	KCNH2	CHEMBL534319	CYP3A4	CLOPERASTINE HYDROCLORIDE	LCK	OSI-632
ADORA1	THEOPHYLLINE SODIUM GLYCINATE	EYA2	CHEMBL95704	SCN4A	LANPERISONE	PTH1R	DEXAMETHASONE	ESR1	TOREMIFENE CITRATE	ALOX15B	JUGLONE	NR1I2	THEONELLASTEROL B	HPGD	CHEMBL1091971	MMP3	CHLORTHALIDONE	AVPR2	LIXIVAPTAN	KCNH2	NERISPIRDINE	CYP3A4	PHENOBARBITAL	LCK	KX2-391
ADORA1	ADENOSINE	EYA2	SOLYPERTINE TARTRATE	SCN4A	CHLOROPROCAINE HYDROCHLORIDE	PTH1R	CHEMBL586870	ESR1	CLOMIPHENE CITRATE	ALOX15B	PHENOTHIAZINE	NR1I2	CISPLATIN	HPGD	DISULFIRAM	MMP3	BERKELEYDIONE	AVPR2	CONIVAPTAN HYDROCHLORIDE	KCNH2	METHIOTHEPIN MESYLATE	CYP3A4	E-GUGGULSTERONE	LCK	JNJ-7706621
ADORA1	GS-9667	EYA2	CHEMBL1481974	SCN4A	ORPHENADRINE CITRATE	PTH1R	CHEMBL599896	ESR1	ALFATRADIOL	ALOX15B	LINOLENIC ACID	NR1I2	DOXYCYCLINE	HPGD	CHEMBL1465049	MMP3	BERKELEYTRIONE	AVPR2	TERLIPRESSIN	KCNH2	SB-224289	CYP3A4	PHENOXYBENZAMINE	LCK	JNJ-26483327
ADORA1	NAXIFYLLINE	EYA2	FLUPIRTINE	SCN4A	BUPIVACAINE	PTH1R	PARATHYROID HORMONE	ESR1	GENISTEIN	ALOX15B	EMBELIN	NR1I2	BUDESONIDE	HPGD	FLAVANONE	HCAR3	NIACIN	AVPR2	MOZAVAPTAN	KCNH2	CHEMBL106525	CYP3A4	CHEMBL307893	LCK	PD-0166285
ADORA1	BAY1067197	EYA2	PURPUROGALLIN	SCN4A	DISOPYRAMIDE PHOSPHATE	PTH1R	TERIPARATIDE ACETATE	ESR1	BENZETHONIUM CHLORIDE	ALOX15B	O-DEMETHYLATED ADAPALENE	NR1I2	NAFCILLIN	HPGD	PLUMBAGIN	HCAR3	MEPENZOLATE	AVPR2	FEDOVAPAGON	KCNH2	THIORIDAZINE	CYP3A4	CHEMBL221300	LCK	ILORASERTIB
ADORA1	CAPADENOSON	EYA2	CHEMBL1989853	SCN4A	PROCAINAMIDE HYDROCHLORIDE	PTH1R	PCO-371	ESR1	3R14S-OCHRATOXIN A	ALOX15B	RHODOMYRTOXIN B	NR1I2	TROGLITAZONE	HPGD	CHEMBL25230	DSP	ENALAPRIL	AVPR2	CONIVAPTAN	KCNH2	PHENOXYBENZAMINE HYDROCHLORIDE	CYP3A4	CHEMBL323356	LCK	LY-2090314
ADORA1	CHEMBL136689	EYA2	CARMINE	SCN4A	ARTICAINE HYDROCHLORIDE	PTH1R	ABALOPARATIDE	ESR1	METHAMPHETAMINE	ALOX15B	SANGUINARINE SULFATE	NR1I2	CYCLOPHOSPHAMIDE	HPGD	DERRUBONE	PERP	CYCLOPHOSPHAMIDE	AVPR2	OXYTOCIN	KCNH2	SULPIRIDE	CYP3A4	FLUVOXAMINE	LCK	FENAMIC ACID
ADORA1	GW493838	EYA2	CHEMBL1601846	SCN4A	PROCAINE HYDROCHLORIDE	SLC12A3	HYDROCHLOROTHIAZIDE	ESR1	AZD-9496	ALOX15B	HYPERICIN	NR1I2	ATAZANAVIR	HPGD	ALPRAZOLAM	PERP	FLUOROURACIL	AVPR2	SATAVAPTAN	KCNH2	METHOXYVERAPAMIL HYDROCHLORIDE	CYP3A4	FESOTERODINE	LCK	PF-00562271
ADORA1	RPR749	EYA2	CHEMBL516616	SCN4A	MEPIVACAINE HYDROCHLORIDE	SLC12A3	CHLOROTHIAZIDE	ESR1	KEPONE	ALOX15B	BITHIONOLATE SODIUM	NR1I2	ATORVASTATIN	HPGD	CHEMBL1459280	PERP	EPIRUBICIN	AVPR2	LYPRESSIN	KCNH2	TRIFLUOPERAZINE HYDROCHLORIDE	CYP3A4	CHLORPROMAZINE	LCK	ADAVOSERTIB
PADI2	CHEMBL1910970	LGR5	FLUOROURACIL	SCN4A	LIDOCAINE	SLC12A3	TRICHLORMETHIAZIDE	ESR1	ERIBULIN	ALOX15B	PICEATANNOL	NR1I2	CHLORPROMAZINE	HPGD	TPCK	KLC3	GEMCITABINE	AVPR2	QUERCETIN	KCNH2	AMITRIPTYLINE HYDROCHLORIDE	CYP3A4	12A-HYDROXY-5-DEOXYDEHYDROMUNDUSERONE	LCK	NINTEDANIB
PADI2	STREPTONIGRIN	WNT7A	DIETHYLSTILBESTROL	SCN4A	RANOLAZINE	SLC12A3	BENZTHIAZIDE	ESR1	DAUNORUBICIN HYDROCHLORIDE	ALOX15B	CHEMBL601952	NR1I2	FLUTAMIDE	HPGD	CADMIUM DICHLORIDE	KLC3	PLATINUM	AVPR2	ITRACONAZOLE	KCNH2	ERYTHROMYCIN	CYP3A4	RITONAVIR	LCK	DASATINIB
PADI2	CHEMBL1910971	COL2A1	COLLAGENASE CLOSTRIDIUM HISTOLYTICUM	SCN4A	MEXILETINE HYDROCHLORIDE	SLC12A3	METOLAZONE	ESR1	ALPELISIB	ALOX15B	AURINTRICARBOXYLIC ACID	NR1I2	AMPICILLIN	HPGD	CHEMBL39878	KLC3	OXALIPLATIN	AVPR2	CLOTRIMAZOLE	KCNH2	TRAZODONE HYDROCHLORIDE	CYP3A4	(R,S)-INDATRALINE	LCK	GW441756X
CACNA1B	GABAPENTIN	COL2A1	OCRIPLASMIN	SCN4A	PRILOCAINE	SLC12A3	QUINETHAZONE	ESR1	IXABEPILONE	ALOX15B	MERCURIC CHLORIDE	NR1I2	FLOXACILLIN	HPGD	CHEMBL607309	KLC3	CISPLATIN	AVPR2	DESMOPRESSIN ACETATE	KCNH2	CHEMBL546168	CYP3A4	CHEMBL1310701	LCK	MLN-8054
CACNA1B	IMAGABALIN			SCN4A	TETRACAINE	SLC12A3	DIAZOXIDE	ESR1	RAD1901	ALOX15B	PHENYLMERCURIC ACETATE	NR1I2	TROLEANDOMYCIN	HPGD	CHEMBL35482	S100A12	RIMEGEPANT	AVPR2	TETRA-IODOPHENOLPHTHALEIN	KCNH2	PROADIFEN HYDROCHLORIDE	CYP3A4	PIMPINELLIN	LCK	TOZASERTIB
CACNA1B	CNV2197944			CDH1	VOLASERTIB	SLC12A3	BUMETANIDE	ESR1	DESOGESTREL	ALOX15B	4-METHOXYDALBERGIONE	NR1I2	SAQUINAVIR	HPGD	CHEMBL585628	S100A12	METHOTREXATE	AVPR2	ATOSIBAN	KCNH2	CHEMBL532510	CYP3A4	SULFINPYRAZONE	LCK	GO-6976
CACNA1B	CHEMBL484640			CDH1	ERLOTINIB	SLC12A3	BENDROFLUMETHIAZIDE	ESR1	DROLOXIFENE	ALOX15B	BITHIONOL	NR1I2	GLYBURIDE	HPGD	PYRITHIONE ZINC	S100A12	ATOGEPANT			KCNH2	DAPH	CYP3A4	DEXMEDETOMIDINE	LCK	AST-487
CACNA1B	LEVETIRACETAM			CDH1	SELUMETINIB	SLC12A3	HYDROFLUMETHIAZIDE	ESR1	TRASTUZUMAB	ALOX15B	CHELERYTHRINE	NR1I2	CEFUROXIME	HPGD	PIPERINE	S100A12	EPTINEZUMAB			KCNH2	CHEMBL602940	CYP3A4	IMIPRAMINE	LCK	DORAMAPIMOD
CACNA1B	CHEMBL602213			CDH1	CAPECITABINE	SLC12A3	POLYTHIAZIDE	ESR1	DIETHYLSTILBESTROL DIPHOSPHATE	ALOX15B	DIPYRONE SODIUM	NR1I2	CONICASTEROL B	HPGD	CHEMBL166486	S100A12	UBROGEPANT			KCNH2	SPIPERONE HYDROCHLORIDE	CYP3A4	VEMURAFENIB	LCK	IMATINIB
CACNA1B	RALFINAMIDE			CDH1	LAPATINIB	SLC12A3	FUROSEMIDE	ESR1	N-PROPYL BROMIDE	ALOX15B	THIMEROSAL	NR1I2	LITHOCHOLIC ACID	HPGD	CHEMBL395915	IL1RN	DIACEREIN			KCNH2	PYRILAMINE	CYP3A4	VINDESINE	LCK	CHEMBL379975
CACNA1B	SAFINAMIDE			MET	IMATINIB	SLC12A3	CYCLOTHIAZIDE	ESR1	METHIOCARB	ALOX15B	MESO-HEXESTROL	NR1I2	SULFINPYRAZONE	HPGD	PAEONOL	IL1RN	HALOPERIDOL			KCNH2	CHEMBL2028066	CYP3A4	ETOPOSIDE	LCK	XL-228
CACNA1B	ZICONOTIDE			MET	FICLATUZUMAB	SLC12A3	TORSEMIDE	ESR1	ELACESTRANT	ALOX15B	CHEMBL238624	NR1I2	PHENYTOIN	HPGD	NORSTICTIC ACID	IL1RN	METHOTREXATE			KCNH2	CHEMBL537087	CYP3A4	MINOXIDIL	LCK	HESPERADIN
CACNA1B	ATAGABALIN			MET	AMUVATINIB	SLC12A3	CHLOROTHIAZIDE SODIUM	ESR1	CHEMBL1523215	ALOX15B	TRICETIN	NR1I2	THEONELLASTEROL D	HPGD	EBSELEN	IDO1	PHENYLHYDRAZINE			KCNH2	DRONEDARONE	CYP3A4	GSK-369796	LCK	KENPAULLONE
CACNA1B	PREGABALIN			MET	CRIZOTINIB	SLC12A3	CHLORTHALIDONE	ESR1	BAZEDOXIFENE ACETATE	ALOX15B	4-CHLOROMERCURIBENZOIC ACID	NR1I2	IRINOTECAN	HPGD	1,2-NAPHTHOQUINONE	IDO1	LINRODOSTAT			KCNH2	KEPONE	CYP3A4	BUTAMBEN	LCK	ENTRECTINIB
CACNA1B	CHEMBL546649			MET	SAVOLITINIB	SLC12A3	METHYCLOTHIAZIDE	ESR1	ESTETROL	ALOX15B	SANGUINARIUM	NR1I2	SULFISOXAZOLE	HPGD	PHOSMET	IDO1	2-MERCAPTOBENZOTHIAZOLE			KCNH2	(-)-U-50488 METHANE SULFONATE	CYP3A4	CHEMBL1169388	LCK	SP-600125
CACNA1B	SLAZINIC ACID			MET	ENTRECTINIB	SLC12A3	INDAPAMIDE	ESR1	CHEMBL85826	ALOX15B	CHEMBL581044	NR1I2	TERBINAFINE	HPGD	CHEMBL1368535	IDO1	PF-06840003			KCNH2	CHEMBL587892	CYP3A4	OXETHAZAINE	LCK	PAZOPANIB
CACNA1B	CHEMBL1372046			MET	PALBOCICLIB	CA2	DICHLORPHENAMIDE	ESR1	CUMENE HYDROPEROXIDE	ALOX15B	CHEMBL154580	NR1I2	SOLOMONSTEROL A	HPGD	U-0126	IDO1	CHEMBL14145			KCNH2	PRENYLAMINE	CYP3A4	XANTHONE	LCK	DOVITINIB
CACNA1B	HESPERIDIN			MET	ONARTUZUMAB	CA2	DORZOLAMIDE	ESR1	CETRIMONIUM BROMIDE	ALOX15B	CHEMBL601616	NR1I2	CLINDAMYCIN	HPGD	PEUCENIN	IDO1	EPACADOSTAT			KCNH2	CHEMBL530149	CYP3A4	2-MERCAPTOBENZIMIDAZOLE	LCK	CHEMBL202721
CACNA1B	BEPRIDIL HYDROCHLORIDE			MET	SELUMETINIB	CA2	ACETAZOLAMIDE	ESR1	CHEMBL184450	ALOX15B	GOSSYPOL	NR1I2	ISONIAZID	HPGD	7,8-DIHYDROXYFLAVONE	IDO1	CHEMBL1668301			KCNH2	DROPERIDOL	CYP3A4	DOLASETRON	LCK	BARASERTIB
CACNA1B	AMLODIPINE			MET	CYC-116	CA2	SULFAMIDE	ESR1	BRILANESTRANT	ALOX15B	DIPYRIDAMOLE	NR1I2	IFOSFAMIDE	HPGD	CHEMBL1255936	IDO1	TRYPTOPHAN			KCNH2	OMARIGLIPTIN	CYP3A4	ISOLIQUIRITIGENIN	LCK	GEFITINIB
CACNA1B	CELECOXIB			MET	SORAFENIB	CA2	ETHINAMATE	ESR1	CHEMBL384441	ALOX15B	CHEMBL457504	NR1I2	MEMANTINE	HPGD	CHEMBL595227	IDO1	CHEMBL1224312			KCNH2	CHEMBL586033	CYP3A4	SILDENAFIL	LCK	GW843682X
CACNA1B	LOMERIZINE			MET	TYROSOL SINAPATE	CA2	BRINZOLAMIDE	ESR1	DOCETAXEL	ALOX15B	ETHOPROPAZINE HYDROCHLORIDE	NR1I2	NICARDIPINE	HPGD	FENTICLOR	IDO1	CHEMBL1933308			KCNH2	CHEMBL2028045	CYP3A4	RALOXIFENE HYDROCHLORIDE	LCK	RG-1530
CACNA1B	Z160			MET	TEPOTINIB	CA2	CYCLOTHIAZIDE	ESR1	SYNTHETIC CONJUGATED ESTROGENS, B	ALOX15B	CHEMBL1091971	NR1I2	VINBLASTINE	HPGD	MESALAMINE	APOBEC3A	CHEMBL582287			KCNH2	CHEMBL609628	CYP3A4	FLUOXETINE	LCK	ALISERTIB
CACNA1B	ZICONOTIDE ACETATE			MET	FORETINIB	CA2	ETHOXZOLAMIDE	ESR1	CHEMBL354663	ALOX15B	CHEMBL242171	NR1I2	ERYTHROMYCIN	HPGD	EMBELIN	APOBEC3A	CHEMBL601744			KCNH2	SALMETEROL XINAFOATE	CYP3A4	DOFETILIDE	LCK	VANDETANIB
CACNA1B	CILNIDIPINE			MET	RUCAPARIB	CA2	TRICHLORMETHIAZIDE	ESR1	ENDOSULFAN	ALOX15B	CHEMBL1448292	NR1I2	RIFABUTIN	HPGD	5,7-DIHYDROXYISOFLAVONE	APOBEC3A	CHEMBL584514			KCNH2	TERODILINE	CYP3A4	NELFINAVIR	LCK	CYC-116
CACNA1B	NIFEDIPINE			MET	CEP-11981	CA2	BENZTHIAZIDE	ESR1	4-METHYLBENZOIC ACID METHYL ESTER	ALOX15B	RABEPRAZOLE	NR1I2	THEONELLASTEROL F	HPGD	CHLORPROPHAM	APOBEC3A	CEFOTETAN			KCNH2	CHEMBL49055	CYP3A4	LY-255283	LCK	GSK-269962A
CACNA1B	CHEMBL297304			MET	GOLVATINIB	CA2	CHLOROTHIAZIDE	ESR1	OXYTETRACYCLINE HYDROCHLORIDE	ALOX15B	ARACHIDONOYL GLYCINE	NR1I2	MINOCYCLINE	HPGD	DIHYDREXIDINE HYDROCHLORIDE	APOBEC3A	CHEMBL600692			KCNH2	CHEMBL597248	CYP3A4	OXICONAZOLE NITRATE	LCK	ENMD-2076
CACNA1B	CHEMBL274921			MET	TRASTUZUMAB	CA2	SULTHIAME	ESR1	PUERARIN	ALOX15B	HINOKITIOL	NR1I2	CYCLOSPORINE	HPGD	CHEMBL222808	APOBEC3A	MYRICETIN			KCNH2	BENZYL SALICYLATE	CYP3A4	2- (2,6-DIMETHOXYPHENOXYETHYL)AMINOMETHYL-1,4-BENZODIOXANE HYDROCHLORIDE (WB 4101)	LCK	ENMD-981693
CACNA1B	CLEVIDIPINE			MET	SGX-523	CA2	POLMACOXIB	ESR1	BENZODODECINIUM CHLORIDE	ALOX15B	TROGLITAZONE	NR1I2	MICONAZOLE	HPGD	KETANSERIN	APOBEC3A	CHEMBL600306			KCNH2	CHEMBL602413	CYP3A4	PARAROSANILINE	LCK	SB-203580
CACNA1B	GABAPENTIN ENACARBIL			MET	ERLOTINIB	CA2	CURCUMIN	ESR1	MEDROXYPROGESTERONE ACETATE	ALOX15B	CHEMBL169233	NR1I2	DEXAMETHASONE	HPGD	CHEMBL429095	APOBEC3A	DIMETHYLPHENYLPIPERAZINIUM IODIDE			KCNH2	CHEMBL1079460	CYP3A4	METHOTREXATE	LCK	CEDIRANIB
CACNA1B	ELPETRIGINE			MET	BMS-817378	CA2	PARABEN	ESR1	CISPLATIN	ALOX15B	CHEMBL602807	NR1I2	RESERPINE	HPGD	FUMARPROTOCETRARIC ACID	APOBEC3A	CHEMBL124006			KCNH2	TAMOXIFEN CITRATE	CYP3A4	RELCOVAPTAN	LCK	CHEMBL406845
SLC12A5	BUMETANIDE			MET	BMS-794833	CA2	TOPIRAMATE	ESR1	DIENOGEST	ALOX15B	TYRPHOSTIN 23	NR1I2	CONICASTEROL D	HPGD	CHEMBL1332182	APOBEC3A	CHEMBL1388703			KCNH2	CHEMBL605003	CYP3A4	DACTINOMYCIN	LCK	R-406
LPL	INSULIN			MET	TELISOTUZUMAB VEDOTIN	CA2	DORZOLAMIDE HYDROCHLORIDE	ESR1	PROMESTRIENE	ALOX15B	LUTEOLIN	NR1I2	METFORMIN	HPGD	EMODIC ACID	APOBEC3A	CHEMBL590706			KCNH2	CHEMBL547269	CYP3A4	SAPPANONE A TRIMETHYL ETHER	CXCL13	RITUXIMAB
LPL	NADOLOL			MET	CAPMATINIB	CA2	METHAZOLAMIDE	ESR1	NERATINIB	ALOX15B	CAFFEIC ACID PHENETHYL ESTER	NR1I2	BEXAROTENE	HPGD	QUERCETIN	APOBEC3A	CHEMBL586670			KCNH2	CHEMBL261693	CYP3A4	CHEMBL66114	CD3E	ERTUMAXOMAB
LPL	ACARBOSE			MET	CAPECITABINE	CA2	SULFAMYLON	ESR1	APIGENIN	ALOX15B	QUERCETIN	NR1I2	TOPIRAMATE	HPGD	PHENYLMERCURIC ACETATE	APOBEC3A	GLAUCINE METHIODIDE			KCNH2	CHEMBL592044	CYP3A4	THEOPHYLLINE	CD3E	OTELIXIZUMAB
LPL	FENOFIBRATE			MET	PACLITAXEL	CA2	ACETAZOLAMIDE SODIUM	ESR1	CHEMBL503990	ALOX15B	EBSELEN	NR1I2	CEFADROXIL	HPGD	HYDROQUINONE	APOBEC3A	CHEMBL589421			KCNH2	BEMESETRON	CYP3A4	S-ETOMIDATE	CD3E	BLINATUMOMAB
LPL	ASPARAGINASE			MET	PANITUMUMAB	CA2	PHENOL	ESR1	CAMPHOR	ALOX15B	CONGO RED	NR1I2	SUVANINE'S SODIUM SALT	HPGD	FLUFENAMIC ACID	APOBEC3A	CHEMBL589711			KCNH2	CHEMBL548469	CYP3A4	CHEMBL433461	CD3E	MUROMONAB-CD3
LPL	DIAZOXIDE			MET	CABOZANTINIB S-MALATE	CA2	EPOETIN ALFA	ESR1	ESTROPIPATE	ALOX15B	TYRPHOSTIN 47	NR1I2	OXICONAZOLE	HPGD	OXYTETRACYCLINE HYDROCHLORIDE	APOBEC3A	CHEMBL592314			KCNH2	CHEMBL525106	CYP3A4	TACROLIMUS	CD3E	TEPLIZUMAB
LPL	INOSITOL			MET	YUANHUADINE	CA2	GUAIACOL	ESR1	ALOE-EMODIN	ALOX15B	CHEMBL595227	NR1I2	LANSOPRAZOLE	HPGD	SODIUM CHLORIDE	APOBEC3A	STILONIUM IODIDE			KCNH2	CHEMBL2028068	CYP3A4	CHEMBL2094549	CD3E	CATUMAXOMAB
LPL	IBROLIPIM			MET	PD-0166285	CA12	CELECOXIB	ESR1	GLYCITEIN	ALOX15B	FENTICLOR	NR1I2	THEONELLASTEROL H	HPGD	CATECHOL	ALOX15	FEXOFENADINE HYDROCHLORIDE			KCNH2	FLUOXETINE	CYP3A4	BERGAPTEN	CD3E	FORALUMAB
LPL	ORLISTAT			MET	AMG-337	CA12	ACETAZOLAMIDE SODIUM	ESR1	METHYLTESTOSTERONE	ALOX15B	PYRITHIONE ZINC	NR1I2	SUNITINIB	HPGD	OXOGLAUCINE	ALOX15	ATHRAQUINONES A			KCNH2	GUANABENZ ACETATE	CYP3A4	SAPPANONE A DIMETHYL ETHER	CD3E	SOLITOMAB
LPL	ADRIAMYCIN			MET	TAS-115	CA12	CURCUMIN	ESR1	EVEROLIMUS	IL5RA	BENRALIZUMAB	NR1I2	TEMSIROLIMUS	HPGD	GALLIC ACID	ALOX15	CAFFEIC ACID PHENETHYL ESTER			KCNH2	BENZETHONIUM CHLORIDE	CYP3A4	CHEMBL101168	CD3E	VISILIZUMAB
LPL	LABETALOL			MET	SAR-125844	CA12	ETHOXZOLAMIDE	ESR1	ALACHLOR	FOLH1	CAPROMAB	NR1I2	MODAFINIL	HPGD	DANTHRON	ALOX15	CHEMBL151797			KCNH2	CHEMBL579105	CYP3A4	GLABRANIN	CD3E	RESIMMUNE
LPL	LOVASTATIN			MET	CRENOLANIB	CA12	TOPIRAMATE	ESR1	ALFADEX	FOLH1	TECHNETIUM TC-99M TROFOLASTAT CHLORIDE	NR1I2	THEONELLASTEROL G	HPGD	TOLFENAMIC ACID	ALOX15	MERCURIC CHLORIDE			KCNH2	CHEMBL317364	CYP3A4	CITROPTEN	SLAMF7	ELOTUZUMAB
LPL	RESERPINE			MET	GEFITINIB	CA12	ACETAZOLAMIDE	ESR1	DOMIPHEN BROMIDE	FOLH1	MERCAPTOPURINE	NR1I2	CEPHALEXIN	HPGD	CHEMBL72365	ALOX15	3,4-DIDESMETHYL-5-DESHYDROXY-3'-ETHOXYSCLEROIN			KCNH2	PROPOFOL	CYP3A4	CHEMBL225513	CD3G	OTELIXIZUMAB
LPL	PRAVASTATIN			MET	PAZOPANIB	CA12	ZONISAMIDE	ESR1	MITOTANE	FOLH1	MIPSAGARGIN	TNFSF11	DENOSUMAB	HPGD	AMENTOFLAVONE	ALOX15	EHNA			KCNH2	ZIMELIDINE DIHYDROCHLORIDE	CYP3A4	CHEMBL74675	CD3G	AFM-11
LPL	CLOFIBRATE			MET	ALTIRATINIB	CA12	DICHLORPHENAMIDE	ESR1	ETHYLENEDIAMINE	FOLH1	MDX-070	TNFSF11	LENALIDOMIDE	HPGD	LINOLEIC ACID	ALOX15	CISPLATIN			KCNH2	CHEMBL533399	CYP3A4	PTAEROXYLIN	CD3G	CATUMAXOMAB
LPL	TRIAMCINOLONE			MET	MERESTINIB	CA12	PARABEN	ESR1	LEFLUNOMIDE	FOLH1	METHOTREXATE	TNFSF11	ANASTROZOLE	HPGD	TRICLOSAN	ALOX15	DITHIOLETHIONE			KCNH2	CHEMBL582666	CYP3A4	DEQUALINIUM CHLORIDE	CD3G	VISILIZUMAB
LPL	ISOTRETINOIN			MET	JNJ-38877605	CA12	SULFAMYLON	ESR1	BORIC ACID	FOLH1	DOCETAXEL	TNFSF11	LETROZOLE	HPGD	ARACHIDONOYL GLYCINE	ALOX15	AURINTRICARBOXYLIC ACID			KCNH2	CP-55940	CYP3A4	SP-600125	CD3G	ERTUMAXOMAB
LPL	GEMFIBROZIL			MET	PHA-665752	CA12	TRIFLUOROMETHANESULFONAMIDE	ESR1	ESTRADIOL VALERATE	FOLH1	SURAMIN	MUCL3	GEMCITABINE	HPGD	CHEMBL469309	ALOX15	PHENOTHIAZINE			KCNH2	CHEMBL549216	CYP3A4	2,4,6-TRIHYDROXYACETOPHENONE	CD3G	TEPLIZUMAB
SV2A	BRIVARACETAM			MET	SITRAVATINIB	CA12	PHENOL	ESR1	IODINE	FOLH1	MLN-2704	MUCL3	CARBOPLATIN	HPGD	THIRAM	ALOX15	FISETIN			KCNH2	CHEMBL603370	CYP3A4	CISATRACURIUM BESYLATE	CD3G	SOLITOMAB
SV2A	LEVETIRACETAM			MET	SNS-314	NPR3	NESIRITIDE	ESR1	PHENYLMERCURIC ACETATE	FOLH1	MLN-591RL	NTSR1	REMINERTANT	HPGD	TRANILAST	ALOX15	SANGUINARIUM			KCNH2	METHAPYRILENE HYDROCHLORIDE	CYP3A4	IVABRADINE	CD3G	BLINATUMOMAB
SV2A	SELETRACETAM			MET	ILORASERTIB	MYL3	OMECAMTIV MECARBIL	ESR1	DICHLOROPHEN	FOLH1	ANDROSTANOLONE	NTSR1	CHEMBL532160	HPGD	3,4-DIDESMETHYL-5-DESHYDROXY-3'-ETHOXYSCLEROIN	ALOX15	CHLORANIL			KCNH2	ALEMCINAL	CYP3A4	PIOGLITAZONE HYDROCHLORIDE	CD3G	MUROMONAB-CD3
SV2A	INSULIN			MET	TIVANTINIB	SULT1C4	DOCETAXEL	ESR1	ACETOCHLOR	ADRB1	ACEBUTOLOL	NTSR1	CHEMBL493863	HPGD	NORDIHYDROGUAIARETIC ACID	ALOX15	PURPUROGALLIN			KCNH2	IBUTILIDE	CYP3A4	METYROSINE	CD3G	TEBENTAFUSP
CYP46A1	SOTICLESTAT			MET	PF-04217903	SULT1C4	THALIDOMIDE	ESR1	4-TRIETHYLGERMYLPHENOL	ADRB1	METOPROLOL	NTSR1	THIMEROSAL	HPGD	KHELLIN	ALOX15	CATECHIN			KCNH2	CHEMBL538542	CYP3A4	OLEOYL DOPAMINE	CD3G	MGD-007
SLC15A2	SORAFENIB			MET	LINIFANIB	PTGER3	DINOPROSTONE	ESR1	GUGGULSTERONE	ADRB1	SALMETEROL	NTSR1	SORAFENIB TOSYLATE	HPGD	E927A	ALOX15	BITHIONOL			KCNH2	RETINOL	CYP3A4	RALOXIFENE	CD3G	FORALUMAB
EDNRB	PACLITAXEL			MET	CETUXIMAB	PTGER3	BUTAPROST	ESR1	MERCURIC CHLORIDE	ADRB1	LEVOBUNOLOL	NTSR1	CHEMBL548458	HPGD	2',BETA-DIHYDROXYCHALCONE	ALOX15	CHEMBL238624			KCNH2	CHEMBL586026	CYP3A4	OFLOXACIN	CD3G	MEDI-565
EDNRB	MACITENTAN			MET	GLESATINIB	PTGER3	SEPETAPROST	ESR1	ZIRAM	ADRB1	BEVANTOLOL	VDR	NIFEKALANT	HPGD	PHLORETIN	ALOX15	CHEMBL126804			KCNH2	CHEMBL590201	CYP3A4	ENDO-ATROPINE	TPSB2	VOLANESORSEN SODIUM
EDNRB	ENRASENTAN			MET	BMS-698769	PTGER3	BIMATOPROST	ESR1	ARSANILIC ACID	ADRB1	PRACTOLOL	VDR	BENSERAZIDE HYDROCHLORIDE	HPGD	GOSSYPOL	ALOX15	CHEMBL1481974			KCNH2	CHEMBL580159	CYP3A4	ERGOCRYPTINE	TPSB2	HEPARIN
EDNRB	AMBRISENTAN			MET	(-)-OLEOCANTHAL	PTGER3	MISOPROSTOL	ESR1	MEGESTROL	ADRB1	CARTEOLOL	VDR	ISOLIQUIRITIGENIN	HPGD	PIRINIXIC ACID	ALOX15	FLAVANONE			KCNH2	CHEMBL288174	CYP3A4	METHADONE	TPSAB1	PENTAMIDINE
EDNRB	BOSENTAN			MET	OSIMERTINIB	PTGER3	ASPIRIN	ESR1	CHEMBL221047	ADRB1	PROPRANOLOL	VDR	4-METHOXYDALBERGIONE	HPGD	CHEMBL1388908	ALOX15	BAICALEIN			KCNH2	MIBEFRADIL	CYP3A4	AMLODIPINE	TPSAB1	THROMBIN
EDNRB	IRL-1620			MET	BMS-777607	SLC47A2	METFORMIN	ESR1	LY2245461	ADRB1	NEBIVOLOL	VDR	FLUACIZINE	HPGD	SUPROFEN METHYL ESTER	ALOX15	ZIRAM			KCNH2	FENOFIBRATE	CYP3A4	CERITINIB	TPSAB1	REGRAMOSTIM
EDNRB	TEZOSENTAN			MET	VELIPARIB	SLC47A2	RUCAPARIB	ESR1	GOSSYPOL	ADRB1	OXPRENOLOL	VDR	ISOTRETINOIN	HPGD	DEPHOSTATIN	ALOX15	CATECHOL			KCNH2	CHEMBL2028050	CYP3A4	VISNAGIN	TNFRSF17	IDECABTAGENE VICLEUCEL
EDNRB	DARUSENTAN			MET	TAE-684	NDUFA4L2	NV-128	ESR1	CHEMBL1579130	ADRB1	ISOPROTERENOL HYDROCHLORIDE	VDR	TANSHINONE IIA SULFONATE	HPGD	ZAPRINAST	ALOX15	DALBERGIONE, 4-METHOXY-4'-HYDROXY-			KCNH2	DOXAZOSIN MESYLATE	CYP3A4	BIFEMELANE	ICOS	VOPRATELIMAB
GRIN2A	NEBOGLAMINE			MET	VEMURAFENIB	NDUFA4L2	METFORMIN HYDROCHLORIDE	ESR1	GENTIAN VIOLET	ADRB1	ISOPROTERENOL	VDR	SANGUINARIUM	HPGD	KETANSERIN TARTRATE	ALOX15	DIPYRONE SODIUM			KCNH2	CHEMBL1256998	CYP3A4	SCH-58261	ICOS	MEDI-570
GRIN2A	ACAMPROSATE CALCIUM			MET	OXALIPLATIN	NDUFA4L2	ME-344	ESR1	PENTABROMOPHENOL	ADRB1	ESMOLOL	VDR	ISOPROTERENOL	HPGD	CHEMBL56393	ALOX15	LANSOPRAZOLE			KCNH2	4-NONYLPHENOL	CYP3A4	CHEMBL56543	CD2	ALEFACEPT
GRIN2A	MEMANTINE HYDROCHLORIDE			MET	PONATINIB	HOXA9	FILGRASTIM	ESR1	FENRETINIDE	ADRB1	LABETALOL	VDR	AGROCLAVINE	HPGD	CAPTAN	ALOX15	MYRICETIN			KCNH2	CHEMBL607308	CYP3A4	ZOLANTIDINE	CD2	SIPLIZUMAB
GRIN2A	NERAMEXANE MESYLATE			MET	CMX-2043	GALNT14	FLUOROURACIL	ESR1	POLYESTRADIOL PHOSPHATE	ADRB1	HYDROCHLOROTHIAZIDE	VDR	SEOCALCITOL	HPGD	CONGO RED	ALOX15	CHEMBL26320			KCNH2	CHEMBL589920	CYP3A4	EUPARIN	CD2	ALDESLEUKIN
GRIN2A	DIZOCILPINE			MET	TELISOTUZUMAB	GALNT14	SORAFENIB	ESR1	ENDOXIFEN	ADRB1	TERTATOLOL	VDR	PYROGALLOL	HPGD	ALTANSERIN	ALOX15	CHEMBL222556			KCNH2	FLUOXETINE HYDROCHLORIDE	CYP3A4	MAPROTILINE
GRIN2A	DEXTROMETHORPHAN POLISTIREX			MET	AMG-208	GALNT14	CISPLATIN	ESR1	CHLORANIL	ADRB1	BETAXOLOL	VDR	ERGOCALCIFEROL	HPGD	BROMOENOL LACTONE	ALOX15	OLEOYL DOPAMINE			KCNH2	CHEMBL1256689	CYP3A4	( /-)-PENTAACETYLCATECHIN
GRIN2A	INDANTADOL			MET	EMD-1204831	GALNT14	MITOXANTRONE	ESR1	TESTOSTERONE	ADRB1	MURAGLITAZAR	VDR	CHLORACYZINE	HPGD	CHEMBL529138	ALOX15	INAMRINONE			KCNH2	PHENYLMERCURIC ACETATE	CYP3A4	SB-431542
GRIN2A	APIMOSTINEL			MET	APRATOXIN F	SLC6A12	ASPIRIN	ESR1	TAMOXIFEN CITRATE	ADRB1	TIMOLOL	VDR	CHLORPYRIFOS	HPGD	DNQX	ALOX15	IRIGENOL			KCNH2	CHEMBL598369	CYP3A4	FLUVASTATIN
GRIN2A	AV-101			MET	CABOZANTINIB	KCNJ1	GLICLAZIDE	ESR1	HYDRAMETHYLNON	ADRB1	EPINEPHRINE BITARTRATE	VDR	PYRITHIONE ZINC	HPGD	CHEMBL1214274	ALOX15	L-755507			KCNH2	CHEMBL592786	CYP3A4	ALPRAZOLAM
GRIN2A	FELBAMATE			MET	JNJ-61186372	KCNJ1	GLYMIDINE	ESR1	RESVERATROL	ADRB1	PENBUTOLOL SULFATE	VDR	CHEMBL581044	HPGD	CHEMBL452954	ALOX15	POMIFERIN			KCNH2	THIORIDAZINE HYDROCHLORIDE	CYP3A4	THIAMYLAL SODIUM
GRIN2A	MEMANTINE			MET	TRAMETINIB	KCNJ1	NATEGLINIDE	ESR1	CADMIUM DICHLORIDE	ADRB1	NEBIVOLOL HYDROCHLORIDE	VDR	DALBERGIONE	HPGD	FLAVONE	ALOX15	CADMIUM ACETATE			KCNH2	BUDIODARONE	CYP3A4	MELATONIN
GRIN2A	KETAMINE HYDROCHLORIDE			MET	PF-00562271	KCNJ1	GLIMEPIRIDE	ESR1	CATECHOL	ADRB1	BUFURALOL	VDR	TPCK	HPGD	ACETYLSEROTONIN	ALOX15	CHAULMOOGRIC ACID, ETHYL ESTER			KCNH2	ENDRIN	CYP3A4	IODOACETAMIDE
GRIN2A	KETAMINE			MET	COMETRIQ	KCNJ1	GLYBURIDE	ESR1	GESTRINONE	ADRB1	NADOLOL	VDR	DP001	HPGD	2-MERCAPTOBENZOTHIAZOLE	ALOX15	EBSELEN			KCNH2	CHEMBL1256660	CYP3A4	ARTEMETHER
GRIN2A	HALOPERIDOL			MET	JNJ-7706621	KCNJ1	ACETOHEXAMIDE	ESR1	DOXYCYCLINE	ADRB1	PINDOLOL	VDR	0-HEXYL-1,3-DIAMINE-PLATINUM 2,2-DICHLORIDE	HPGD	BENZBROMARONE	ALOX15	SANGUINARINE SULFATE			KCNH2	FLUSPIRILENE	CYP3A4	GENTIAN VIOLET
GRIN2A	RALFINAMIDE			MET	OSI-632	KCNJ1	CHLORPROPAMIDE	ESR1	CHEMBL1222035	ADRB1	LEVOBETAXOLOL	VDR	CHEMBL599712	HPGD	SULFINPYRAZONE	ALOX15	CHEMBL220845			KCNH2	CHEMBL597857	CYP3A4	PRASTERONE
GRIN2A	GLYCINE			MET	CENISERTIB	KCNJ1	MINOXIDIL	ESR1	CHEMBL329673	ADRB1	ATENOLOL	VDR	CHEMBL599255	HPGD	CHEMBL222556	ALOX15	CHEMBL39878			KCNH2	CHEMBL535730	CYP3A4	BERGAMOTTIN
GRIN2A	DEXTROMETHORPHAN HYDROBROMIDE			MET	MGCD-265	KCNJ1	REPAGLINIDE	ESR1	RETINOL	ADRB1	DOBUTAMINE	VDR	CHEMBL59150	HPGD	CHEMBL271023	ALOX15	GAVESTINEL SODIUM			KCNH2	CHEMBL598270	CYP3A4	ROBUSTONE
GRIN2A	ORPHENADRINE CITRATE			MET	MACROCARPAL A	KCNJ1	TOLAZAMIDE	ESR1	TRIAMTERENE	ADRB1	DICHLOROISOPROTERENOL	VDR	CYCLOVALONE	HPGD	PAPAVERINE HYDROCHLORIDE	ALOX15	( )-EPITAXIFOLIN			KCNH2	METHADONE	CYP3A4	QUERCETIN
GRIN2A	ORPHENADRINE HYDROCHLORIDE			MET	PILARALISIB	KCNJ1	GLIPIZIDE	ESR1	SULFENTRAZONE	ADRB1	AMIODARONE	VDR	VITAMIN K3H2	HPGD	2-BENZOYL-5-METHOXYBENZOQUINONE	ALOX15	E324			KCNH2	CHEMBL601325	CYP3A4	ZILEUTON
GRIN2A	AZD8108			MET	ARRY-300	KCNJ1	TOLBUTAMIDE	ESR1	HYDROXYPROGESTERONE	ADRB1	SPIRONOLACTONE	VDR	CYSTEAMINE HYDROCHLORIDE	HPGD	CHEMBL421215	ALOX15	CHEMBL67535			KCNH2	CINNARIZINE	CYP3A4	CLARITHROMYCIN
GRIN2A	RAPASTINEL			MET	MK-2461	KCNJ1	HYDROCHLOROTHIAZIDE	ESR1	RETINAL	ADRB1	METIPRANOLOL	VDR	MANUMYCIN A	HPGD	CARBIDOPA	ALOX15	ETHOPROPAZINE HYDROCHLORIDE			KCNH2	CHEMBL72365	CYP3A4	RESERPINE
GRIN2A	CNS-5161			MET	LY-3164530	SLC47A1	METFORMIN	ESR1	PYRITHIONE ZINC	ADRB1	DROXIDOPA	VDR	ARACHIDONYL TRIFLUOROMETHYLKETONE	HPGD	IRIGENOL	ALOX15	DAPHNETIN			KCNH2	BENZAMIL HYDROCHLORIDE	CYP3A4	FELODIPINE
GRIN2A	LANICEMINE			MET	DASATINIB	SLC47A1	RUCAPARIB	ESR1	CHOLECALCIFEROL	ADRB1	CARVEDILOL	VDR	CALCIFEDIOL	HPGD	MYRICETIN	ALOX15	BISABOLOL			KCNH2	CHEMBL1437888	CYP3A4	MORICIZINE
GRIN2A	GW468816			MET	CHEMBL1997335	BBOX1	EBSELEN	ESR1	LAPATINIB	ADRB1	BETAXOLOL HYDROCHLORIDE	VDR	TESTOSTERONE	HPGD	CHEMBL50267	ALOX15	2',4'-DIHYDROXYCHALCONE			KCNH2	CISAPRIDE	CYP3A4	PHLORETIN
GRIN2A	DELUCEMINE			MET	AFATINIB	BBOX1	THIRAM	ESR1	CHEMBL2313445	ADRB1	DESIPRAMINE	VDR	PARICALCITOL	HPGD	CHEMBL77387	ALOX15	PURPURIN			KCNH2	QUINACRINE DIHYDROCHLORIDE	CYP3A4	SAQUINAVIR MESYLATE
GRIN2A	ESKETAMINE			MET	EMIBETUZUMAB	BBOX1	BENZENE SELENOIC ACID	ABCC11	FLUOROURACIL	ADRB1	BISOPROLOL	VDR	MALATHION	HPGD	DITHIOLETHIONE	ALOX15	CUMENE HYDROPEROXIDE			KCNH2	DEXBROMPHENIRAMINE MALEATE	CYP3A4	ACRISORCIN
GRIN2A	ESKETAMINE HYDROCHLORIDE			MET	EPIGALOCATECHIN GALLATE	CD70	MDX-1411	COL6A3	COLLAGENASE CLOSTRIDIUM HISTOLYTICUM	ADRB1	PENBUTOLOL	VDR	CAMBINOL	HPGD	FOSFONET	ALOX15	CHOLECALCIFEROL			KCNH2	CHEMBL590914	CYP3A4	METHOCARBAMOL
GRIN2A	AMANTADINE HYDROCHLORIDE			MET	CHEMBL546797	CD70	VORSETUZUMAB MAFODOTIN	COL6A3	OCRIPLASMIN	ADRB1	HYDROXYAMPHETAMINE HYDROBROMIDE	VDR	CALCITRIOL	HPGD	CAPSAZEPINE	ALOX15	CHEMBL122701			KCNH2	CHEMBL546531	CYP3A4	PROPAFENONE HYDROCHLORIDE
GRIN2A	NBQX			MET	SP-600125	SLC12A1	ETHACRYNATE SODIUM	AGTR1	TASOSARTAN	ADRB1	BUCINDOLOL	VDR	DEFERASIROX	HPGD	CHEMBL1256291	ALOX15	CHEMBL598663			KCNH2	CHEMBL1256797	CYP3A4	CAPTAN
GRIN2A	PHILANTHOTOXIN 343			MET	FLUOROURACIL	SLC12A1	TORSEMIDE	AGTR1	LOSARTAN	ADRB1	ISOETHARINE	VDR	ACITRETIN	HPGD	MUNDULONE	ALOX15	CHEMBL1256678			KCNH2	LOBELINE HYDROCHLORIDE	CYP3A4	CHEMBL305881
ASIC2	LITHIUM			MET	MK-8033	SLC12A1	HYDROFLUMETHIAZIDE	AGTR1	FORASARTAN	ADRB1	NOREPINEPHRINE	VDR	BITHIONOLATE SODIUM	HPGD	BAICALEIN	ALOX15	GUTHION			KCNH2	AFIMOXIFENE	CYP3A4	NICLOSAMIDE
CSMD1	OXALIPLATIN			MET	ALVESPIMYCIN	SLC12A1	BUMETANIDE	AGTR1	ATORVASTATIN	ADRB1	EPINEPHRINE	VDR	CEFOTAXIME	HPGD	HEMATOXYLIN	ALOX15	HEXACHLOROPHENE			KCNH2	CLORGYLINE HYDROCHLORIDE	CYP3A4	CARBETAPENTANE CITRATE
CSMD1	HYDROCHLOROTHIAZIDE			MET	DACTOLISIB	SLC12A1	CHLORTHALIDONE	AGTR1	CYCLOSPORINE	ADRB1	ARBUTAMINE	VDR	ARACHIDONOYL DOPAMINE	HPGD	CHEMBL484663	ALOX15	CHEMBL29097			KCNH2	CHLORANIL	CYP3A4	CHEMBL15134
MAPK4	SORAFENIB			MET	CHEMBL399530	SLC12A1	FUROSEMIDE	AGTR1	IRBESARTAN	ADRB1	INDACATEROL	VDR	CHINIOFON	HPGD	NITRAZEPAM	ALOX15	HAEMATOXYLIN			KCNH2	CHEMBL525519	CYP3A4	ISOPIMPINELLIN
MBP	CYCLOSPORINE			MET	OLAPARIB	SLC12A1	METHYCLOTHIAZIDE	AGTR1	AZILSARTAN KAMEDOXOMIL	ADRB1	DIPIVEFRIN HYDROCHLORIDE	VDR	CHEMBL35482	HPGD	METHYLDOPA (RACEMIC)	ALOX15	CHEMBL601528			KCNH2	CHEMBL581187	CYP3A4	AMITRIPTYLINE
MBP	TIPLIMOTIDE			MET	LAPATINIB	SLC12A1	TRICHLORMETHIAZIDE	AGTR1	SAPRISARTAN	ADRB1	PROPRANOLOL HYDROCHLORIDE	VDR	NORDIHYDROGUAIARETIC ACID	HPGD	CHEMBL284609	ALOX15	TYRPHOSTIN 25			KCNH2	ROPINIROLE HYDROCHLORIDE	CYP3A4	HARMINE
MBP	QUERCETIN			MET	GALLOCATECHIN GALLATE	SLC12A1	ALDOSTERONE	AGTR1	DEXAMETHASONE	ADRB1	OXPRENOLOL HYDROCHLORIDE	VDR	TRICIFEROL	HPGD	SULFANITRAN	ALOX15	CHEMBL307893			KCNH2	CHEMBL588501	CYP3A4	AZTREONAM
MBP	PREDNISONE			MET	R-406	SLC12A1	METOLAZONE	AGTR1	AZILSARTAN	ADRB1	SOTALOL	VDR	CHEMBL1498652	HPGD	PENTACHLOROPHENOL	ALOX15	LUFENURON			KCNH2	PERPHENAZINE	CYP3A4	(S)-FELODIPINE
MBP	INSULIN			MET	BEVACIZUMAB	SLC12A1	BENDROFLUMETHIAZIDE	AGTR1	EPROSARTAN	ADRB1	BUNITROLOL	VDR	CHEMBL56731	HPGD	GW282974X	ALOX15	LINOLENIC ACID			KCNH2	METERGOLINE	CYP3A4	TYRPHOSTIN 1
KCNN3	DEQUALINIUM			MET	BPI-9016	SLC12A1	CHLORMERODRIN	AGTR1	VALSARTAN	ADRB1	NOREPINEPHRINE BITARTRATE	VDR	9,10-PHENANTHRENEQUINONE	HPGD	LUZINDOLE	ALOX15	LEVONORDEFRIN			KCNH2	CHEMBL590947	CYP3A4	IPRONIAZID
ASIC1	AMILORIDE			MET	CARBOPLATIN	SLC12A1	ETHACRYNIC ACID	AGTR1	OLMESARTAN	ADRB1	LABETALOL HYDROCHLORIDE	VDR	CHEMBL2112314	HPGD	TARENFLURBIL	ALOX15	NEROLIDOL			KCNH2	BUTACLAMOL HYDROCHLORIDE	CYP3A4	CHEMBL67535
ANKS1B	ALCOHOL			MET	LEUCOVORIN	KLK1	ECALLANTIDE	AGTR1	ANDROSTANOLONE	ADRB1	ALPRENOLOL	VDR	SLAZINIC ACID	HPGD	ONONETIN	ALOX15	QUERCETIN			KCNH2	NALOXONE BENZOYLHYDRAZONE	CYP3A4	ESREBOXETINE
ANKS1B	METHAMPHETAMINE			MET	EPICATECHIN GALLATE	NKX6-1	HALOPERIDOL	AGTR1	CHEMBL1972216	ADRB1	DOBUTAMINE HYDROCHLORIDE	VDR	CHEMBL24983	HPGD	DIALLYLDISULFIDE	ALOX15	LINOLEIC ACID			KCNH2	CHEMBL578294	CYP3A4	TORSEMIDE
ANKS1B	DIACETYLMORPHINE			MET	MACROCARPAL B	NKX6-1	INSULIN	AGTR1	CHEMBL1492017	ADRB1	BUNOLOL	VDR	PLUMBAGIN	HPGD	CHEMBL225513	ALOX15	LY-255283			KCNH2	PROMAZINE HYDROCHLORIDE	CYP3A4	MICONAZOLE NITRATE
ANKS1B	AMISULPRIDE			MET	CHEMBL261641	LRP2	CISPLATIN	AGTR1	CAPTOPRIL	ADRB1	SOTALOL HYDROCHLORIDE	VDR	METHOTREXATE	HPGD	AMBUNOL	ALOX15	4,4'-DIMETHOXYDALBERGIONE			KCNH2	CHEMBL583555	CYP3A4	CHEMBL337173
CACNA1G	ETHOSUXIMIDE			MET	CHEMBL541400	GDA	7-METHYLXANTHINE	AGTR1	CANDESARTAN	ADRB1	CHEMBL111201	VDR	HEXACHLOROPHENE	HPGD	CHEMBL1485420	ALOX15	GERANIOL			KCNH2	CHLORPROMAZINE HYDROCHLORIDE	CYP3A4	FLOXURIDINE
CACNA1G	BEPRIDIL HYDROCHLORIDE			MET	CHEMBL202721	GDA	8-AZAGUANINE	AGTR1	CHEMBL400912	ADRB1	BUPRANOLOL	VDR	AZOCYCLOTIN	HPGD	MECYSTEINE HYDROCHLORIDE	ALOX15	CADMIUM DICHLORIDE			KCNH2	CHEMBL1623028	CYP3A4	SULCONAZOLE NITRATE
CACNA1G	CELECOXIB			MET	EUCALYPTIN A	GDA	THIOGUANINE	AGTR1	CHEMBL591834	ADRB1	DOPAMINE	VDR	IDEBENONE	HPGD	CHEMBL68534	ALOX15	CHEMBL602213			KCNH2	PD-169316	CYP3A4	KHELLIN
CACNA1G	METHSUXIMIDE			MET	GANETESPIB	PVALB	SODIUM CHLORIDE	AGTR1	CHEMBL586135	ADRB1	LY377604	VDR	NITROXOLINE	HPGD	ZEARALENONE	ALOX15	CHEMBL592124			KCNH2	SERTRALINE HYDROCHLORIDE	CYP3A4	CHEMBL39221
CACNA1G	ZONISAMIDE			MET	BMS-754807	FXYD2	DIGOXIN	AGTR1	CHEMBL421088	ADRB1	DRONEDARONE	VDR	CHEMBL1546223	HPGD	BITHIONOL	ALOX15	PTAEROXYLIN			KCNH2	PIRENPERONE	CYP3A4	REPAGLINIDE
CACNA1G	ATAGABALIN			MET	NAQUOTINIB	FXYD2	CYCLOTHIAZIDE	AGTR1	SPARSENTAN	ADRB1	BETHANIDINE	VDR	CARNOSIC ACID	HPGD	3-HYDROXYCOUMARIN	ALOX15	U-0126			KCNH2	PYRILAMINE MALEATE	CYP3A4	AMIODARONE
CACNA1G	TRIMETHADIONE			BMP7	PEGASPARGASE	FXYD2	ACETYLDIGITOXIN	AGTR1	INDOMETHACIN	ADRB1	PROPAFENONE HYDROCHLORIDE	VDR	STAUROSPORINE	HPGD	KAINIC ACID	ALOX15	GINGKOLIC ACID			KCNH2	SAQUINAVIR MESYLATE	CYP3A4	INDOMETHACIN
CACNA1G	PREGABALIN			BMP7	METHOTREXATE	FXYD2	DIGITOXIN	AGTR1	CHEMBL347610	ADRB1	ANISODAMINE	VDR	IRIGENOL	HPGD	GENISTEIN	ALOX15	PSEUDOEPHEDRINE			KCNH2	CLOTRIMAZOLE	CYP3A4	ONDANSETRON
CACNA1G	VERAPAMIL			BMP7	CYCLOPHOSPHAMIDE	FXYD2	DESLANOSIDE	AGTR1	CHEMBL261693	ADRB1	ZIPRASIDONE	VDR	ISOETHARINE	HPGD	CLORGYLINE HYDROCHLORIDE	ALOX15	LUTEOLIN			KCNH2	VESNARINONE	CYP3A4	DOCEBENONE
CACNA1G	PHENSUXIMIDE			BMP7	THIOGUANINE	SLC28A1	GEMCITABINE	AGTR1	PRATOSARTAN	ADRB1	LEVOBETAXOLOL HYDROCHLORIDE	VDR	PHOSALONE	HPGD	CHLOROTHALONIL	ALOX15	CHEMBL56393			KCNH2	LIDOFLAZINE	CYP3A4	CHEMBL1412710
CACNA1G	PARAMETHADIONE			BMP7	PREDNISONE	SLC28A1	ADENOSINE	AGTR1	TELMISARTAN	ADRB1	ACEBUTOLOL HYDROCHLORIDE	VDR	CARBARIL	HPGD	EPHEDRINE SULFATE	ALOX15	RHEIN			KCNH2	CHEMBL1255966	CYP3A4	FENTANYL
CACNA1G	FLUNARIZINE			BMP7	DEXAMETHASONE	SLC28A1	ZIDOVUDINE	AGTR1	VOLANESORSEN SODIUM	ADRB1	DOPAMINE HYDROCHLORIDE	VDR	Z-PRO-PROLINAL	HPGD	TRICLOFENOL	ALOX15	DIHYDROGAMBOGIC ACID			KCNH2	CYPROHEPTADINE HYDROCHLORIDE	CYP3A4	LOPINAVIR
CACNA1G	MIBEFRADIL DIHYDROCHLORIDE			BMP7	CYTARABINE	SLC28A1	THYMIDINE	AGTR1	CHEMBL125044	ADRB1	BRETYLIUM	VDR	AMOXAPINE	HPGD	CHEMBL1214407	ALOX15	NONIVAMIDE			KCNH2	FENOLDOPAM BROMIDE	CYP3A4	ZEARALENONE
CACNA1G	GABAPENTIN			BMP7	VINCRISTINE	SLC28A1	URIDINE	AGTR1	EPROSARTAN MESYLATE	ADRB1	DIPIVEFRIN	VDR	DESERPIDINE	HPGD	7-CHLOROKYNURENIC ACID	ALOX15	ZAPRINAST			KCNH2	QUINIDINE	CYP3A4	CHEMBL590670
CACNA1G	GABAPENTIN ENACARBIL			BMP7	DAUNORUBICIN	SLC4A1	METOPROLOL	AGTR1	DISULFIRAM	ADRB1	TIMOLOL MALEATE	VDR	4'-HYDROXYCHALCONE	HPGD	KOPARIN	ALOX15	CHEMBL601952			KCNH2	CALCIMYCIN	CYP3A4	DAPSONE
CACNA1G	IMAGABALIN			BMP7	DOXORUBICIN	SLC4A1	ATENOLOL	AGTR1	IDOXIFENE	ADRB1	CELIPROLOL	VDR	PHENYLSTIBONIC ACID	HPGD	DIHYDROXIDINE	ALOX15	CITRONELLOL			KCNH2	PYRROLIDINE DITHIOCARBAMIC ACID, AMMONIUM SALT	CYP3A4	NONOXYNOL 9
CACNA1G	PENFLURIDOL			PDE8B	DIPYRIDAMOLE	HNF1B	PLATINUM	AGTR1	CANDESARTAN CILEXETIL	ADRB1	LEVOBUNOLOL HYDROCHLORIDE	VDR	3-METHOXYCATECHOL	HPGD	CHEMBL242172	ALOX15	ARACHIDONOYL GLYCINE			KCNH2	CHEMBL529348	CYP3A4	CHEMBL286136
KCNQ5	IRINOTECAN			PDE8B	PENTOXIFYLLINE	HNF1B	METFORMIN	AGTR1	PERINDOPRIL	ADRB1	MEPINDOLOL	VDR	CHEMBL74852	HPGD	OMEPRAZOLE	ALOX15	CHEMBL580851			KCNH2	SKF-38393	CYP3A4	QUINALIZARIN
KCNQ5	EZOGABINE			PDE8B	FLAVOXATE HYDROCHLORIDE			AGTR1	SARALASIN ACETATE	ADRB1	BUDIODARONE	VDR	CHEMBL1549738	HPGD	3,4-DIMETHOXYDALBERGIONE	ALOX15	CHEMBL8328			KCNH2	CHEMBL553503	CYP3A4	AMPHOTERICIN B
KCNQ5	FLINDOKALNER			LRRK2	ADAVOSERTIB			AGTR1	CHEMBL528694	ADRB1	BISOPROLOL FUMARATE	VDR	CHEMBL153057	HPGD	PYRROLIDINE DITHIOCARBAMIC ACID, AMMONIUM SALT	ALOX15	CHEMBL260342			KCNH2	MITOTANE	CYP3A4	INDINAVIR
KCNQ5	DALFAMPRIDINE			LRRK2	PALBOCICLIB			AGTR1	AZILSARTAN MEDOXOMIL	ADRB1	DIGOXIN	VDR	CHEMBL1256186	HPGD	CLOROPHENE	ALOX15	CHEMBL56731			KCNH2	RESERPINE	CYP3A4	BAICALEIN
KCNQ5	NERISPIRDINE			LRRK2	CHEMBL225519			AGTR1	OLMESARTAN MEDOXOMIL	ADRB1	METIPRANOLOL HYDROCHLORIDE	VDR	SULFINPYRAZONE	HPGD	PYRROLIDINE DITHIOCARBAMATE	ALOX15	(S)-PROMETHAZINE			KCNH2	CHEMBL580140	CYP3A4	METHYL ROBUSTONE
KCNQ5	GUANIDINE HYDROCHLORIDE			LRRK2	PF-00562271			AGTR1	CHEMBL2094484	ADRB1	METOPROLOL SUCCINATE	VDR	THIMEROSAL	HPGD	3-METHOXYCATECHOL	ALOX15	PYROGALLOL			KCNH2	CIPARGAMIN	CYP3A4	DIAZEPAM
KCNQ5	CELECOXIB			LRRK2	DOVITINIB			AGTR1	CL-329167	ADRB1	CARVEDILOL PHOSPHATE	VDR	MK-571	SDC1	HEPARIN	ALOX15	CHEMBL169233			KCNH2	IMIPRAMINE HYDROCHLORIDE	CYP3A4	ISONIAZID
KCNQ5	TEDISAMIL			LRRK2	CHEMBL1997335			AGTR1	NITRENDIPINE	ADRB1	ESMOLOL HYDROCHLORIDE	VDR	CHEMBL505670	SDC1	INDATUXIMAB RAVTANSINE	ALOX15	CHEMBL154580			KCNH2	CHEMBL602580	CYP3A4	CANDESARTAN CILEXETIL
FGF1	MUPARFOSTAT			LRRK2	VANDETANIB			AGTR1	CHEMBL1390716	ADRB1	MEPHENTERMINE SULFATE	VDR	CHEMBL59532	SPINT1	SURAMIN	ALOX15	N,N'-DIPHENYL-P-PHENYLENEDIAMINE			KCNH2	FLECAINIDE ACETATE	CYP3A4	CHEMBL272682
GRM1	INOSITOL			LRRK2	CENISERTIB			AGTR1	GENISTEIN	ADRB1	CARTEOLOL HYDROCHLORIDE	VDR	LAVENDUSTIN A	ITGB6	STX-100	ALOX15	DIENESTROL			KCNH2	DOXEPIN	CYP3A4	4'-METHOXYFLAVONE
GRM1	PHILANTHOTOXIN 343			LRRK2	ALISERTIB			AGTR1	CHEMBL1445650	CUX2	RIFAMPIN	VDR	CINTAZONE	ITGB6	INTETUMUMAB	ALOX15	CITRONELLYL ACETATE			KCNH2	CHEMBL1256735	CYP3A4	MESALAMINE
GRM1	MORPHINE			LRRK2	FASUDIL			AGTR1	LEVODOPA	MYH7	OMECAMTIV MECARBIL	VDR	CHEMBL118678	ITGB6	GLPG-0187	ALOX15	JUGLONE			KCNH2	CHEMBL1315166	CYP3A4	APIGENIN
GRM1	CAFFEINE			LRRK2	R-406			AGTR1	LOSARTAN POTASSIUM	DES	ALTEPLASE	VDR	RABEPRAZOLE	ITGB6	ABITUZUMAB	ALOX15	RELCOVAPTAN			KCNH2	ECONAZOLE NITRATE	CYP3A4	DIHYDROXYBERGAMOTTIN
SLC4A8	ALCOHOL			LRRK2	RG-1530			AGTR1	HELENALIN	DES	THROMBIN	VDR	CHEMBL395915	RARRES1	TRETINOIN	ALOX15	EMBELIN			KCNH2	BROMOENOL LACTONE	CYP3A4	CLOBENPROPIT
HTR2A	CHLORPROMAZINE			LRRK2	SOTRASTAURIN			AGTR1	SARALASIN	CHRM1	PILOCARPINE HYDROCHLORIDE	VDR	BITHIONOLOXIDE	KCNG1	TEDISAMIL	ALOX15	DEPHOSTATIN			KCNH2	OXYBUTYNIN CHLORIDE	CYP3A4	U-0126
HTR2A	BREXPIPRAZOLE			LRRK2	DACTOLISIB			TFAP2A	NELFINAVIR	CHRM1	SUXAMETHONIUM	VDR	CHEMBL596380	KCNG1	GUANIDINE HYDROCHLORIDE	ALOX15	4-METHOXYDALBERGIONE			KCNH2	CHEMBL2028063	CYP3A4	CHEMBL1256697
HTR2A	ILOPERIDONE			LRRK2	TOZASERTIB			TFAP2A	INDINAVIR	CHRM1	BENZQUINAMIDE	VDR	CURCUMIN	KCNG1	NERISPIRDINE	ALOX15	APIOL			KCNH2	CHEMBL579315	CYP3A4	PROPRANOLOL
HTR2A	OCAPERIDONE			LRRK2	JNJ-7706621			TFAP2A	AMPRENAVIR	CHRM1	LEVOMEPROMAZINE	VDR	MELENGESTROL ACETATE	KCNG1	DALFAMPRIDINE	ALOX15	IRIGINOL HEXAACEATATE			KCNH2	CHEMBL590674	CYP3A4	FLUOROURACIL
HTR2A	LITHIUM			LRRK2	PICTILISIB			MYB	FLUOROURACIL	CHRM1	FESOTERODINE	VDR	CHEMBL154580	SCNN1B	TRIAMTERENE	ALOX15	FENTICLOR			KCNH2	PYRITHIONE ZINC	CYP3A4	PREDNISOLONE
HTR2A	LUMATEPERONE			LRRK2	TAE-684			MYB	DOXORUBICIN	CHRM1	PROPANTHELINE	VDR	MESALAMINE	SCNN1B	AMILORIDE	ALOX15	CHEMBL68534			KCNH2	PROPIONYLPROMAZINE HYDROCHLORIDE	CYP3A4	CHEMBL56331
HTR2A	CHLORPROTHIXENE			LRRK2	AST-487			MYB	PACLITAXEL	CHRM1	CYCLOPENTOLATE	VDR	ROTTLERIN	SCNN1B	AMILORIDE HYDROCHLORIDE	ALOX15	BITHIONOLATE SODIUM			KCNH2	5-(N-METHYL-N-ISOBUTYL)AMILORIDE	CYP3A4	(R)-PINOCEMBRIN
HTR2A	TRAZODONE HYDROCHLORIDE			LRRK2	CHEMBL379975			NAT1	ORPHENADRINE HYDROCHLORIDE	CHRM1	BIPERIDEN	VDR	2,6-DIMETHOXYQUINONE	SCNN1B	FARGLITAZAR	ALOX15	QUINALIZARIN			KCNH2	CHEMBL532525	CYP3A4	METHOXSALEN
HTR2A	SB-773812			LRRK2	ILORASERTIB			NAT1	PSEUDOEPHEDRINE POLISTIREX	CHRM1	ATROPINE SULFATE	VDR	CHEMBL59030	SCNN1B	P-1037	ALOX15	TYRPHOSTIN 47			KCNH2	OLEIC ACID	CYP3A4	PRAVASTATIN
HTR2A	TRELANSERIN			LRRK2	ENTRECTINIB			NAT1	PHENDIMETRAZINE TARTRATE	CHRM1	TRIFLUPROMAZINE	VDR	CHEMBL1459280	SCNN1B	GLYBURIDE	ALOX15	DACTINOMYCIN			KCNH2	CHEMBL581194	CYP3A4	FLUNITRAZEPAM
HTR2A	MIDOMAFETAMINE			LRRK2	PD-0166285			NAT1	DASOTRALINE	CHRM1	CEVIMELINE	VDR	INECALCITOL	PADI1	CHEMBL1910971	ALOX15	E319			KCNH2	DOMIPHEN BROMIDE	CYP3A4	QUININE
HTR2A	HALOPERIDOL			LRRK2	CHEMBL2204495			NAT1	METHYLPHENIDATE HYDROCHLORIDE	CHRM1	PROPIOMAZINE	VDR	CLOFENOXYDE	PADI1	CHEMBL1910970	ALOX15	CHEMBL241813			KCNH2	PAROXETINE HYDROCHLORIDE	CYP3A4	DIMETHYL GAMBOGATE
HTR2A	ANIRACETAM			CACNA1I	MIBEFRADIL DIHYDROCHLORIDE			NAT1	MAPROTILINE HYDROCHLORIDE	CHRM1	ACECLIDINE	VDR	CHEMBL126804	ATP1A4	DESLANOSIDE	ALOX15	CHEMBL222993			KCNH2	L-745870	CYP3A4	3,7-DIMETHOXYFLAVONE
HTR2A	IFERANSERIN			CACNA1I	GABAPENTIN ENACARBIL			NAT1	NEFAZODONE HYDROCHLORIDE	CHRM1	IPRATROPIUM	VDR	CASODEX	ATP1A4	DIGITOXIN	ALOX15	PROCARBAZINE			KCNH2	TRIFLUPERIDOL HYDROCHLORIDE	CYP3A4	BLEOMYCIN
HTR2A	PRUVANSERIN			CACNA1I	PREGABALIN			NAT1	LEVOMILNACIPRAN HYDROCHLORIDE	CHRM1	TRIHEXYPHENIDYL	VDR	THIPHENAMIL	ATP1A4	ACETYLDIGITOXIN	ALOX15	FRAXETIN			KCNH2	N-AMINOHEXYL-5-CHLORO-1-NAPTHALENESULFONAMIDE HYDROCHLORIDE	CYP3A4	TESTOSTERONE
HTR2A	CYCLOBENZAPRINE			CACNA1I	PARAMETHADIONE			NAT1	EDIVOXETINE	CHRM1	BIPERIDEN LACTATE	VDR	BRIMONIDINE	ATP1A4	DIGOXIN	ALOX15	SCH-58261			KCNH2	AMSACRINE HYDROCHLORIDE	CYP3A4	AZITHROMYCIN
HTR2A	CARPHENAZINE MALEATE			CACNA1I	FLUNARIZINE			NAT1	AMPHETAMINE	CHRM1	N-DESMETHYLCLOZAPINE	VDR	CALCIPOTRIOL	TNNI2	TIRASEMTIV	ALOX15	CHEMBL38288			KCNH2	FLUNARIZINE HYDROCHLORIDE	CYP3A4	FISETIN
HTR2A	MIANSERIN			CACNA1I	TRIMETHADIONE			NAT1	MESALAMINE	CHRM1	GLYCOPYRROLATE	VDR	FENBUTATIN OXIDE	PTK6	TAE-684	ALOX15	CHEMBL453797			KCNH2	CHEMBL56543	CYP3A4	SULFAPHENAZOLE
HTR2A	FLIBANSERIN			CACNA1I	ZONISAMIDE			NAT1	ATOMOXETINE HYDROCHLORIDE	CHRM1	BIPERIDEN HYDROCHLORIDE	VDR	PATULIN	PTK6	OSI-632	ALOX15	SIBUTRAMINE HYDROCHLORIDE			KCNH2	CHEMBL344127	CYP3A4	CHEMBL1269022
HTR2A	TEDATIOXETINE			CACNA1I	BEPRIDIL HYDROCHLORIDE			NAT1	AMPHETAMINE SULFATE	CHRM1	ATROPINE	VDR	ROSE BENGAL	PTK6	CEDIRANIB	ALOX15	CHEMBL261557			KCNH2	DICHLOROPHEN	CYP3A4	CIPROFLOXACIN
HTR2A	ASENAPINE			CACNA1I	METHSUXIMIDE			NAT1	DESVENLAFAXINE	CHRM1	METOCLOPRAMIDE	VDR	HAEMATOXYLIN	PTK6	SB-202190	ALOX15	7,8-DIHYDROXYFLAVONE			KCNH2	CHEMBL547483	CYP3A4	TECHTOCHRYSIN
HTR2A	QUETIAPINE			CACNA1I	ETHOSUXIMIDE			NAT1	ORPHENADRINE CITRATE	CHRM1	PILOCARPINE	VDR	CHEMBL166486	PTK6	VANDETANIB	ALOX15	3-METHOXYCATECHOL			KCNH2	CHEMBL529640	CYP3A4	6-O-BENZYLGUANINE
HTR2A	ZOTEPINE			CACNA1I	CELECOXIB			NAT1	PSEUDOEPHEDRINE HYDROCHLORIDE	CHRM1	FLAVOXATE	VDR	TENATOPRAZOLE	PTK6	DASATINIB	ALOX15	PHENYLMERCURIC ACETATE			KCNH2	VANOXERINE	CYP3A4	BENZYL ISOTHIOCYANATE
HTR2A	MESORIDAZINE			CACNA1I	VERAPAMIL			NAT1	AMOXAPINE	CHRM1	SCOPOLAMINE	VDR	IRINOTECAN	PTK6	R-406	ALOX15	KOPARIN			KCNH2	NITRENDIPINE	CYP3A4	NAFTIDROFURYL
HTR2A	PIMOZIDE			CACNA1I	PHENSUXIMIDE			NAT1	METHYLPHENIDATE	CHRM1	METHANTHELINE	VDR	RETINYL ACETATE	PTK6	TAK-715	ALOX15	APIGENIN			KCNH2	CHEMBL494669	CYP3A4	RUCAPARIB
HTR2A	SERTINDOLE			CACNA1I	ATAGABALIN			NAT1	COTININE	CHRM1	HEXOCYCLIUM METHYLSULFATE	VDR	CATECHIN	KISS1	TAK-448	ALOX15	SILVER SULFADIAZINE			KCNH2	PROBUCOL	CYP3A4	GRANISETRON
HTR2A	THIORIDAZINE HYDROCHLORIDE			CACNA1I	IMAGABALIN			NAT1	DEXTROAMPHETAMINE ADIPATE	CHRM1	CLIDINIUM BROMIDE	VDR	GALLIC ACID	EPHA1	VANDETANIB	ALOX15	TACRINE			KCNH2	CHEMBL577014	CYP3A4	LOSARTAN
HTR2A	ONDANSETRON			CACNA1I	GABAPENTIN			NAT1	BUPROPION HYDROCHLORIDE	CHRM1	PROMETHAZINE	VDR	CALCIFEDIOL	PPARG	BENSULIDE	ALOX15	CHEMBL53898			KCNH2	GENTIAN VIOLET	CYP3A4	MECLOFENAMATE SODIUM
HTR2A	PAROXETINE			MT1H	CISPLATIN			NAT1	VENLAFAXINE HYDROCHLORIDE	CHRM1	THIETHYLPERAZINE	VDR	ELLAGIC ACID	PPARG	TREPROSTINIL	ALOX15	GERALDOL			KCNH2	CHEMBL601534	CYP3A4	CAPSAICIN
HTR2A	THIORIDAZINE			MT1H	STREPTOZOCIN			NAT1	LISDEXAMFETAMINE DIMESYLATE	CHRM1	SOLIFENACIN	VDR	ETHACRIDINE	PPARG	OXEGLITAZAR	ALOX15	IODOACETAMIDE			KCNH2	CHEMBL526981	CYP3A4	DIHYDROGAMBOGIC ACID
HTR2A	CLOZAPINE			PEBP4	METHYLPHENIDATE			NAT1	BUPROPION HYDROBROMIDE	CHRM1	CLIDINIUM	VDR	CHEMBL305695	PPARG	SHINPTEROCARPIN	ALOX15	CHEMBL88272			KCNH2	RITANSERIN	CYP3A4	GRAMINE
HTR2A	NEMIFITIDE			GABRB2	CLOBAZAM			NAT1	TAPENTADOL HYDROCHLORIDE	CHRM1	DESIPRAMINE	VDR	2-MERCAPTOBENZOTHIAZOLE	PPARG	MK-0533	ALOX15	4-CHLOROMERCURIBENZOIC ACID			KCNH2	CHEMBL547488	CYP3A4	SUNITINIB
HTR2A	HALOPERIDOL DECANOATE			GABRB2	PENTOBARBITAL SODIUM			NAT1	DULOXETINE HYDROCHLORIDE	CHRM1	TOLTERODINE	VDR	CHEMBL457504	PPARG	DICHLOROPHEN	ALOX15	THYROXINE			KCNH2	DARUISOLINE	CYP3A4	CHEMBL457504
HTR2A	THIOTHIXENE HYDROCHLORIDE			GABRB2	CLONAZEPAM			NAT1	PHENYLPROPANOLAMINE HYDROCHLORIDE	CHRM1	CYCRIMINE	VDR	TETROQUINONE	PPARG	BARDOXOLONE METHYL	ALOX15	CHEMBL72365			KCNH2	CHEMBL584235	CYP3A4	LABETALOL
HTR2A	PIMAVANSERIN			GABRB2	FLURAZEPAM			NAT1	THIOGUANINE	CHRM1	CARBACHOL	VDR	CHLORANIL	PPARG	FLUDIOXONIL	ALOX15	CHEMBL184450			KCNH2	CHEMBL581240	CYP3A4	KARANJIN
HTR2A	ARIPIPRAZOLE			GABRB2	BUTABARBITAL SODIUM			NAT1	AMPHETAMINE ASPARTATE	CHRM1	DICYCLOMINE	VDR	OXCARBAZEPINE	PPARG	ABIETIC ACID	ALOX15	HOMIDIUM BROMIDE			KCNH2	AMOXAPINE	CYP3A4	BERGAPTOL
HTR2A	CHLORPROMAZINE HYDROCHLORIDE			GABRB2	TRIAZOLAM			NAT1	PROTRIPTYLINE HYDROCHLORIDE	CHRM1	METHIXENE	VDR	MENADIONE	PPARG	GENTIAN VIOLET	ALOX15	THIMEROSAL			KCNH2	CHEMBL606159	CYP3A4	CHEMBL546597
HTR2A	VABICASERIN HYDROCHLORIDE			GABRB2	OXAZEPAM			NAT1	IMIPRAMINE HYDROCHLORIDE	CHRM1	BUCLIZINE	VDR	CALPHOSTIN C	PPARG	AMORFRUTIN A	ALOX15	TRICETIN			KCNH2	CHEMBL584829	CYP3A4	ETAZOLATE
HTR2A	MIRTAZAPINE			GABRB2	SECOBARBITAL SODIUM			NAT1	MAZINDOL	CHRM1	ARECOLINE	VDR	GATIFLOXACIN	PPARG	INT131	ALOX15	CHEMBL484928			KCNH2	PROPAFENONE HYDROCHLORIDE	CYP3A4	PHENYTOIN
HTR2A	PROMAZINE HYDROCHLORIDE			GABRB2	CINOLAZEPAM			NAT1	DESVENLAFAXINE SUCCINATE	CHRM1	BETHANECHOL	VDR	REVERSETRIIODOTHYRONINE	PPARG	KANZONOL W	ALOX15	DEOXYVASICINONE			KCNH2	CHEMBL584841	CYP3A4	FUROXAN
HTR2A	BLONANSERIN			GABRB2	PROPOFOL			NAT1	ASPIRIN	CHRM1	DIPHENIDOL	VDR	ECONAZOLE NITRATE	PPARG	CHEMBL312032	ALOX15	DL-TRYPTOPHAN			KCNH2	CHEMBL601492	CYP3A4	DIPHENYLENEIODONIUM
HTR2A	PALIPERIDONE			GABRB2	FLUDIAZEPAM			NAT1	DIETHYLPROPION HYDROCHLORIDE	CHRM1	NGX-267	VDR	TOLFENAMIC ACID	PPARG	ARHALOFENATE	ALOX15	ARACHIDONIC ACID			KCNH2	CHEMBL524930	CYP3A4	LANSOPRAZOLE
HTR2A	KETANSERIN			GABRB2	FOSPROPOFOL			NAT1	AMITRIPTYLINE HYDROCHLORIDE	CHRM1	OXYPHENONIUM	VDR	ETHACRIDINE LACTATE	PPARG	MESALAMINE	ALOX15	5,7-DIHYDROXYISOFLAVONE			KCNH2	CHEMBL1740701	CYP3A4	SOBUZOXANE
HTR2A	NEFAZODONE			GABRB2	CHLORDIAZEPOXIDE			NAT1	TRIMIPRAMINE MALEATE	CHRM1	MEPENZOLATE BROMIDE	VDR	CHOLECALCIFEROL	PPARG	PATULIN	ALOX15	DICHLOROPHEN			KCNH2	PERGOLIDE MESYLATE	CYP3A4	CARBAMAZEPINE
HTR2A	RISPERIDONE			GABRB2	ENFLURANE			NAT1	LIAFENSINE	CHRM1	DOXEPIN	VDR	CHEMBL1256719	PPARG	ROTENONE	ALOX15	NORDIHYDROGUAIARETIC ACID			KCNH2	BMY-7378	CYP3A4	PSEUDOEPHEDRINE
HTR2A	THIETHYLPERAZINE			GABRB2	MIDAZOLAM			NAT1	DEXTROAMPHETAMINE	CHRM1	METHSCOPOLAMINE BROMIDE	VDR	EPALRESTAT	PPARG	BALSALAZIDE	ALOX15	BISINDOLYLMALEIMIDE IX			KCNH2	AMPEROZIDE HYDROCHLORIDE	CYP3A4	CHLOROGUANIDE
HTR2A	ARIPIPRAZOLE LAUROXIL			GABRB2	OCINAPLON			NAT1	NORTRIPTYLINE HYDROCHLORIDE	CHRM1	CARBINOXAMINE	VDR	GOSSYPOL	PPARG	FARGLITAZAR	ALOX15	PYRITHIONE ZINC			KCNH2	LOXAPINE SUCCINATE	CYP3A4	CHEMBL578741
HTR2A	OLANZAPINE			GABRB2	GABOXADOL			NAT1	BETHANIDINE SULFATE	CHRM1	PROCYCLIDINE	VDR	ELDECALCITOL	PPARG	ROSIGLITAZONE	ALOX15	CHEMBL1341830			KCNH2	CHEMBL527730	CYP3A4	(S)-ISRADIPINE
HTR2A	TEMANOGREL			GABRB2	METHYPRYLON			NAT1	PHENMETRAZINE HYDROCHLORIDE	CHRM1	TIOTROPIUM	VDR	ESTRAMUSTINE	PPARG	TETRADECYLTHIOACETIC ACID	CD79B	POLATUZUMAB VEDOTIN			KCNH2	CHEMBL591887	CYP3A4	CHEMBL2110371
HTR2A	TERGURIDE			GABRB2	BREXANOLONE			NAT1	DOXEPIN HYDROCHLORIDE	CHRM1	ACLIDINIUM	VDR	MECYSTEINE HYDROCHLORIDE	PPARG	AVE0847	CD79B	MGD-010			KCNH2	VERAPAMIL HYDROCHLORIDE	CYP3A4	ZIDOVUDINE
HTR2A	NELOTANSERIN			GABRB2	CLOTIAZEPAM			NAT1	DEXMETHYLPHENIDATE HYDROCHLORIDE	CHRM1	METHSCOPOLAMINE	VDR	AURINTRICARBOXYLIC ACID	PPARG	PIOGLITAZONE	PTHLH	VINBLASTINE			KCNH2	DICOFOL	CYP3A4	PLICAMYCIN
HTR2A	SARPOGRELATE			GABRB2	TALBUTAL			NAT1	DEXTROAMPHETAMINE SULFATE	CHRM1	DIPHEMANIL METHYLSULFATE	VDR	CHEMBL69367	PPARG	CIGLITAZONE	PTHLH	CAL			KCNH2	CHEMBL525826	CYP3A4	DILTIAZEM
HTR2A	PROMAZINE			GABRB2	ISOFLURANE			NAT1	AMPHETAMINE ADIPATE	CHRM1	TROSPIUM	VDR	DIPYRITHIONE	PPARG	KEPONE	LAMB3	OCRIPLASMIN			KCNH2	DIPHENHYDRAMINE HYDROCHLORIDE	CYP3A4	CHEMBL434063
HTR2A	METHYSERGIDE			GABRB2	ETHCHLORVYNOL			NAT1	FAXELADOL	CHRM1	ANISOTROPINE METHYLBROMIDE	VDR	DOXERCALCIFEROL	PPARG	FLUORODIFEN	SULT2B1	CYTARABINE			KCNH2	HALOPERIDOL	CYP3A4	PREDNISONE
HTR2A	RISPERDAL			GABRB2	METHARBITAL			NAT1	PHENTERMINE HYDROCHLORIDE	CHRM1	ETHOPROPAZINE	VDR	TYRPHOSTIN 23	PPARG	SEIMATOPOLIDE A	SULT2B1	IDARUBICIN			KCNH2	OXYMETAZOLINE HYDROCHLORIDE	CYP3A4	CARBONYL CYANIDE M-CHLOROPHENYLHYDRAZONE
HTR2A	LURASIDONE HYDROCHLORIDE			GABRB2	PRAZEPAM			NAT1	METHAMPHETAMINE HYDROCHLORIDE	CHRM1	OXYPHENCYCLIMINE	VDR	DIPHENADIONE	PPARG	INDEGLITAZAR	SULT2B1	FLUDARABINE			KCNH2	IDARUBICIN	CYP3A4	OXATOMIDE
HTR2A	MESORIDAZINE BESYLATE			GABRB2	BROMAZEPAM			NAT1	TEDATIOXETINE	CHRM1	OXYBUTYNIN	VDR	CRYPTOTANSHINONE	PPARG	FENOFIBRIC ACID	ANO1	CROFELEMER			KCNH2	DESIPRAMINE HYDROCHLORIDE	CYP3A4	TRIMETHADIONE
HTR2A	THIOTHIXENE			GABRB2	MIDAZOLAM HYDROCHLORIDE			NAT1	PHENYLPROPANOLAMINE POLISTIREX	CHRM1	INDACATEROL	VDR	PHENACYL CHLORIDE	PPARG	CHEMBL1834951	LAMA3	OCRIPLASMIN			KCNH2	AMIODARONE HYDROCHLORIDE	CYP3A4	LANSOPRAZOLE SULFIDE
HTR2A	MINAPRINE			GABRB2	HALAZEPAM			NAT1	DESIPRAMINE HYDROCHLORIDE	CHRM1	AFACIFENACIN	VDR	CALCIMYCIN	PPARG	ELATOSIDE D	CSF3	TALABOSTAT			KCNH2	MIBEFRADIL DIHYDROCHLORIDE	CYP3A4	ETHOSUXIMIDE
HTR2A	LURASIDONE			GABRB2	PF-06372865			NAT1	ESREBOXETINE	CHRM1	PROMAZINE	VDR	4-CHLOROMERCURIBENZOIC ACID	PPARG	RIVOGLITAZONE	CSF3	BENEGRASTIM			KCNH2	ESTRADIOL	CYP3A4	3',4'-DIMETHOXYFLAVONE
HTR2A	FLUOXETINE			GABRB2	ISONIPECOTIC ACID			NAT1	SIBUTRAMINE HYDROCHLORIDE	CHRM1	DICYCLOMINE HYDROCHLORIDE	VDR	2-BENZOYL-5-METHOXYBENZOQUINONE	PPARG	TROGLITAZONE	CSF3	MUPLESTIM			KCNH2	WIN-552122	CYP3A4	KAEMPFEROL
HTR2A	RENZAPRIDE			GABRB2	ADIPIPLON			NAT1	PHENTERMINE	CHRM1	BENZTROPINE	VDR	ZOMEPIRAC SODIUM	PPARG	DIMETHENAMID	CSF3	EFLAPEGRASTIM			KCNH2	CHEMBL585686	CYP3A4	TRIACETYLRESVERATROL
HTR2A	ESCITALOPRAM			GABRB2	TEMAZEPAM			NAT1	BRETYLIUM TOSYLATE	CHRM1	TRIHEXYPHENIDYL HYDROCHLORIDE	VDR	ICOSAPENT	PPARG	FLUOXASTROBIN	FOLR3	PEMETREXED			KCNH2	CHEMBL445102	CYP3A4	THIOPENTAL SODIUM
HTR2A	TRIMIPRAMINE MALEATE			GABRB2	FLUMAZENIL			NAT1	BENZPHETAMINE HYDROCHLORIDE	CHRM1	OXYPHENONIUM BROMIDE	VDR	CHEMBL1310701	PPARG	RAGAGLITAZAR	SLC2A1	DIAZEPAM			KCNH2	CHEMBL589922	CYP3A4	CHEMBL88272
HTR2A	LOXAPINE			GABRB2	AZIETOMIDATE			NAT1	GUANETHIDINE MONOSULFATE	CHRM1	CYCRIMINE HYDROCHLORIDE	VDR	CYCLOSPORINE	PPARG	EFATUTAZONE HYDROCHLORIDE	SLC2A1	PIOGLITAZONE			KCNH2	CHEMBL600030	CYP3A4	CHEMBL429095
HTR2A	PROPIOMAZINE			GABRB2	LORAZEPAM			TRPA1	PHENETHYLISOTHIOCYANATE	CHRM1	ETHOPROPAZINE HYDROCHLORIDE	VDR	2-ARACHIDONOYLGLYCEROL	PPARG	KANZONOL X	SLC2A1	GENISTEIN			KCNH2	CHEMBL406931	CYP3A4	LECANORIC ACID
HTR2A	BUPROPION			GABRB2	CLORAZEPIC ACID			TRPA1	MENTHOL	CHRM1	PIPERTRAMINE AMIDE	VDR	TYRPHOSTIN 1	PPARG	3R14S-OCHRATOXIN A	SLC2A1	TRIAMCINOLONE			KCNH2	CHEMBL1256726	CYP3A4	CHEMBL74913
HTR2A	DROPERIDOL			GABRB2	ACAMPROSATE CALCIUM			TRPA1	BENZYL ISOTHIOCYANATE	CHRM1	ISOPROPAMIDE IODIDE	VDR	CHINOMETHIONAT	PPARG	MURAGLITAZAR	SLC2A1	THIOCTIC ACID			KCNH2	TRIPROLIDINE HYDROCHLORIDE	CYP3A4	CELECOXIB
HTR2A	PIMAVANSERIN TARTRATE			GABRB2	PENTOBARBITAL			TRPA1	4-HYDROXYNON-2-ENAL	CHRM1	PROPANTHELINE BROMIDE	VDR	METHYLERGONOVINE	PPARG	METHOXYCHLOR	SLC2A1	PROGESTERONE			KCNH2	CHEMBL26138	CYP3A4	MEFENAMIC ACID
HTR2A	ZIPRASIDONE			GABRB2	ETOMIDATE			TRPA1	ALLYL ISOTHIOCYANATE	CHRM1	METHIXENE HYDROCHLORIDE	VDR	METHYL 7-DESHYDROXYPYROGALLIN-4-CARBOXYLATE	PPARG	NAVEGLITAZAR	SLC2A1	GLUFOSFAMIDE			KCNH2	CHEMBL525486	CYP3A4	PRASUGREL
HTR2A	CYPROHEPTADINE			GABRB2	DESFLURANE			TRPA1	GRC-17536	CHRM1	ASM-024	VDR	CHEMBL538798	PPARG	CLX-0921	SLC2A1	THYMIDINE			KCNH2	CHEMBL544115	CYP3A4	O-DEMETHYLATED ADAPALENE
HTR2A	ZICRONAPINE			GABRB2	DIAZEPAM			TRPA1	CB-189625	CHRM1	NEBRACETAM	VDR	LANSOPRAZOLE	PPARG	PROPYLPYRAZOLETRIOL	SLC2A1	PHENYTOIN			KCNH2	SB-216763	CYP3A4	CLOZAPINE
HTR2A	CYCLOBENZAPRINE HYDROCHLORIDE			GABRB2	REMIMAZOLAM			TRPA1	ERUCIN	CHRM1	DIPHENIDOL HYDROCHLORIDE	VDR	ZAFIRLUKAST	PPARG	ALEGLITAZAR	SLC2A1	ROSIGLITAZONE			KCNH2	SPIROXATRINE	CYP3A4	CHEMBL502242
HTR2A	ESMIRTAZAPINE			GABRB2	NITRAZEPAM			TRPA1	VOACANGINE	CHRM1	GLYCOPYRRONIUM	VDR	WARFARIN	PPARG	ETALOCIB	SLC2A1	GENTAMICIN			KCNH2	CLOMIPRAMINE HYDROCHLORIDE	CYP3A4	SANGUINARINE SULFATE
HTR2A	ZIPRASIDONE MESYLATE			GABRB2	CLORAZEPATE DIPOTASSIUM			TRPA1	ISOPROPYL ISOTHIOCYANATE	CHRM1	PIPERTRAMINE	VDR	4-AMINO-[1,2]NAPHTHOQUINONE	PPARG	IPRODIONE	HAS3	HYDROCORTISONE			KCNH2	CALMIDAZOLIUM CHLORIDE	CYP3A4	GALANGIN
HTR2A	EPLIVANSERIN			GABRB2	HALOTHANE			MUC1	HUHMFG1	CHRM1	OLANZAPINE	VDR	DIALLYLDISULFIDE	PPARG	CHEMBL2178596	TP53AIP1	EPIRUBICIN			KCNH2	CHEMBL592332	CYP3A4	TOLTERODINE
HTR2A	BIFEPRUNOX			GABRB2	CHEMBL1518572			MUC1	SAR-566658	CHRM1	DAROTROPIUM BROMIDE	VDR	METHANANDAMIDE	PPARG	GW501516	TP53AIP1	FLUOROURACIL			KCNH2	HYDROXYZINE	CYP3A4	CHEMBL313737
HTR2A	LOXAPINE HYDROCHLORIDE			GABRB2	MEPROBAMATE			MUC1	EMEPEPIMUT-S	CHRM1	PIRENZEPINE	VDR	CHEMBL1465049	PPARG	IMIGLITAZAR	TP53AIP1	CYCLOPHOSPHAMIDE			KCNH2	ISOQUINE	CYP3A4	OKADAIC ACID
HTR2A	EFAVIRENZ			GABRB2	ALPRAZOLAM			MUC1	GO-203-2C	CHRM1	TRIDIHEXETHYL	VDR	DOCEBENONE	PPARG	NETOGLITAZONE	CDH3	PF-06671008			KCNH2	SOTALOL HYDROCHLORIDE	CYP3A4	NOSCAPINE
HTR2A	TRIFLUOPERAZINE HYDROCHLORIDE			GABRB2	PRIMIDONE			TPSB2	VOLANESORSEN SODIUM	CHRM1	CEVIMELINE HYDROCHLORIDE	VDR	E324	PPARG	9,10-PHENANTHRENEQUINONE	KLK7	CASTANIN			KCNH2	CHEMBL586962	CYP3A4	ISOKOBUSONE
HTR2A	ABAPERIDONE			GABRB2	ADINAZOLAM			TPSB2	HEPARIN	CHRM1	PROCYCLIDINE HYDROCHLORIDE	VDR	SANGUINARINE SULFATE	PPARG	GLABROL					KCNH2	CHEMBL582767	CYP3A4	FERROUS SULFATE
HTR2A	TRAZODONE			GABRB2	GLUTETHIMIDE			LTF	BACITRACIN	CHRM1	BENZTROPINE MESYLATE	VDR	BRONOPOL	PPARG	TRIFLOXYSTROBIN					KCNH2	CHEMBL585966	CYP3A4	CYC-116
HTR2A	SUMATRIPTAN			GABRB2	ISOPIMARIC ACID			LTF	PARECOXIB	CHRM1	TRIDIHEXETHYL CHLORIDE	VDR	KETOCONAZOLE	PPARG	GW7647					KCNH2	CHEMBL589723	CYP3A4	REL-CISAPRIDE
HTR2A	DOXEPIN			GABRB2	ESTAZOLAM			LTF	RESERPINE	CHRM1	OXYPHENCYCLIMINE HYDROCHLORIDE	VDR	HOMIDIUM BROMIDE	PPARG	DB959					KCNH2	MAPROTILINE HYDROCHLORIDE	CYP3A4	PIRIBEDIL
HTR2A	TRYPTAMINE			GABRB2	CHLORDIAZEPOXIDE HYDROCHLORIDE			LTF	TALACTOFERRIN ALFA			VDR	5,7-DIHYDROXYISOFLAVONE	PPARG	ALDICARB					KCNH2	CYCLOBENZAPRINE HYDROCHLORIDE	CYP3A4	VALPROIC ACID
HTR2A	VENLAFAXINE			GABRB2	TRICLOFOS SODIUM			HDC	LIXIVAPTAN			VDR	CHEMBL119878	PPARG	PHENOLPHTHALEIN					KCNH2	CHEMBL602312	CYP3A4	MERCAPTOPURINE
HTR2A	CITALOPRAM			GABRB2	SEVOFLURANE			HDC	OMEPRAZOLE			VDR	STICTIC ACID	PPARG	TESAGLITAZAR					KCNH2	FLUPIRTINE MALEATE	CYP3A4	TYRPHOSTIN 23
HTR2A	AMITRIPTYLINE			GABRB2	CHEMBL2170369			MS4A2	OMALIZUMAB			VDR	ALITRETINOIN	PPARG	BALAGLITAZONE					KCNH2	ZIRAM	CYP3A4	MERCURIC CHLORIDE
HTR2A	FLUVOXAMINE			GABRB2	PAGOCLONE			PCSK1	INSULIN			VDR	DISULFIRAM	PPARG	SODELGLITAZAR					KCNH2	CHEMBL529984	CYP3A4	L-755507
HTR2A	ZIPRASIDONE HYDROCHLORIDE			GABRB2	METHOXYFLURANE			PCSK1	CALCITONIN			VDR	PHOSMET	PPARG	MBX-2044					KCNH2	CHEMBL586344	CYP3A4	TRICETIN
HTR2A	PROCHLORPERAZINE			GABRB2	ESZOPICLONE			PLIN1	SUFENTANIL CITRATE			VDR	BMS-182874	PPARG	BALSALAZIDE DISODIUM					KCNH2	CHEMBL1369632	CYP3A4	AMINOPURVALANOL
HTR2A	ESMIRTAZAPINE MALEATE			GABRB2	METHOHEXITAL SODIUM			PLIN1	TOREMIFENE CITRATE			VDR	CHEMBL135561	PPARG	ATX08-001					KCNH2	CHEMBL10835	CYP3A4	VINBLASTINE
HTR2A	HALOPERIDOL LACTATE			GABRB2	TOPIRAMATE			PLIN1	CHEMBL482792			VDR	FUMARPROTOCETRARIC ACID	PPARG	PROSTAGLANDIN D2					KCNH2	CHEMBL608855	CYP3A4	SERTRALINE
HTR2A	LOXAPINE SUCCINATE			GABRB2	SANDARACOPIMARIC ACID			PLIN1	CHEMBL585591			VDR	BIS(DIMETHYLAMINETHIOCARBONYL)MONOSULFIDE	PPARG	CELECOXIB					KCNH2	RISPERIDONE	CYP3A4	CHEMBL1320453
HTR2A	VOLINANSERIN			GABRB2	THIAMYLAL SODIUM			PLIN1	CARBETAPENTANE CITRATE			VDR	THIOTEPA	PPARG	CHEMBL1833984					KCNH2	CHEMBL1257083	CYP3A4	MEDROXYPROGESTERONE ACETATE
HTR2A	OLANZAPINE PAMOATE			GABRB2	ETAZOLATE			PLIN1	CITRIC ACID			VDR	RIBAVIRIN	PPARG	CHEMBL202243					KCNH2	DISOPYRAMIDE PHOSPHATE	CYP3A4	SEVOFLURANE
HTR2A	NEFAZODONE HYDROCHLORIDE			GABRB2	THIOCOLCHICOSIDE			PLIN1	THIETHYLPERAZINE MALATE			VDR	DIHYDROTACHYSTEROL	PPARG	ENOXOLONE					KCNH2	CHEMBL580516	CYP3A4	CHEMBL587849
HTR2A	ASENAPINE MALEATE			GABRB2	BUTALBITAL			PLIN1	ROSIGLITAZONE			VDR	CHEMBL404954	PPARG	CHEMBL2208195					KCNH2	CHEMBL1256647	CYP3A4	HESPERETIN
HTR2A	MOLINDONE HYDROCHLORIDE			GABRB2	QUAZEPAM			PLIN1	ALVERINE CITRATE			VDR	GLIOTOXIN	PPARG	TECNAZENE					KCNH2	BUSPIRONE HYDROCHLORIDE	CYP3A4	VANIPREVIR
HTR2A	QUETIAPINE FUMARATE			GABRB2	THIOPENTAL SODIUM			PLIN1	CHLORHEXIDINE			VDR	CHEMBL322970	PPARG	METAGLIDASEN					KCNH2	KETANSERIN TARTRATE	CYP3A4	N-AMINOHEXYL-5-CHLORO-1-NAPTHALENESULFONAMIDE HYDROCHLORIDE
HTR2A	ROLUPERIDONE HYDROCHLORIDE			RXRG	ALITRETINOIN			AR	TESTOSTERONE UNDECANOATE			VDR	THIOLUTIN	PPARG	PROCHLORAZ					KCNH2	VINPOCETINE	CYP3A4	CAPSAZEPINE
MCHR1	CHEMBL178707			RXRG	BEXAROTENE			AR	DIDECYLDIMETHYLAMMONIUM CHLORIDE			VDR	GARCINOLIC ACID	PPARG	NALED					KCNH2	CHEMBL585243	CYP3A4	MICAFUNGIN
MCHR1	SNAP-7941			RXRG	TRETINOIN			AR	4-CHLOROMERCURIBENZOIC ACID			VDR	CYSTEINE	PPARG	ISOSILYBIN A					KCNH2	CHEMBL580353	CYP3A4	POSACONAZOLE
MCHR1	CHEMBL2110360			RXRG	ADAPALENE			AR	NILUTAMIDE			VDR	U-0126	PPARG	E319					KCNH2	CHEMBL592344	CYP3A4	FAMPROFAZONE
MCHR1	BMS-830216			RXRG	ETRETINATE			AR	CRUFOMATE			VDR	TRIMETREXATE	PPARG	CHEMBL599165					KCNH2	CHEMBL543557	CYP3A4	MEPHENYTOIN
ADRA1A	ASENAPINE			RXRG	IRX-4204			AR	QUININE SULFATE			VDR	DACTINOMYCIN	PPARG	MYCOPHENOLIC ACID					KCNH2	CHEMBL582486	CYP3A4	RAUWOLFIA SERPENTINA
ADRA1A	PHENYLEPHRINE BITARTRATE			RXRG	ACITRETIN			AR	FLUOCINOLONE ACETONIDE			VDR	TEMEFOS	PPARG	CHEMBL2208196					KCNH2	CHEMBL590212	CYP3A4	CYCLOPHOSPHAMIDE
ADRA1A	OXYMETAZOLINE			RXRG	MOFAROTENE			AR	RALOXIFENE HYDROCHLORIDE			VDR	THIRAM	PPARG	HESPERETIN					KCNH2	CHEMBL1256663	CYP3A4	CHEMBL444309
ADRA1A	LISDEXAMFETAMINE			TSHR	BERGAMOTTIN			AR	CHEMBL84472			VDR	LAPACHONE	PPARG	CHLORFENAPYR					KCNH2	TELITHROMYCIN	CYP3A4	RILUZOLE
ADRA1A	PHENYLPROPANOLAMINE			TSHR	CHEMBL1169388			AR	TRIBUTYLCHLOROSTANNANE			VDR	BOCEPREVIR	PPARG	METHOTREXATE					KCNH2	ALPRENOLOL HYDROCHLORIDE	CYP3A4	STAVUDINE
ADRA1A	PHENYLEPHRINE			TSHR	SIBUTRAMINE HYDROCHLORIDE			AR	DEXAMETHASONE DIPROPIONATE			VDR	PURPUROGALLIN	PPARG	ESTRADIOL					KCNH2	CHEMBL1256754	CYP3A4	AMOXICILLIN
ADRA1A	PERICIAZINE			TSHR	(S)-VERAPAMIL			AR	PHENELZINE SULFATE			VDR	ILX23-7553	PPARG	RALOXIFENE HYDROCHLORIDE					KCNH2	CHEMBL549208	CYP3A4	METHYSTICIN
ADRA1A	TERAZOSIN			TSHR	DECANOIC ACID			AR	FLUOXYMESTERONE			VDR	CHEMBL403183	PPARG	GANCAONIN L					KCNH2	CHEMBL531611	CYP3A4	CHLORANIL
ADRA1A	AMIODARONE			TSHR	CHEMBL312032			AR	BIFONAZOLE			VDR	IRIGINOL HEXAACEATATE	PPARG	PIOGLITAZONE HYDROCHLORIDE					KCNH2	DOMPERIDONE	CYP3A4	PINACIDIL
ADRA1A	PHENTOLAMINE			TSHR	SB-222200			AR	TRIAMCINOLONE DIACETATE			VDR	CHEMBL211045	PPARG	CHEMBL2057864					KCNH2	THIRAM	CYP3A4	LAMOTRIGINE
ADRA1A	PHENTOLAMINE MESYLATE			TSHR	DEXPROPRANOLOL			AR	PRASTERONE			VDR	TOMELUKAST	PPARG	GLYBURIDE					KCNH2	CHEMBL180672	CYP3A4	4,4'-METHYLENEDIANILINE
ADRA1A	SILODOSIN			TSHR	CLOTRIMAZOLE			AR	AZACITIDINE			VDR	CYSTAMINE DIHYDROCHLORIDE	PPARG	OLANZAPINE					KCNH2	CARBETAPENTANE CITRATE	CYP3A4	PACHYRRIZINE
ADRA1A	NEFAZODONE			TSHR	CHEMBL606166			AR	CHEMBL69367			VDR	TINORIDINE	PPARG	PROPYLPARABEN					KCNH2	CHEMBL584655	CYP3A4	SULPIRIDE
ADRA1A	SERTINDOLE			TSHR	LORATADINE			AR	ESTRONE			VDR	AMBAZONE	PPARG	GLITAZONE					KCNH2	YOHIMBINE HYDROCHLORIDE	CYP3A4	FINASTERIDE
ADRA1A	DROXIDOPA			TSHR	TESTOSTERONE PROPIONATE			AR	HALOPROGIN			VDR	CHEMBL268229	PPARG	CHEMBL184450					KCNH2	ELIPRODIL	CYP3A4	WIN-552122
ADRA1A	TERAZOSIN HYDROCHLORIDE HYDRATE			TSHR	SULFISOXAZOLE			AR	N,N'-DIPHENYL-P-PHENYLENEDIAMINE			VDR	DIHYDROGAMBOGIC ACID	PPARG	OLSALAZINE SODIUM					KCNH2	CHEMBL545880	CYP3A4	PSORALEN
ADRA1A	NAPHAZOLINE HYDROCHLORIDE			TSHR	METHYLTHIONINIUM CHLORIDE			AR	TESTOSTERONE			VDR	NITAZOXANIDE	PPARG	THIAZOLIDINEDIONE					KCNH2	TRIFLUPROMAZINE HYDROCHLORIDE	CYP3A4	GOSSYPOL
ADRA1A	PRAZOSIN			TSHR	ICI-199,441			AR	DICHLOROPHEN			VDR	GOSSYPETIN	PPARG	EFATUTAZONE					KCNH2	CHEMBL601743	CYP3A4	VASOPRESSIN
ADRA1A	ZIPRASIDONE			TSHR	CHEMBL1611308			AR	CLOMIPRAMINE HYDROCHLORIDE			VDR	DEPHOSTATIN	PPARG	ROSIGLITAZONE MALEATE					KCNH2	APTIGANEL HYDROCHLORIDE	CYP3A4	7,3'-DIMETHOXYFLAVONE
ADRA1A	DEBRISOQUIN			TSHR	LOBARIC ACID			AR	IPCONAZOLE			VDR	DYCLONINE HYDROCHLORIDE	PPARG	OMS405					KCNH2	CHEMBL2028044	CYP3A4	SR-2640
ADRA1A	ISOPROTERENOL			TSHR	CHEMBL1256851			AR	DACTINOMYCIN			VDR	PYRANTEL PAMOATE	PPARG	ECHINATIN					KCNH2	CHEMBL602552	CYP3A4	FENOFIBRATE
ADRA1A	OLANZAPINE			TSHR	CHEMBL27006			AR	HYDROXYFLUTAMIDE			VDR	PROTOPORPHYRIN	PPARG	CHEMBL2178586					KCNH2	CAPTAN	CYP3A4	CHEMBL362863
ADRA1A	EPINEPHRINE			TSHR	MAPROTILINE			AR	TESTOSTERONE PROPIONATE			VDR	NISOLDIPINE	PPARG	PHENOTHIAZINE					KCNH2	ISOLIQUIRITIGENIN	CYP3A4	(R)-MELPHALAN
ADRA1A	MEPHENTERMINE SULFATE			TSHR	D-ASPARTATE			AR	FENPYROXYMATE			VDR	EDARAVONE	PPARG	2-PHENYLPHENOL					KCNH2	DOBUTAMINE HYDROCHLORIDE	CYP3A4	CHEMBL258767
ADRA1A	NOREPINEPHRINE			TSHR	CHEMBL577660			AR	LOPERAMIDE			VDR	FPL-55712	PPARG	SULFASALAZINE					KCNH2	ELLIPTECINE	CYP3A4	GW282974X
ADRA1A	MEPHENTERMINE			TSHR	CHEMBL181633			AR	PYRITHIONE ZINC			VDR	LAWSONE	PPARG	CHEMBL434063					KCNH2	CHEMBL534084	CYP3A4	METHOXYVONE
ADRA1A	NICERGOLINE			TSHR	KINETIN			AR	EXALAMIDE			VDR	DOCUSATE	PPARG	LOBEGLITAZONE					KCNH2	CHEMBL533921	CYP3A4	PROADIFEN
ADRA1A	HYDROXYAMPHETAMINE HYDROBROMIDE			TSHR	ALPHA-NAPHTHOFLAVONE			AR	PYRIMETHAMINE			VDR	CADMIUM ACETATE	PPARG	APIGENIN					KCNH2	SEMAXANIB	CYP3A4	TOLUENE DIISOCYANATE
ADRA1A	MIDODRINE HYDROCHLORIDE			TSHR	CLORGILINE			AR	FANDOSENTAN POTASSIUM			VDR	LITHOCHOLIC ACID	PPARG	ZOLEDRONIC ACID					KCNH2	CHEMBL582180	CYP3A4	DIRLOTAPIDE
ADRA1A	METARAMINOL BITARTRATE			TSHR	TYRPHOSTIN A9			AR	FLUOXETINE HYDROCHLORIDE			VDR	TIOXOLONE	PPARG	CHEMBL2208197					KCNH2	CHEMBL541585	CYP3A4	TOREMIFENE
ADRA1A	TAMSULOSIN HYDROCHLORIDE			TSHR	GRAMINE			AR	DROMOSTANOLONE			VDR	OBTUSAQUINONE	PPARG	CHEMBL166112					KCNH2	IOFETAMINE HYDROCHLORIDE	CYP3A4	BROMPERIDOL
ADRA1A	METARAMINOL			TSHR	CHEMBL457504			AR	DAUNORUBICIN HYDROCHLORIDE			VDR	PHANQUONE	PPARG	SPIRONOLACTONE					KCNH2	BP-897	CYP3A4	CHEMBL581929
ADRA1A	DRONEDARONE			TSHR	DICHLOROPHEN			AR	CHEMBL194881			VDR	CHEMBL602763	PPARG	ASPIRIN					KCNH2	DESMETHEYLASTEMIZOLE	CYP3A4	ELIPRODIL
ADRA1A	PSEUDOEPHEDRINE			TSHR	CHEMBL306764			AR	CHEMBL259327			VDR	R-N-PROPYLNORAPOMORPHINE	PPARG	GLABRONE					KCNH2	CHEMBL548338	CYP3A4	ALAPROCLATE
ADRA1A	TRIMIPRAMINE MALEATE			TSHR	SEROTONIN			AR	NALED			VDR	OXIDOPAMINE HYDROCHLORIDE	PPARG	PSAMMAPLIN A					COL3A1	COLLAGENASE CLOSTRIDIUM HISTOLYTICUM	CYP3A4	CHOLINE CHLORIDE
ADRA1A	LABETALOL			TSHR	DEGUELIN			AR	GSK2881078			VDR	CALCIPOTRIENE	PPARG	MITOGLITAZONE					COL3A1	OCRIPLASMIN	CYP3A4	TELAPREVIR
ADRA1A	DOPAMINE			TSHR	CHEMBL276139			AR	CORTODOXONE			VDR	BECOCALCIDIOL	PPARG	SHINFLAVANONE					CHRNB4	CYTISINICLINE	CYP3A4	ESOMEPRAZOLE
ADRA1A	DAPIPRAZOLE			TSHR	COUMARIN-3-CARBOXYLIC ACID			AR	DROSPIRENONE			VDR	PHYSCION	PPARG	BENZBROMARONE					CHRNB4	COTININE	CYP3A4	SNC-80
ADRA1A	TAMSULOSIN			TSHR	CHEMBL429095			AR	GALETERONE			VDR	STREPTONIGRIN	PPARG	LEVOTHYROXINE					CHRNB4	LARAZOTIDE ACETATE	CYP3A4	TACRINE
ADRA1A	BENZPHETAMINE			TSHR	CHEMBL278751			AR	DOMIPHEN BROMIDE			VDR	DAMNACANTHAL	PPARG	LICOFLAVANONE A					CHRNB4	ASM-024	CYP3A4	ATORVASTATIN
ADRA1A	RAUWOLFIA SERPENTINA			TSHR	CP-339818			AR	MESTANOLONE			VDR	JUGLONE	PPARG	PHENAMIPHOS					CHRNB4	VARENICLINE	CYP3A4	DIENESTROL
ADRA1A	MEDETOMIDINE			TSHR	CHEMBL578276			AR	MEPANIPYRIM			VDR	URACIL MUSTARD	PPARG	METHYLTHIONINIUM CHLORIDE					CHRNB4	NICOTINE	CYP3A4	CHEMBL261237
ADRA1A	PRAZOSIN HYDROCHLORIDE			TSHR	LY-255283			AR	BICALUTAMIDE			VDR	LEVISOPRENALINE	PPARG	CHEMBL2178583					CHRNB4	PENTOLINIUM TARTRATE	CYP3A4	4-METHOXYDALBERGIONE
ADRA1A	ALFUZOSIN			TSHR	(-)-U-50488			AR	MEDROXYPROGESTERONE ACETATE			VDR	TRIAZOPHOS	S100A4	DOXORUBICIN HYDROCHLORIDE					CHRNB4	MECAMYLAMINE HYDROCHLORIDE	CYP3A4	NILUTAMIDE
ADRA1A	NOREPINEPHRINE BITARTRATE			TSHR	(R)-FLECAINIDE			AR	NORETHYNODREL			VDR	SAPPANONE A DIMETHYL ETHER	S100A4	DAUNORUBICIN HYDROCHLORIDE					CHRNB4	TRIMETHAPHAN CAMSYLATE	CYP3A4	ELLIPTECINE
ADRA1A	DOXAZOSIN			TSHR	LASALOCID A SODIUM			AR	MICHLER'S KETONE			VDR	TYRPHOSTIN A9	S100A4	CHEMBL585502					CHRNB4	CHEMBL2332279	CYP3A4	TEMAZEPAM
ADRA1A	NAFTOPIDIL			TSHR	CARBONYL CYANIDE M-CHLOROPHENYLHYDRAZONE			AR	PREDNISOLONE			VDR	SURAMIN	SHH	ROBOTNIKININ					CHRNB4	TC-6499	CYP3A4	HYDROXYCAMPTOTHECIN
ADRA1A	THIORIDAZINE			TSHR	CHLORDANE			AR	AMDINOCILLIN			VDR	CHEMBL180917	SHH	CAFFEINE					CHRNB4	PHANTASMIDINE	CYP3A4	TANSHINONE IIA SULFONATE
ADRA1A	METHOXAMINE HYDROCHLORIDE			TSHR	CHEMBL249190			AR	MONATEPIL			VDR	PENTACHLOROPHENOL	SHH	VISMODEGIB					CHRNB4	EPIBATIDINE	CYP3A4	RESORCINOL
ADRA1A	CARVEDILOL			TSHR	URAPIDIL			AR	SERTRALINE HYDROCHLORIDE			VDR	RITANSERIN	PTGES	6BIO					SLC18A2	LISDEXAMFETAMINE DIMESYLATE	CYP3A4	IMATINIB
ADRA1A	MIDODRINE			TSHR	CHEMBL73711			AR	UNOPROSTONE ISOPROPYL			VDR	PHENTHOATE	PTGES	INDOMETHACIN					SLC18A2	MIDOMAFETAMINE	CYP3A4	METHYLDOPA
ADRA1A	TRAZODONE			TSHR	DINOPROSTONE			AR	GSK2849466			VDR	HOMIDIUM	PTGES	CELECOXIB					SLC18A2	METHAMPHETAMINE	CYP3A4	DIMETHYLPINOCEMBRIN
ADRA1A	PARDOPRUNOX			TSHR	ENDRIN			AR	STIROFOS			VDR	PEFCALCITOL	PTGES	CURCUMIN PYRAZOLE					SLC18A2	VALBENAZINE TOSYLATE	CYP3A4	OSTHOLE
ADRA1A	DIPIVEFRIN HYDROCHLORIDE			TSHR	ISOPROTERENOL			AR	EXIFONE			VDR	CALCIUM	PTGES	CHEMBL29097					SLC18A2	BUPROPION	CYP3A4	EMODIN
ADRA1A	ALFUZOSIN HYDROCHLORIDE			TSHR	CHEMBL601146			AR	HYDRAMETHYLNON			VDR	ALAZANINE	PTGES	CURCUMIN					SLC18A2	RESERPINE	CYP3A4	IMETIT
ADRA1A	SENREBOTASE			TSHR	THYROTROPIN			AR	ACETOCHLOR			VDR	CHEMBL169233	CNGA1	DEQUALINIUM					SLC18A2	DESERPIDINE	CYP3A4	PROPYLPYRAZOLETRIOL
ADRA1A	ERGOLOID MESYLATES			TSHR	TYRPHOSTIN AG 879			AR	AMPEROZIDE HYDROCHLORIDE			VDR	CAPTAN	PTGS2	IBUPROFEN					SLC18A2	TETRABENAZINE	CYP3A4	CHEMBL29197
ADRA1A	METHAMPHETAMINE			TSHR	N-METHYL-D-ASPARTIC ACID (NMDA)			AR	FLUFENOXURON			VDR	ANETHOLTRITHION	PTGS2	MELOXICAM					SLC18A2	ALSEROXYLON	CYP3A4	DANAZOL
ADRA1A	TETRAHYDROZOLINE HYDROCHLORIDE			TSHR	ISOPROTERENOL HYDROCHLORIDE			AR	PODOFILOX			VDR	METHYSERGIDE	PTGS2	PHENYLBUTAZONE					SLC18A2	DEUTETRABENAZINE	CYP3A4	WAY-100,635
ADRA1A	EPINEPHRINE BITARTRATE			TSHR	DIPYRIDAMOLE			AR	TRIMETHYL-TETRADECYL-AMMONIUM CHLORIDE			VDR	CEFDITORIN PIVOXIL	PTGS2	NEPAFENAC					SLC18A2	VALBENAZINE	CYP3A4	ACACETIN DIACETATE
ADRA1A	LABETALOL HYDROCHLORIDE			TSHR	CLIOXANIDE			AR	HALOBETASOL PROPIONATE			VDR	METITEPINE	PTGS2	CIMICOXIB					SLC18A2	DEXTROAMPHETAMINE	CYP3A4	THIOPERAMIDE
ADRA1A	PHENOXYBENZAMINE			TSHR	1R,9S-HYDRASTINE			AR	PRULIFLOXACIN			VDR	ALENDRONIC ACID	PTGS2	NIMESULIDE					SLC18A2	BENZPHETAMINE HYDROCHLORIDE	CYP3A4	HYDRALAZINE
ADRA1A	EPHEDRINE			TSHR	CHEMBL1456848			AR	ENZALUTAMIDE			VDR	ESTROPIPATE	PTGS2	MECLOFENAMATE SODIUM					SLC18A2	LOBELINE	CYP3A4	DERRUSNIN
ADRA1A	PHENYLEPHRINE HYDROCHLORIDE			TSHR	PENTACHLOROPHENOL			AR	CYCLANDELATE			VDR	CHEMBL1179743	PTGS2	NAPROXEN ETEMESIL					SLC18A2	DEXTROAMPHETAMINE SULFATE	CYP3A4	DORZOLAMIDE
ADRA1A	TRIFLUOPERAZINE			TSHR	THYROTROPIN ALFA			AR	ETHYNODIOL DIACETATE			VDR	CHEMBL1255944	PTGS2	OXAPROZIN					SLC18A2	AMPHETAMINE	CYP3A4	(-)-U-50488
ADRA1A	NIFEDIPINE			TSHR	CAMBINOL			AR	OXYQUINOLINE SULFATE			VDR	3,4-DIMETHOXYDALBERGIONE	PTGS2	ATENOLOL					SLC18A2	RESCINNAMINE	CYP3A4	CHEMBL72365
ADRA1A	PROMAZINE			TSHR	KARANJIN			AR	LINURON			VDR	MEDROXYPROGESTERONE ACETATE	PTGS2	KETOPROFEN					SLC18A2	ALKAVERVIR	CYP3A4	DESIPRAMINE
ADRA1A	PHENOXYBENZAMINE HYDROCHLORIDE			TSHR	HEXACHLOROPHENE			AR	TIOCONAZOLE			VDR	CHEMBL1224755	PTGS2	SUPROFEN					SLC18A2	DEXTROAMPHETAMINE ADIPATE	CYP3A4	PIPERIDOLATE HYDROCHLORIDE
ADRA1A	PROPIOMAZINE			TSHR	BISACODYL			AR	CHLORALIN			VDR	CHEMBL601364	PTGS2	PIROXICAM					KCNK9	DESFLURANE	CYP3A4	RESORCINOL MONOACETATE
ADRA1A	LEVOMEPROMAZINE			TSHR	LOPERAMIDE			AR	CELECOXIB			VDR	CEFPIROME	PTGS2	SULINDAC					KCNK9	ENFLURANE	CYP3A4	TICRYNAFEN
ADRA1A	PHENDIMETRAZINE			TSHR	DITOLYLGUANIDINE			AR	RESVERATROL			VDR	LOBARIC ACID	PTGS2	THALIDOMIDE					KCNK9	HALOTHANE	CYP3A4	CHLORHEXIDINE HYDROCHLORIDE
ADRA1A	BETHANIDINE			TSHR	PIPERONYL BUTOXIDE			AR	GIPARMEN			VDR	SODIUM LAURYL SULFATE	PTGS2	OXYPHENBUTAZONE					KCNK9	ISOFLURANE	CYP3A4	AMODIAQUINE DIHYDROCHLORIDE
ADRA1A	ALSEROXYLON			TSHR	LONIDAMINE			AR	FENTANYL			VDR	SULINDAC SULFIDE	PTGS2	ACETAMINOPHEN					KCNK9	DOXAPRAM HYDROCHLORIDE	CYP3A4	NIACIN
ADRA1A	DOXAZOSIN MESYLATE			TSHR	CHEMBL1326499			AR	BUFOGENIN			VDR	CLODRONIC ACID	PTGS2	CURCUMIN					KCNK9	SEVOFLURANE	CYP3A4	CHEMBL411481
ADRA1A	TOLAZOLINE HYDROCHLORIDE			TSHR	CILOSTAZOL			AR	CYPROTERONE			VDR	CHEMBL515505	PTGS2	BROMFENAC SODIUM					CYP19A1	EXEMESTANE	CYP3A4	CHEMBL303336
ADRA1A	DABUZALGRON			TSHR	CHEMBL140220			AR	ENOBOSARM			VDR	CHEMBL565893	PTGS2	BALSALAZIDE					CYP19A1	LETROZOLE	CYP3A4	DERRUBONE
ADRA1A	TOLAZOLINE			TSHR	CLOSANTEL			AR	ESTRADIOL ENANTHATE			VDR	CHEMBL1567571	PTGS2	IBUPROFEN LYSINE					CYP19A1	ISOPROPYL ALCOHOL	CYP3A4	DRONEDARONE
ADRA1A	CARVEDILOL PHOSPHATE			TSHR	ATOMOXETINE			AR	NITROXOLINE			VDR	CHEMBL1232076	PTGS2	ETODOLAC					CYP19A1	ANASTROZOLE	CYP3A4	EFAVIRENZ
ADRA1A	DAPIPRAZOLE HYDROCHLORIDE			TSHR	4-CHLORO-BENZOIC ACID			AR	PHENANTHROLINE			VDR	PROTOAPIGENONE	PTGS2	TOLMETIN					CYP19A1	FADROZOLE	CYP3A4	IBUPROFEN
ADRA1A	TEDATIOXETINE			TSHR	CHEMBL505670			AR	DIGITOXIN			VDR	KEPONE	PTGS2	AMINOSALICYLATE POTASSIUM					CYP19A1	DOXORUBICIN	CYP3A4	BETA-CCM
ADRA1A	PHENYLPROPANOLAMINE HYDROCHLORIDE			TSHR	CHEMBL607309			AR	ESTRIOL			VDR	PROTOPORPHYRIN DISODIUM	PTGS2	FLURBIPROFEN					CYP19A1	ATROPINE	CYP3A4	ASTEMIZOLE
ADRA1A	PHENYLPROPANOLAMINE POLISTIREX			TSHR	CHEMBL584905			AR	PHENFORMIN HYDROCHLORIDE			VDR	CHEMBL521083	PTGS2	CAPECITABINE					CYP19A1	ATAMESTANE	CYP3A4	SIBUTRAMINE HYDROCHLORIDE
ADRA1A	METHOXAMINE			TSHR	CHEMBL333121			AR	BROMEBRIC ACID			VDR	(S)APOMORPHINE	PTGS2	NAPROXCINOD					CYP19A1	DOCETAXEL	CYP3A4	(S)-VERAPAMIL
ADRA1A	OXYMETAZOLINE HYDROCHLORIDE			TSHR	CHEMBL9843			AR	DESOXIMETASONE			VDR	LUNACALCIPOL	PTGS2	CELECOXIB					CYP19A1	AMINOGLUTETHIMIDE	CYP3A4	3,6-DIMETHOXYFLAVONE
ADRA1A	ILOPERIDONE			TSHR	3,6-DIMETHOXYFLAVONE			AR	CHEMBL184450			VDR	IODOPHTHALEIN	PTGS2	CARPROFEN					CYP19A1	EPIRUBICIN	CYP3A4	CHEMBL38508
ADRA1A	AMPHETAMINE			TSHR	RAFOXANIDE			AR	ZOLPIDEM			VDR	CHEMBL1537417	PTGS2	DICLOFENAC SODIUM					CYP19A1	HYDROQUINONE	CYP3A4	BENFLUOREX HYDROCHLORIDE
ADRA1A	BESIPIRDINE			TSHR	CHEMBL530361			AR	TOREMIFENE CITRATE			VDR	HALOPROGIN	PTGS2	MESALAMINE					CYP19A1	TESTOLACTONE	CYP3A4	N-DESMETHYLCLOZAPINE
CACNA1A	PREGABALIN			TSHR	NICLOSAMIDE			AR	CLOBETASOL PROPIONATE			VDR	TANSHINONE IIA	PTGS2	ETORICOXIB					CYP19A1	ANDROSTENEDIONE	CYP3A4	METHYL PARATHIONE
CACNA1A	BEPRIDIL			TSHR	INDOMETHACIN MORPHOLINYLAMIDE			AR	NIMETAZEPAM			VDR	LINOLENIC ACID	PTGS2	DIFLUNISAL					CYP19A1	CHEMBL1077603	CYP3A4	BETA-TOXICAROL
CACNA1A	FLUNARIZINE			TSHR	SCH-23390			AR	MK-0773			VDR	QUINIZARIN	PTGS2	LICOFELONE					CYP19A1	CAPECITABINE	CYP3A4	CAULIBUGULONE B
CACNA1A	GABAPENTIN ENACARBIL			TSHR	LEVOSALBUTAMOL			AR	DAROLUTAMIDE			VDR	CHEMBL601618	PTGS2	SULFASALAZINE					CYP19A1	GENISTEIN	CYP3A4	NORDIHYDROGUAIARETIC ACID
CACNA1A	NISOLDIPINE			TSHR	CHEMBL597246			AR	METHYLTESTOSTERONE			VDR	PROTHIOFOS	PTGS2	FENOPROFEN CALCIUM					CYP19A1	PACLITAXEL	CYP3A4	ALDRIN
CACNA1A	GABAPENTIN			TSHR	REGRAMOSTIM			AR	LOFEPRAMINE HYDROCHLORIDE			VDR	EPINEPHRINE	PTGS2	DICLOFENAC EPOLAMINE					CYP19A1	PHENYTOIN	CYP3A4	CHRYSIN
CACNA1A	IMAGABALIN			TSHR	CHEMBL581194			AR	BENZETHONIUM CHLORIDE			VDR	DIXANTHOGEN	PTGS2	NS-398					CYP19A1	ARIMIDEX	CYP3A4	REMOXIPRIDE
CACNA1A	ATAGABALIN			TG	FLUDEOXYGLUCOSE-F18			AR	TILNOPROFEN ARBAMEL			VDR	TETRAHYDROGAMBOGIC ACID	PTGS2	FENOPROFEN					CYP19A1	CHEMBL572637	CYP3A4	RANOLAZINE
CACNA1A	BEPRIDIL HYDROCHLORIDE			TG	PHENYTOIN			AR	DITHIANON			VDR	CHEMBL54044	PTGS2	VALDECOXIB					CYP19A1	LIOTHYRONINE SODIUM	CYP3A4	TETRACYCLINE
CACNA1A	ELPETRIGINE			TG	PREDNISONE			AR	CHEMBL81782			VDR	ANTIAROL	PTGS2	BROMFENAC					CYP19A1	LIAROZOLE	CYP3A4	ARTHONIOIC ACID
CACNA1A	CELECOXIB			TG	PREDNISOLONE			AR	DIBEKACIN			VDR	MECARBAM	PTGS2	OLSALAZINE SODIUM					CYP19A1	ISOPROTERENOL	CYP3A4	CHEMBL137498
RNF112	ALCOHOL			TG	AMIODARONE			AR	CEFPODOXIME PROXETIL			VDR	HYDROCORTISONE	PTGS2	VB-201					CYP19A1	AZTREONAM	CYP3A4	CHELIDONINE ( )
ANKFN1	HYDROCHLOROTHIAZIDE			TG	AZACITIDINE			AR	NISOLDIPINE			VDR	GW7647	PTGS2	FENBUFEN					CYP19A1	FLUOROURACIL	CYP3A4	CHEMBL476501
ADGRL3	NICOTINE			TG	DEXAMETHASONE			AR	DEFERASIROX			VDR	SOFALCONE	PTGS2	TENOXICAM					CYP19A1	QUERCETIN	CYP3A4	4-CHLOROMERCURIBENZOIC ACID
ADGRL3	METHYLPHENIDATE			TG	CALCITRIOL			AR	MALTOTRIOSE			VDR	TETRABROMOBENZOTRIAZOLE	PTGS2	HYDROXYCHLOROQUINE					CYP19A1	ALENDRONIC ACID	CYP3A4	NATEGLINIDE
GRIK4	HALOPERIDOL			TG	ISOTRETINOIN			AR	TOLUIC ACID			VDR	IPRONIAZID SULFATE	PTGS2	E163					CYP19A1	CYCLOPHOSPHAMIDE	CYP3A4	LINOLENIC ACID
GRIK4	TEZAMPANEL			TG	ALDESLEUKIN			AR	TRELANSERIN			VDR	CYSTAMINE	PTGS2	BISMUTH SUBSALICYLATE					CYP19A1	IBUPROFEN	CYP3A4	TANGERETIN
GRIK4	TOPIRAMATE			TG	GENISTEIN			AR	CHEMBL610767			VDR	CHEMBL600694	PTGS2	NABUMETONE					CYP19A1	TAMOXIFEN	CYP3A4	PROCHLORPERAZINE
GRIK4	SELURAMPANEL			TG	HEXAMETHYLENEBISACETAMIDE			AR	TETRAMETHRIN			VDR	ETHACRYNIC ACID	PTGS2	DICLOFENAC					CYP19A1	FORMESTANE	CYP3A4	DACARBAZINE
EPHB1	VANDETANIB			TG	RETINOL			AR	ABAMECTIN			VDR	CEFACLOR	PTGS2	LUMIRACOXIB					CYP19A1	CAPTOPRIL	CYP3A4	ZOXAZOLAMINE
EPHB1	HESPERADIN			TG	AMINOGLUTETHIMIDE			AR	ACETOPHENAZINE			VDR	LOVASTATIN	PTGS2	NAPROXEN SODIUM					CYP19A1	NARINGENIN	CYP3A4	CYTARABINE
EPHB1	PROGESTERONE			TG	ROSIGLITAZONE			AR	DIMETHOMORPH			VDR	DITHIOLETHIONE	PTGS2	KETOROLAC TROMETHAMINE					ADCYAP1	STREPTOZOCIN	CYP3A4	ISOQUINE
KCNF1	NERISPIRDINE			TG	ACEBUTOLOL			AR	BENZOPHENONE			VDR	BROMOCRIPTINE	PTGS2	RWJ-67657					ADCYAP1	PROPRANOLOL	CYP3A4	ZOLPIDEM
KCNF1	GUANIDINE HYDROCHLORIDE			TG	ALCOHOL			AR	NORGESTREL			VDR	RABEPRAZOLE SODIUM	PTGS2	ROFECOXIB					COL1A2	OCRIPLASMIN	CYP3A4	CHEMBL533542
KCNF1	DALFAMPRIDINE			TG	OCTREOTIDE			AR	BENZOXIQUINE			VDR	CHLORPYRIFOS-METHYL	PTGS2	INDOMETHACIN					COL1A2	COLLAGENASE CLOSTRIDIUM HISTOLYTICUM	CYP3A4	CHEMBL309917
KCNF1	TEDISAMIL			TPO	CARBIMAZOLE			AR	BISPHENOL A			VDR	ELOCALCITOL	PTGS2	TOLMETIN SODIUM					NPTX2	PRM-151	CYP3A4	CANAVANINE
SYP	MORPHINE			TPO	METHIMAZOLE			AR	ATRACURIUM BESYLATE			VDR	SHIKONIN	PTGS2	FLURBIPROFEN SODIUM					RET	VANDETANIB	CYP3A4	QUETIAPINE
MSTN	STAMULUMAB			TPO	PROPYLTHIOURACIL			AR	OXAZEPAM			VDR	ZAPA	PTGS2	OXAPROZIN POTASSIUM					RET	IMATINIB	CYP3A4	DOXEPIN
MSTN	LANDOGROZUMAB							AR	CHEMBL168075			VDR	NORSTICTIC ACID	PTGS2	DEXIBUPROFEN					RET	CABOZANTINIB	CYP3A4	BUPRENORPHINE
MSTN	TREVOGRUMAB							AR	ESTRADIOL VALERATE			VDR	CHEMBL313737	PTGS2	ASPIRIN					RET	AST-487	CYP3A4	FENRETINIDE
MSTN	DOMAGROZUMAB							AR	ANDROSTANOLONE			VDR	ORTHO-PHTHALALDEHYDE	PTGS2	IMRECOXIB					RET	EVEROLIMUS	CYP3A4	CLEBOPRIDE MALEATE
MSTN	RAMATERCEPT							AR	PREDNICARBATE			VDR	CHELERYTHRINE	PTGS2	KETOROLAC					RET	REGORAFENIB	CYP3A4	METRONIDAZOLE
MSTN	SB-431542							AR	FLUSPIRILENE			VDR	PYRROLIDINE DITHIOCARBAMATE	PTGS2	NAPROXEN					RET	SORAFENIB	CYP3A4	ETHAVERINE HYDROCHLORIDE
MAP2	MELATONIN							AR	NORETHINDRONE			VDR	4-METHYLDAPHNETIN	PTGS2	SALSALATE					RET	AMUVATINIB	CYP3A4	EPIGALOCATECHIN GALLATE
MAP2	COLCHICINE							AR	LESTAURTINIB			VDR	BENZYL ISOTHIOCYANATE	PTGS2	DERSALAZINE					RET	AT-9283	CYP3A4	FENDILINE HYDROCHLORIDE
NPPA	AMLODIPINE							AR	HALAZONE			VDR	CHEMBL1362503	PTGS2	PARECOXIB					RET	LAPATINIB	CYP3A4	CHEMBL38288
NPPA	CHLORTHALIDONE							AR	METITEPINE			VDR	HERNANDEZINE	PTGS2	(R)-IBUPROPHEN					RET	LENVATINIB	CYP3A4	CHLOROQUINE
NRG3	CETUXIMAB							AR	PROROXAN			VDR	ARACHIDONIC ACID	PTGS2	MEFENAMIC ACID					RET	PAZOPANIB	CYP3A4	HARMOL HYDROCHLORIDE
NRG3	ILOPERIDONE							AR	INGLIFORIB			VDR	ANANDAMIDE	PTGS2	POLMACOXIB					RET	CYC-116	CYP3A4	MUNDULONE
NRG3	PANITUMUMAB							AR	VK5211			VDR	4'-METHOXYCHALCONE	PTGS2	CURCUMIN PYRAZOLE					RET	RG-1530	CYP3A4	SB-203580
KCNK10	ISOFLURANE							AR	ESTRAMUSTINE PHOSPHATE SODIUM			VDR	DIENOCHLOR	PTGS2	APRICOXIB					RET	BARASERTIB	CYP3A4	CHEMBL602418
KCNK10	ENFLURANE							AR	FLUCYTOSINE			VDR	IOPHENOXIC ACID	PTGS2	OXALIPLATIN					RET	MOTESANIB	CYP3A4	CHEMBL242172
KCNK10	HALOTHANE							AR	FEBUXOSTAT			VDR	FENITROTHION	PTGS2	DICLOFENAC POTASSIUM					RET	PRALSETINIB	CYP3A4	RU-24969
KCNK10	DESFLURANE							AR	ISOTRETINOIN			VDR	TRIPHENYLSTANNYL ACETATE	PTGS2	IBUPROFEN SODIUM					RET	R-406	CYP3A4	CHEMBL93655
KCNK10	SEVOFLURANE							AR	APOMORPHINE			VDR	NOREPINEPHRINE	PTGS2	CHEMBL2171117					RET	SUNITINIB	CYP3A4	PAROXETINE HYDROCHLORIDE
STX1B	WARFARIN							AR	AMLEXANOX			VDR	ANDROSTANOLONE	PTGS2	RESERPINE					RET	DOVITINIB	CYP3A4	IXABEPILONE
MAPT	FENRETINIDE							AR	TESTOSTERONE ENANTHATE			VDR	2'-HYDROXYCHALCONE	PTGS2	DARBUFELONE					RET	TAE-684	CYP3A4	ASPIRIN
MAPT	DIHYDROXANTHOHUMOL							AR	MONENSIN SODIUM			VDR	THYMOL IODIDE	PTGS2	CYCLOSPORINE					RET	OSI-632	CYP3A4	METARAMINOL
MAPT	RALOXIFENE							AR	HOMIDIUM BROMIDE			VDR	BAY-11-7085	PTGS2	URSOLIC ACID					RET	PONATINIB	CYP3A4	ENALAPRIL
MAPT	ERGOCRYPTINE							AR	TRIPHENYLBISMUTHINE			VDR	AURIN	PTGS2	BALSALAZIDE DISODIUM					RET	SNS-314	CYP3A4	BIOCHANIN
MAPT	CHEMBL602969							AR	FIPRONIL			VDR	1.ALPHA.-HYDROXYVITAMIN D5	PTGS2	AMINOSALICYLATE SODIUM					RET	ERLOTINIB	CYP3A4	2-METHYL GRAMINE
MAPT	DOXORUBICIN HYDROCHLORIDE							AR	CALCIPOTRIENE			VDR	CHEMBL388979	PTGS2	RALOXIFENE					RET	CHEMBL1997335	CYP3A4	CHEMBL538965
MAPT	DAPH							AR	NORETHINDRONE ACETATE			VDR	CHEMBL164449	KCNN4	CHLORZOXAZONE					RET	SORAFENIB TOSYLATE	CYP3A4	DIPHENHYDRAMINE
MAPT	CARBIDOPA							AR	1-NAPHTHYLISOTHIOCYANATE			VDR	MITOXANTRONE HYDROCHLORIDE	KCNN4	SENICAPOC					RET	HESPERADIN	CYP3A4	CHEMBL1079460
MAPT	JUGLONE							AR	CHOLECALCIFEROL			VDR	BENZIODARONE	CYP4B1	THALIDOMIDE					RET	CEDIRANIB	CYP3A4	MELPHALAN
MAPT	CHEMBL582286							AR	PROGESTERONE			VDR	CHEMBL462861	CYP4B1	DOCETAXEL					RET	ALECTINIB	CYP3A4	TROGLITAZONE
MAPT	PYRANTEL PAMOATE							AR	CITICOLINE SODIUM			VDR	KOPARIN	CYP24A1	DEFERASIROX					RET	CEP-32496	CYP3A4	CLEMASTINE
MAPT	RHEIN							AR	CHEMBL77675			VDR	RITONAVIR	CYP24A1	LUNACALCIPOL					RET	LESTAURTINIB	CYP3A4	CHEMBL145725
MAPT	CHEMBL1367933							AR	DIGOXIN			VDR	PHENYLHYDRAZINE	CYP24A1	CALCITRIOL					RET	CETUXIMAB	CYP3A4	HEXACHLOROPHENE
MAPT	GOSSYPOL							AR	HEPTANE			VDR	CHEMBL429095	CYP24A1	TELAPREVIR					RET	AZD-1152-HQPA	CYP3A4	PAROXETINE
MAPT	CHEMBL578741							AR	SPIRAMIDE			VDR	MICONAZOLE							RET	TOZASERTIB	CYP3A4	METHAPHIT
MAPT	CHEMBL122701							AR	MEPREDNISONE			VDR	CHEMBL1489812							RET	LINIFANIB	CYP3A4	COBICISTAT
MAPT	MORIN							AR	DANAZOL			VDR	CHEMBL321585							RET	CHEMBL202721	CYP3A4	VERAPAMIL HYDROCHLORIDE
MAPT	METHYL 7-DESHYDROXYPYROGALLIN-4-CARBOXYLATE							AR	OXANDROLONE			VDR	CHEMBL523200							RET	CHEMBL546797	CYP3A4	PHENELZINE
MAPT	CHEMBL343002							AR	GEMCITABINE HYDROCHLORIDE			VDR	ARACHIDONOYL GLYCINE							RET	ENMD-2076	CYP3A4	MIDODRINE
MAPT	DIHYDROERGOCRISTINE							AR	AZASERINE			VDR	CARBOPLATIN							RET	QUIZARTINIB	CYP3A4	GUTHION
MAPT	CHEMBL528181							AR	ALLETHRIN			VDR	LAPACHOL							RET	PF-00562271	CYP3A4	CHEMBL34730
MAPT	CHEMBL505670							AR	FENCHLORAZOL-ETHYL			VDR	NALED							RET	TANESPIMYCIN	CYP3A4	SALAGEN
MAPT	NOREPINEPHRINE							AR	CHLORMADINONE			VDR	CONGO RED							RET	GW441756X	CYP3A4	KETOCONAZOLE
MAPT	CHEMBL1989853							AR	CHEMBL332670			VDR	CHEMBL284609							RET	AZD-1480	CYP3A4	PRAZOSIN
MAPT	CHEMBL1543865							AR	FLUSILAZOLE			VDR	TRIBUTYLTIN-OXIDE							RET	SITRAVATINIB	CYP3A4	PICOTAMIDE
MAPT	CHEMBL576409							AR	SODIUM DIMETHYLCARBAMODITHIOATE			VDR	VIOLASTYRENE							RET	SUNITINIB MALATE	CYP3A4	ROTENONE
MAPT	ITRACONAZOLE							AR	CHEMBL83159			VDR	GENTIAN VIOLET							RET	PALBOCICLIB	CYP3A4	SELEGILINE
MAPT	HEXACHLOROPHENE							AR	QUININE ETHYLCARBONATE			VDR	MERSALYL							RET	CEP-2563	CYP3A4	CHEMBL227298
MAPT	CHEMBL35482							AR	CETYLPYRIDINIUM BROMIDE			VDR	IODOACETAMIDE							RET	PD-0166285	CYP3A4	1R,9S-HYDRASTINE
MAPT	CHEMBL600738							AR	OXYPHENBUTAZONE			VDR	7,8-DIHYDROXYFLAVONE							RET	GENISTEIN	CYP3A4	INDOMETHACIN MORPHOLINYLAMIDE
MAPT	NORDEFRIN							AR	ESCULIN			VDR	OXYPHENBUTAZONE							RET	ILORASERTIB	CYP3A4	CHEMBL216973
MAPT	CHEMBL601605							AR	DINOTERB			VDR	TRIBROMSALAN							RET	IMATINIB MESYLATE	CYP3A4	CHEMBL1397308
MAPT	CHEMBL1518572							AR	AZD-5312			VDR	ANAZOLENE							RET	JNJ-7706621	CYP3A4	MIANSERIN
MAPT	CHEMBL458094							AR	FLUDIOXONIL			VDR	DIMETHYL GAMBOGATE							RET	SB-220025	CYP3A4	LINEZOLID
MAPT	DOCEBENONE							AR	SALINAZID			VDR	BENSERAZIDE							RET	ENTRECTINIB	CYP3A4	CEFDITORIN PIVOXIL
MAPT	DANTROLENE							AR	SPIRONOLACTONE			VDR	TYRPHOSTIN 51							RET	ROMIPLOSTIM	CYP3A4	BENZTHIAZIDE
MAPT	NBQX							AR	FLUOCINONIDE			VDR	CHEMBL125044							RET	ALISERTIB	CYP3A4	FASUDIL
MAPT	ALTENUSIN							AR	PARBENDAZOLE			VDR	CHEMBL38508							RET	DEXAMETHASONE	CYP3A4	CHLOROTHALONIL
MAPT	3-METHOXYCATECHOL							AR	EMETINE HYDROCHLORIDE			VDR	CAMPTOTHECIN							RET	ALECTINIB HYDROCHLORIDE	CYP3A4	QUINACRINE DIHYDROCHLORIDE
MAPT	CHEMBL607309							AR	PROPACHLOR			VDR	4-AMINOPHENOL							RET	SP-600125	CYP3A4	CIS-RESVERATROL
MAPT	GW282974X							AR	CHLORDIAZEPOXIDE			VDR	CHEMBL72365							RET	CENISERTIB	CYP3A4	IMAZODAN
MAPT	ZAGOTENEMAB							AR	CHEMBL594772			VDR	SULFOBROMOPHTHALEIN							RET	SAPANISERTIB	CYP3A4	ROXINDOLE
MAPT	OXYPHENBUTAZONE							AR	FORMESTANE			VDR	TETRAIDOFLUORESCEIN							MMP9	CELECOXIB	CYP3A4	U-50488 METHANE SULFONATE
MAPT	ISOEUGENITOL							AR	CANNABINOL			VDR	ERYTHROSINE							MMP9	MARIMASTAT	CYP3A4	CHEMBL422942
MAPT	CRYPTOTANSHINONE							AR	ISOFLUPREDONE ACETATE			VDR	ALLOXAN							MMP9	ANDECALIXIMAB	CYP3A4	COLCHICINE
MAPT	NIFEDIPINE							AR	CLASCOTERONE			VDR	FLUPIRTINE							MMP9	DEMETHYLWEDELOLACTONE	CYP3A4	ARCTIGENIN
MAPT	CHEMBL523200							AR	AZAMETHIPHOS			VDR	CHEMBL602213							MMP9	CURCUMIN	CYP3A4	SU-9516
MAPT	SANGUINARIUM CHLORIDE							AR	FLUNISOLIDE			VDR	OXIDOPAMINE							MMP9	PRINOMASTAT	CYP3A4	CHEMBL56393
MAPT	O-DEMETHYLATED ADAPALENE							AR	DICHLOROTRIPHENYLBISMUTHANE			VDR	DOCONEXENT							MMP9	TOZULERISTIDE	CYP3A4	MONASTROL
MAPT	DEXKETOPROFEN							AR	LORACARBEF			VDR	GUTHION							MMP9	BEVACIZUMAB	CYP3A4	PENTAMETHYLQUERCETIN
MAPT	CHEMBL339587							AR	ALACHLOR			VDR	CHEMBL580421							MMP9	S-3304	CYP3A4	FLUNISOLIDE
MAPT	DITHIAZANINE IODIDE							AR	TRIBUTYLTIN-OXIDE			VDR	EBSELEN							MMP9	INCYCLINIDE	CYP3A4	CHEMBL261557
MAPT	PIPLARTINE							AR	FLUTOLANIL			VDR	DESMOSDUMOTIN C							MMP9	CURCUMIN PYRAZOLE	CYP3A4	CYCLOSPORINE
MAPT	CHEMBL601367							AR	METFORMIN HYDROCHLORIDE			VDR	MIDAZOLAM							MMP9	CARBOXYLATED GLUCOSAMINE	CYP3A4	PRAZOSIN HYDROCHLORIDE
MAPT	PICEATANNOL							AR	SCLAREOL			VDR	CHEMBL271023							BDKRB1	BI113823	CYP3A4	MUNDULONE ACETATE
MAPT	CHEMBL1320453							AR	4-NITROANILINE			VDR	FLUAZINAM							BDKRB1	MK0686	CYP3A4	BUTYLATED HYDROXYTOLUENE
MAPT	EPALRESTAT							AR	ZOXAMIDE			VDR	BENZBROMARONE							BDKRB1	SAFOTIBANT	CYP3A4	MALATHION
MAPT	AURINTRICARBOXYLIC ACID							AR	ESTRADIOL PHOSPHATE			VDR	CHEMBL1334465							BDKRB1	PERINDOPRIL	CYP3A4	PIPERIDOLATE
MAPT	OSAJIN							AR	LORATADINE			VDR	NANAOMYCIN							COL5A1	OCRIPLASMIN	CYP3A4	ISOPROTERENOL
MAPT	CHEMBL99408							AR	LERCANIDIPINE HYDROCHLORIDE			VDR	CHEMBL1256813							COL5A1	COLLAGENASE CLOSTRIDIUM HISTOLYTICUM	CYP3A4	CHEMBL585045
MAPT	TRICLABENDAZOLE							AR	TEBUFENOZIDE			VDR	3R14S-OCHRATOXIN A							INSRR	HESPERADIN	CYP3A4	SUFENTANIL
MAPT	CHEMBL184074							AR	CETALKONIUM CHLORIDE			VDR	PURPURIN							IGF2	XENTUZUMAB	CYP3A4	VERAPAMIL
MAPT	EMODIC ACID							AR	ENDOSULFAN SULFATE			VDR	GANGALEOIDIN							IGF2	CABAZITAXEL	CYP3A4	ICI-199,441
MAPT	DAUNORUBICIN							AR	FENOFIBRATE			VDR	CANDESARTAN CILEXETIL							IGF2	ANASTROZOLE	CYP3A4	SOTALOL
MAPT	CARBOPLATIN							AR	SORAFENIB TOSYLATE			VDR	DIAMIDE							IGF2	GEFITINIB	CYP3A4	GYKI-52466
MAPT	DIHYDROERGOTAMINE							AR	BRUCINE			VDR	CHEMBL17201							IGF2	ETOPOSIDE	CYP3A4	IBUDILAST
MAPT	INDIGOTINDISULFONATE							AR	DINOSEB			VDR	CHALCONE							IGF2	DOCETAXEL	CYP3A4	6-METHYLFLAVONE
MAPT	DIHYDROERGOCRISTINE MESYLATE							AR	PHOSALONE			VDR	NBQX							IGF2	HUMAN GROWTH HORMONE	CYP3A4	TAMSULOSIN
MAPT	DEPHOSTATIN							AR	DIETHYLCARBAMAZINE CITRATE			VDR	PROROXAN							IGF2	LINSITINIB	CYP3A4	ALTHIAZIDE
MAPT	CHEMBL601952							AR	OCTYL_GALLATE			VDR	2',4'-DIHYDROXYCHALCONE							IGF2	GLUTAMINE	CYP3A4	CHEMBL1572261
MAPT	CHEMBL601385							AR	SIROLIMUS			VDR	CHEMBL122355							IGF2	BETAMETHASONE	CYP3A4	4,2',4',6'-TETRAHYDROXYCHALCONE
MAPT	COUMESTROL							AR	TOMATINE			VDR	CHEMBL1426508							IGF2	DUSIGITUMAB	CYP3A4	NICARDIPINE HYDROCHLORIDE
MAPT	DOCONEXENT							AR	PYRITHIONE SODIUM			VDR	TAMOXIFEN							IGF2	FLUOXETINE	CYP3A4	TYRPHOSTIN 25
MAPT	CHEMBL584458							AR	RABEPRAZOLE SODIUM			VDR	CHEMBL480626							IGF2	GANITUMAB	CYP3A4	CAULIBUGULONE C
MAPT	CHEMBL601140							AR	CYCLOHEXIMIDE			VDR	TRETINOIN							IGF2	GEMCITABINE	CYP3A4	HEPTACHLOR
MAPT	PROTOPORPHYRIN							AR	DIAZEPAM			VDR	ALLITRIDIN							IL17B	VIDOFLUDIMUS	CYP3A4	LEVOPROPOXYPHENE NAPSYLATE
MAPT	ERGOCRISTINE							AR	METHYLPREDNISOLONE SODIUM SUCCINATE			VDR	ARUNDINE							NTNG1	ALLOPURINOL	CYP3A4	ZERANOL
MAPT	DAMNACANTHAL							AR	INDOCATE			VDR	QUINOCIDE							NTRK1	LESTAURTINIB	CYP3A4	TERAZOSIN
MAPT	DANTROLENE SODIUM							AR	BARDOXOLONE METHYL			VDR	ZIRAM							NTRK1	PEGCANTRATINIB	CYP3A4	OSI-930
MAPT	CHEMBL244707							AR	TAZOBACTAM SODIUM			VDR	ICRF-193							NTRK1	DOVITINIB	CYP3A4	PROPAFENONE
MAPT	CHEMBL515252							AR	CHEMBL1923999			VDR	ERGOCRYPTINE							NTRK1	IMATINIB	CYP3A4	CISPLATIN
MAPT	CHEMBL59150							AR	CANRENOATE POTASSIUM			VDR	CHEMBL56393							NTRK1	MILCICLIB	CYP3A4	CYPROTERONE
MAPT	PD-169316							AR	BETAMETHASONE BUTYRATE PROPIONATE			VDR	PANTOPRAZOLE							NTRK1	CYCLOPHOSPHAMIDE	CYP3A4	LEUCINE
MAPT	CHEMBL24983							AR	NEFAZODONE HYDROCHLORIDE			VDR	DICHLOFENTHION							NTRK1	ILORASERTIB	CYP3A4	RIFAMPIN
MAPT	CHEMBL2181039							AR	MIRISTALKONIUM CHLORIDE			VDR	CHRYSOPHANOL							NTRK1	PHENYLEPHRINE	CYP3A4	(R)-NITRENDIPINE
MAPT	CHEMBL126804							AR	ATALUREN			VDR	IODOFORM							NTRK1	HESPERADIN	CYP3A4	VILAZODONE
MAPT	TANSHINONE IIA							AR	SULFISOXAZOLE			VDR	METHOXYARACHIDONOYL FLUOROPHOSPHONATE							NTRK1	ENMD-2076	CYP3A4	SERTRALINE HYDROCHLORIDE
MAPT	OXOGLAUCINE							AR	TOLYLFLUANID			VDR	ARACHIDONOYL GABA							NTRK1	PLX-7486	CYP3A4	TYRPHOSTIN A9
MAPT	AROMATICIN							AR	COLFORSIN			VDR	PHENYLMERCURIC ACETATE							NTRK1	AZD-6918	CYP3A4	CHEMBL73711
MAPT	MANGOSTIN							AR	OXYMETHOLONE			VDR	GUANIDINONALTRINDOLE							NTRK1	CRIZOTINIB	CYP3A4	CLOTRIMAZOLE
MAPT	CHEMBL2181041							AR	BUTONATE			VDR	PROPICONAZOLE							NTRK1	BMS-754807	CYP3A4	DAPH
MAPT	CHEMBL1569494							AR	BROTIZOLAM			VDR	CHEMBL527584							NTRK1	ENTRECTINIB	CYP3A4	SULFADOXINE
MAPT	CHEMBL609606							AR	BROQUINALDOL			VDR	4,4'-DIMETHOXYDALBERGIONE							NTRK1	WORTMANNIN	CYP3A4	TESMILIFENE
MAPT	5-NITRO-2-PHENYLPROPYLAMINOBENZOIC ACID [NPPB]							AR	CINNAMALDEHYDE			VDR	FLAVOKAWAIN B							NTRK1	SP-600125	CYP3A4	RANITIDINE
MAPT	TETROQUINONE							AR	AZOXYSTROBIN			VDR	BITHIONOL							NTRK1	CHEMBL546797	CYP3A4	ALPHA-NAPHTHOFLAVONE
MAPT	CHEMBL580155							AR	DACTOLISIB			VDR	DICLAZURIL							NTRK1	TAVILERMIDE	CYP3A4	(S)-NITRENDIPINE
MAPT	IODOPHTHALEIN							AR	ENDOSULFAN			VDR	METHYL PARATHIONE							NTRK1	SELITRECTINIB	CYP3A4	ROPIVACAINE
MAPT	PURPURIN							AR	CHRYSIN			VDR	LOFEPRAMINE							NTRK1	GAMBOGIC AMIDE	CYP3A4	DEOXYSAPPANONE B TRIMETHYL ETHER
MAPT	CHEMBL595227							AR	PYRVINIUM PAMOATE			VDR	WORTMANNIN							NTRK1	ANDROSTANOLONE	CYP3A4	GRISEOFULVIN
MAPT	CHEMBL312487							AR	BUPRENORPHINE HYDROCHLORIDE			VDR	CALPEPTIN							NTRK1	PRASUGREL	CYP3A4	DANTROLENE
MAPT	DEHYDROVARIABILIN							AR	IDEBENONE			VDR	DIHYDROTANSHINONE I							NTRK1	SORAFENIB	CYP3A4	PILOCARPINE NITRATE
MAPT	LAPACHOL							AR	ANDROSTENEDIOL			VDR	PYROGALLOL RED							NTRK1	TOZASERTIB	CYP3A4	CLEMIZOLE
MAPT	SARCOLYSIN							AR	APC-100			VDR	DECYLUBIQUINONE							NTRK1	THYROXINE	CYP3A4	DIPYRIDAMOLE
MAPT	ARISTOLOCHIC ACID							AR	METHYLTHIONINIUM CHLORIDE			VDR	CEFONICID							NTRK1	PYRIDOXINE	CYP3A4	FIPEXIDE HYDROCHLORIDE
MAPT	CHEMBL582715							AR	TRITON X			VDR	DAUNORUBICIN HYDROCHLORIDE							NTRK1	ACETYLCYSTEINE	CYP3A4	TERFENADINE
MAPT	CHEMBL601110							AR	TANESPIMYCIN			VDR	DYCLONINE							NTRK1	REGORAFENIB	CYP3A4	L-765314
MAPT	GF-109203							AR	PROPARGITE			VDR	CHEMBL421215							NTRK1	ALTIRATINIB	CYP3A4	CHEMBL322970
MAPT	MYRICETIN							AR	ENCLOMIPHENE CITRATE			VDR	CHEMBL445153							NTRK1	DEXAMETHASONE	CYP3A4	NIALAMIDE
MAPT	GEFITINIB							AR	FENBUCONAZOLE			VDR	SAPPANONE A TRIMETHYL ETHER							NTRK1	LAROTRECTINIB	CYP3A4	OXYPHENBUTAZONE
MAPT	2,3,4-TRIHYDROXY-4'-ETHOXYBENZOPHENONE							AR	FIPEXIDE HYDROCHLORIDE			VDR	BROMOENOL LACTONE							NTRK1	AST-487	CYP3A4	DICYCLOMINE
MAPT	SLAZINIC ACID							AR	ORYZALIN			VDR	PROSULTIAMINE							NTRK1	ASPIRIN	CYP3A4	TPCK
MAPT	HOMIDIUM BROMIDE							AR	RITANSERIN			VDR	OMEPRAZOLE							NTRK1	METHOTREXATE	CYP3A4	HEXYLRESORCINOL
MAPT	CHEMBL601353							AR	DIETHYLSTILBESTROL			VDR	CHEMBL472940							NTRK1	TAMOXIFEN	CYP3A4	BENZPIPERYLON
MAPT	2-BENZOYL-5-METHOXYBENZOQUINONE							AR	FENAMIDONE			VDR	TYRPHOSTIN AG 879							NTRK1	STREPTOZOCIN	CYP3A4	4,4'-DIMETHOXYDALBERGIONE
MAPT	PHOSMET							AR	PROADIFEN HYDROCHLORIDE			VDR	CHLOROTHALONIL							NTRK1	PF-00562271	CYP3A4	CILOSTAZOL
MAPT	CHEMBL252417							AR	IDARUBICIN HYDROCHLORIDE			VDR	CAPTAMINE							NTRK1	CEP-2563	CYP3A4	CHEMBL484663
MAPT	CHEMBL1519374							AR	PREDNISOLONE HEMISUCCINATE			VDR	NIFEDIPINE							NTRK1	RG-1530	CYP3A4	CHEMBL124267
MAPT	WORTMANNIN							AR	DITHIODIMORPHOLINE			VDR	CHEMBL592124							NTRK1	GAMBOGIC ACID	CYP3A4	BOCEPREVIR
MAPT	SR-2640							AR	VINORELBINE TARTRATE			VDR	FURATHIOCARB							NTRK1	GW441756X	CYP3A4	CHLORZOXAZONE
MAPT	CHEMBL600747							AR	CHEMBL595911			VDR	APOMORPHINE							NTRK1	GW632580X	CYP3A4	SKIMMIANINE
MAPT	CHEMBL1814509							AR	INDINAVIR SULFATE			VDR	FEPRAZONE							NTRK1	APAZIQUONE	CYP3A4	CHEMBL9843
MAPT	CYSTAMINE DIHYDROCHLORIDE							AR	MESTRANOL			VDR	GAMOLENIC ACID							NTRK1	SURAMIN	CYP3A4	AMSACRINE
MAPT	PURPUROGALLIN							AR	CLOFARABINE			VDR	HEMATOXYLIN							NTRK1	RADICICOL	CYP3A4	NELFINAVIR MESYLATE
MAPT	CAPSAZEPINE							AR	SANGUINARIUM			VDR	LINTITRIPT							NTRK1	ALISERTIB	CYP3A4	CHEMBL16751
MAPT	PTEROSTILBENE							AR	PARAOXON			VDR	ACRIFLAVINE							NTRK1	GW843682X	CYP3A4	TABIMORELIN
MAPT	QUINALIZARIN							AR	TRICLOSAN			VDR	OXYTETRACYCLINE HYDROCHLORIDE							NTRK1	AZD-7451	CYP3A4	DEXTROMETHORPHAN
MAPT	CHEMBL196814							AR	CHEMBL598270			VDR	DEXAMETHASONE							NTRK1	PILOCARPINE	CYP3A4	4,4'-THIODIANILINE
MAPT	ARACHIDONIC ACID							AR	BITHIONOLATE SODIUM			VDR	PYRITHIONE							NTRK1	PD-0166285	CYP3A4	CLONAZEPAM
MAPT	2,6-DIMETHOXYQUINONE							AR	FLUTAMIDE			VDR	CHEMBL97858							DRD2	ASENAPINE	CYP3A4	2-METHOXY-5 (6)EPOXY-TETRAHYDROCARYOPHYLLENE
MAPT	RACEPINEPHRINE							AR	CALCIFEDIOL			VDR	IODOQUINOL							DRD2	OLANZAPINE	CYP3A4	CHEMBL453384
MAPT	RHAMNETIN							AR	TRIAMCINOLONE			VDR	MERCURIC CHLORIDE							DRD2	ASENAPINE MALEATE	CYP3A4	MICONAZOLE
MAPT	XANTHOANGELOL							AR	ESTRADIOL PROPIONATE			VDR	TYRPHOSTIN 25							DRD2	CLOZAPINE	CYP3A4	LUMEFANTRINE
MAPT	BERBERINE CHLORIDE							AR	FENDILINE HYDROCHLORIDE			VDR	CHEMBL116548							DRD2	ROPINIROLE	CYP3A4	TETRABROMOBENZOTRIAZOLE
MAPT	NITAZOXANIDE							AR	TROPOLONE			VDR	INAMRINONE							DRD2	SERTINDOLE	CYP3A4	ORSELLINIC ACID, ETHYL ESTER
MAPT	CHEMBL579837							AR	BUTAMBEN			VDR	RALOXIFENE							DRD2	SULPIRIDE	CYP3A4	LEFLUNOMIDE
MAPT	CYSTAMINE HYDROCHLORIDE							AR	TRIPHENYL PHOSPHATE			VDR	CAFFEINE							DRD2	BIFEPRUNOX	CYP3A4	LAPACHONE
MAPT	GUTHION							AR	MIRIPIRIUM CHLORIDE			VDR	TRIPHENYLSTANNANOL							DRD2	REMOXIPRIDE	CYP3A4	VALERIAN
MAPT	ERBSTATIN							AR	LIRANAFTATE			MST1R	ALSTERPAULLONE							DRD2	DAPIPRAZOLE	CYP3A4	CISAPRIDE
MAPT	IRIGINOL HEXAACEATATE							AR	FLUACIZINE			MST1R	MGCD-265							DRD2	LUMATEPERONE	CYP3A4	CLOMIPRAMINE
MAPT	CHEMBL222556							AR	DODECYL GALLATE			MST1R	ILORASERTIB							DRD2	ILOPERIDONE	CYP3A4	DICYCLOMINE HYDROCHLORIDE
MAPT	4-METHOXYDALBERGIONE							AR	CADMIUM DICHLORIDE			MST1R	TAE-684							DRD2	CARPHENAZINE	CYP3A4	Y-27632
MAPT	CAFFEIC ACID PHENETHYL ESTER							AR	DESERPIDINE			MST1R	AZD-1152-HQPA							DRD2	PERGOLIDE	CYP3A4	XANTHINE AMINE CONGENER
MAPT	Z-PRO-PROLINAL							AR	CARBAMAZEPINE			MST1R	JNJ-7706621							DRD2	ARIPIPRAZOLE	CYP3A4	CHEMBL1513392
MAPT	CARBONYL CYANIDE M-CHLOROPHENYLHYDRAZONE							AR	METILDIGOXIN			MST1R	CHEMBL379975							DRD2	MEPHENTERMINE	CYP3A4	PERHEXILINE
MAPT	CHEMBL68534							AR	CHLORDANE			MST1R	ENTRECTINIB							DRD2	PHENOXYBENZAMINE	CYP3A4	ISOEUGENITOL
MAPT	ELLAGIC ACID							AR	CHEMBL1946449			MST1R	RG-1530							DRD2	LEVODOPA	CYP3A4	BUDESONIDE
MAPT	GOSSYPETIN							AR	BROMCRESOL GREEN			MST1R	GLESATINIB							DRD2	METOCLOPRAMIDE	CYP3A4	CT-1578
MAPT	CHEMBL2094422							AR	HEXYLRESORCINOL			MST1R	MK-2461							DRD2	PROCHLORPERAZINE	CYP3A4	PYRAZINAMIDE
MAPT	SANGUINARINE SULFATE							AR	MITOBRONITOL			MST1R	PD-0166285							DRD2	FLUPENTIXOL	CYP3A4	CHLORPYRIFOS
MAPT	NORDIHYDROGUAIARETIC ACID							AR	RESERPINE			MST1R	DOVITINIB							DRD2	HALOPERIDOL	CYP3A4	CHEMBL181633
MAPT	FELODIPINE							AR	METCONAZOLE			MST1R	PF-00562271							DRD2	SUMANIROLE	CYP3A4	NONIVAMIDE
MAPT	CHEMBL337173							AR	SAQUINAVIR MESYLATE			MST1R	CHEMBL1997335							DRD2	ROTIGOTINE	CYP3A4	5,7-DIHYDROXYISOFLAVONE
MAPT	CHEMBL603952							AR	NIHYDRAZONE			MST1R	SOTRASTAURIN							DRD2	CHLORPROMAZINE	CYP3A4	CHEMBL177809
MAPT	CHEMBL1546228							AR	BETAMETHASONE DIPROPIONATE			MST1R	MK-8033							DRD2	QUETIAPINE	CYP3A4	OMEPRAZOLE
MAPT	CHEMBL56731							AR	CHEMBL297304			MST1R	PALBOCICLIB							DRD2	AMPHETAMINE	CYP3A4	DOXORUBICIN
MAPT	CHEMBL1451216							AR	BETAMETHASONE SODIUM PHOSPHATE			MST1R	LINIFANIB							DRD2	ACETOPHENAZINE	CYP3A4	RUXOLITINIB
MAPT	OXIDOPAMINE HYDROCHLORIDE							AR	BIS(PIPERIDINYLTHIOCARBONYL)DISULFIDE			MST1R	TOZASERTIB							DRD2	ALCOHOL	CYP3A4	CHEMBL277863
MAPT	CHEMBL242171							AR	ENILCONAZOLE			MST1R	CENISERTIB							DRD2	ZIPRASIDONE HYDROCHLORIDE	CYP3A4	( )-EPITAXIFOLIN
MAPT	CHEMBL166486							AR	TRIFORINE			MST1R	CEDIRANIB							DRD2	DIACETYLMORPHINE	CYP3A4	CHEMBL71294
MAPT	INDIRUBIN-3-MONOXIME							AR	PENCONAZOLE			MST1R	FORETINIB							DRD2	PRAMIPEXOLE	CYP3A4	COCAINE
MAPT	NORSTICTIC ACID							AR	QUIFENADINE			MST1R	BMS-754807							DRD2	AMISULPRIDE	CYP3A4	HYDROCORTISONE
MAPT	AMINOHIPPURIC ACID							AR	PENTAMIDINE ISETHIONATE			SLC28A2	ADENOSINE							DRD2	ROXINDOLE	CYP3A4	CHEMBL14276
MAPT	ISOLIQUIRITIGENIN							AR	CARBOSULFAN			SLC28A2	URIDINE							DRD2	LOXAPINE	CYP3A4	CHLORAMPHENICOL
MAPT	DIAMIDE							AR	PREDNISONE			SLC28A2	GEMCITABINE							DRD2	DOPAMINE	CYP3A4	PROPANIL
MAPT	EMODIN							AR	CHEMBL224318			SLC28A2	RIBAVIRIN							DRD2	LISURIDE	CYP3A4	(S)-ROSCOVITINE
MAPT	OBTUSAQUINONE							AR	MELPHALAN			SLC28A2	BOCEPREVIR							DRD2	ANIRACETAM	CYP3A4	PACLITAXEL
MAPT	TYRPHOSTIN 23							AR	EFAVIRENZ			SLC28A2	THYMIDINE							DRD2	TRIFLUPROMAZINE	CYP3A4	CHEMBL169233
MAPT	OLEOYL DOPAMINE							AR	CAPTAN			CASP5	EMRICASAN							DRD2	DOMPERIDONE	CYP3A4	CAFFEINE
MAPT	CONGO RED							AR	GOSSYPOL			ST14	SURAMIN							DRD2	PERPHENAZINE	CYP3A4	DIDANOSINE
MAPT	GARCINONE E							AR	ORTHO-PHTHALALDEHYDE			GPR35	ZAPRINAST							DRD2	CARPHENAZINE MALEATE	CYP3A4	CARMOFUR
MAPT	CURCUMIN							AR	PARAMETHASONE ACETATE			GPR35	TOLCAPONE							DRD2	MOLINDONE	CYP3A4	PIROXICAM
MAPT	CHEMBL533293							AR	STANOLONE			GPR35	CHEMBL1256291							DRD2	MINAPRINE	CYP3A4	QUINIDINE
MAPT	12A-HYDROXY-5-DEOXYDEHYDROMUNDUSERONE							AR	NANDROLONE			GPR35	CHEMBL394883							DRD2	COCAINE	CYP3A4	(S)-NIMODIPINE
MAPT	CHEMBL578512							AR	CICLOPIROX OLAMINE			GPR35	CHEMBL1708510							DRD2	FLUPHENAZINE DECANOATE	CYP3A4	MODAFINIL
MAPT	3,4-DIDESMETHYL-5-DESHYDROXY-3'-ETHOXYSCLEROIN							AR	PHENYLETHYL ALCOHOL			GPR35	MYRICETIN							DRD2	BREXPIPRAZOLE	CYP3A4	OLANZAPINE
MAPT	DIHYDROERGOTAMINE MESYLATE							AR	2-ACETYLAMINOFLUORENE			GPR35	NIFLUMIC ACID							DRD2	ZIPRASIDONE	CYP3A4	SANGUINARIUM
MAPT	BROMOENOL LACTONE							AR	CETRIMONIUM BROMIDE			GPR35	2,4-DINITROPHENOL							DRD2	METARAMINOL	CYP3A4	MIDAZOLAM
MAPT	MESNA							AR	CHEMBL229264			GPR35	QUERCETIN							DRD2	CARMOXIROLE	CYP3A4	ALTANSERIN
MAPT	PHENAZOPYRIDINE HYDROCHLORIDE							AR	ALVOCIDIB HYDROCHLORIDE			GPR35	LUTEOLIN							DRD2	APOMORPHINE	CYP3A4	BECLOMETHASONE
MAPT	APOMORPHINE HYDROCHLORIDE HEMIHYDRATE							AR	PAPAVERINE HYDROCHLORIDE			GPR35	BAICALEIN							DRD2	CABERGOLINE	CYP3A4	NICARDIPINE
MAPT	CHEMBL586031							AR	VANOXERINE			GPR35	CHEMBL107513							DRD2	THIETHYLPERAZINE	CYP3A4	MAPROTILINE HYDROCHLORIDE
MAPT	DERRUBONE							AR	FLUFENAMIC ACID			PLA2G10	VARESPLADIB							DRD2	CARIPRAZINE	CYP3A4	MENTHOFURAN
MAPT	4,4'-DIMETHOXYDALBERGIONE							AR	OXYFLUORFEN			PLA2G10	VARESPLADIB METHYL							DRD2	FLUPHENAZINE ENANTHATE	CYP3A4	FLUPIRTINE
MAPT	THIOLUTIN							AR	TETRADIFON			AQP8	ETHINYL ESTRADIOL							DRD2	ORDOPIDINE	CYP3A4	CHEMBL25230
MAPT	ALLOXAN							AR	METHYLPREDNISOLONE ACETATE			PPP1R1B	LUMATEPERONE							DRD2	LURASIDONE HYDROCHLORIDE	CYP3A4	DESMETHOXYYANGONIN
MAPT	CHEMBL1574420							AR	NITRALIN			PPP1R1B	FLUOXETINE							DRD2	QUINPIROLE	CYP3A4	GLYBURIDE
MAPT	CHEMBL146710							AR	TILIQUINOL			NOX1	PHENOTHIAZINE							DRD2	METHYLPHENIDATE	CYP3A4	CHEMBL53898
MAPT	CHEMBL457504							AR	NITROFEN			NOX1	CHEMBL587104							DRD2	PALIPERIDONE	CYP3A4	CHEMBL1332182
MAPT	CHEMBL606167							AR	HEXACONAZOLE			DPEP1	CILASTATIN							DRD2	PARDOPRUNOX	CYP3A4	RISPERIDONE
MAPT	CHEMBL227959							AR	ETOCRYLENE			DPEP1	CILASTATIN SODIUM							DRD2	TRIMIPRAMINE MALEATE	CYP3A4	ROXITHROMYCIN
MAPT	CHEMBL403741							AR	AZARIBINE			DPEP1	DEXAMETHASONE							DRD2	TIAPRIDE	CYP3A4	GUANFACINE
MAPT	CHEMBL2181046							AR	OUABAIN											DRD2	BUSPIRONE	CYP3A4	CHEMBL1288013
MAPT	CHEMBL67535							AR	FOLPET											DRD2	FLUPHENAZINE	CYP3A4	ECADOTRIL
MAPT	MACLURAXANTHONE							AR	SPIPERONE											DRD2	ROPINIROLE HYDROCHLORIDE	CYP3A4	NOBILETIN
MAPT	5-BENZYLOXYTRYPTAMINE							AR	VINBLASTINE SULFATE											DRD2	PIMOZIDE	CYP3A4	HYDRALAZINE HYDROCHLORIDE
MAPT	CHEMBL582473							AR	OXYCARBOXIN											DRD2	TRIFLUOPERAZINE	CYP3A4	CHEMBL11458
MAPT	CHEMBL528807							AR	METHYL YELLOW											DRD2	BEVANTOLOL	CYP3A4	CABAZITAXEL
MAPT	GOSURANEMAB							AR	MILBEMYCIN A4											DRD2	NAPHAZOLINE	CYP3A4	DOLUTEGRAVIR
MAPT	ETHOPROPAZINE HYDROCHLORIDE							AR	ALFAXALONE											DRD2	ONC-201	CYP3A4	CHEMBL587259
MAPT	CHEMBL1503190							AR	CHEMBL561679											DRD2	MELEVODOPA	CYP3A4	DIGOXIN
MAPT	CHEMBL1601846							AR	CHEMBL375270											DRD2	STEPHOLIDINE	CYP3A4	PROADIFEN HYDROCHLORIDE
MAPT	NICLOSAMIDE							AR	ESTRADIOL											DRD2	RISPERIDONE	CYP3A4	HOMIDIUM BROMIDE
MAPT	CHEMBL538104							AR	CHEMBL555242											DRD2	ABAPERIDONE	CYP3A4	DEGUELIN
MAPT	OXOPURPUREINE							AR	CHEMBL329673											DRD2	PERGOLIDE MESYLATE	CYP3A4	ATAZANAVIR
MAPT	CHEMBL310934							AR	FLURANDRENOLIDE											DRD2	CHLORPROTHIXENE	CYP3A4	COUMAPHOS
MAPT	TRANSPLATIN							AR	ZOMEPIRAC SODIUM											DRD2	MESORIDAZINE	CYP3A4	HYDROXYUREA
MAPT	CHEMBL584442							AR	PROBENECID											DRD2	OCAPERIDONE	CYP3A4	MIFEPRISTONE
MAPT	CHEMBL586078							AR	MYCOPHENOLATE MOFETIL											DRD2	ERGONOVINE	CYP3A4	PAPAVERINE HYDROCHLORIDE
MAPT	CHEMBL590691							AR	SULISOBENZONE											DRD2	THIORIDAZINE HYDROCHLORIDE	CYP3A4	TIPRANAVIR
MAPT	ACID BLUE 129							AR	CHEMBL306147											DRD2	APOMORPHINE HYDROCHLORIDE	CYP3A4	GLAFENINE
MAPT	ETHACRIDINE LACTATE							AR	TAMOXIFEN CITRATE											DRD2	ZUCLOPENTHIXOL	CYP3A4	EDARAVONE
MAPT	CHEMBL533965							AR	DIFLOXACIN HYDROCHLORIDE											DRD2	PIPERACETAZINE	CYP3A4	ERIBULIN MESYLATE
MAPT	CHEMBL578905							AR	MENADIONE											DRD2	LOXAPINE HYDROCHLORIDE	CYP3A4	NISOLDIPINE
MAPT	CHEMBL399530							AR	PENCYCURON											DRD2	PHENYLEPHRINE	CYP3A4	RILMENIDINE HEMIFUMARATE
MAPT	CHEMBL585656							AR	LEMILDIPINE											DRD2	THIORIDAZINE	CYP3A4	E324
MAPT	TOLONIUM CHLORIDE							AR	NANDROLONE DECANOATE											DRD2	AMOXAPINE	CYP3A4	4'-HYDROXY-FLAVANONE
MAPT	PLUMBAGIN							AR	HALOPERIDOL											DRD2	SARIZOTAN	CYP3A4	CLOFOCTOL
MAPT	PYRROLIDINE DITHIOCARBAMIC ACID, AMMONIUM SALT							AR	ISRAPAFANT											DRD2	CARIPRAZINE HYDROCHLORIDE	CYP3A4	BENZPHETAMINE
MAPT	CHEMBL591628							AR	CILNIDIPINE											DRD2	LURASIDONE	CYP3A4	LINOPIRDINE
MAPT	CHEMBL578504							AR	ERLOTINIB											DRD2	FLUSPIRILENE	CYP3A4	CHEMBL225869
MAPT	CHEMBL578294							AR	CYPROTERONE ACETATE											DRD2	THIETHYLPERAZINE MALATE	CYP3A4	DOXORUBICIN HYDROCHLORIDE
MAPT	GALLIC ACID							AR	SYROSINGOPINE											DRD2	METOCLOPRAMIDE HYDROCHLORIDE	CYP3A4	GF-109203
MAPT	HYPERICIN							AR	CYPRODINIL											DRD2	HALOPERIDOL LACTATE	CYP3A4	CHEMBL242385
MAPT	CHEMBL605077							AR	ORBIFLOXACIN											DRD2	EPHEDRINE	CYP3A4	CHEMBL222556
MAPT	CHEMBL1465049							AR	CHEMBL1738937											DRD2	5-OH-DPAT	CYP3A4	CHEMBL288174
MAPT	EPINEPHRINE							AR	CHEMBL458602											DRD2	PHENYLTOLOXAMINE	CYP3A4	8,2'-DIMETHOXYFLAVONE
MAPT	CHEMBL39878							AR	GESTRINONE											DRD2	METHADONE	CYP3A4	APIOL
MAPT	CHEMBL1402376							AR	PUROMYCIN HYDROCHLORIDE											DRD2	THIOTHIXENE HYDROCHLORIDE	CYP3A4	CHEMBL588859
MAPT	CHEMBL579105							AR	TRENBOLONE ACETATE											DRD2	LEVOMEPROMAZINE	CYP3A4	DEXAMETHASONE
MAPT	CHEMBL1079460							AR	DAUNORUBICIN											DRD2	PRAMIPEXOLE DIHYDROCHLORIDE	CYP3A4	FLOPROPIONE
MAPT	CHEMBL19954							AR	APALUTAMIDE											DRD2	PRIDOPIDINE	CYP3A4	ISOBERGAPTENE
MAPT	CHEMBL600734							AR	BERBERINE CHLORIDE											DRD2	DROPERIDOL	CYP3A4	CHEMBL184074
MAPT	CHEMBL1257092							AR	MEDRYSONE											DRD2	PROCHLORPERAZINE EDISYLATE	CYP3A4	CARMUSTINE
MAPT	CHEMBL323356							AR	TOLVAPTAN											DRD2	TOLAZOLINE	CYP3A4	CHEMBL56731
MAPT	CHEMBL591137							AR	HYDROCORTISONE SODIUM PHOSPHATE											DRD2	BROMOCRIPTINE MESYLATE	CYP3A4	SILIBININ
MAPT	CHEMBL234338							AR	GLPG0492											DRD2	MESORIDAZINE BESYLATE	CYP3A4	ALPROSTADIL
MAPT	SHIKONIN							AR	BENAZEPRIL HYDROCHLORIDE											DRD2	APLINDORE FUMARATE	CYP3A4	12-HYDROXY-4,4-BISNOR-4,8,11,13-PODOCARPATETRAEN-3-ONE
MAPT	CHEMBL2181040							AR	GLYCYRRHIZIN											DRD2	PROCHLORPERAZINE MALEATE	CYP3A4	THIRAM
MAPT	GENTIAN VIOLET							AR	PACLITAXEL											DRD2	ITOPRIDE	CYP3A4	ARASERTACONAZOLE
MAPT	ELLIPTECINE							AR	RIFAMPIN											DRD2	BLONANSERIN	CYP3A4	NICOTINE
MAPT	STAUROSPORINE AGLYCON							AR	ZIPRASIDONE											DRD2	PROPIOMAZINE	CYP3A4	TICLOPIDINE
MAPT	CHEMBL606166							AR	CHEMBL595912											DRD2	PHENTOLAMINE	CYP3A4	MITOXANTRONE
MAPT	HEMATOXYLIN							AR	NITROSCANATE											DRD2	E-FLUPENTIXOL	CYP3A4	NARINGENIN
MAPT	BAICALEIN							AR	FRENTIZOLE											DRD2	MORPHINE	CYP3A4	LOPERAMIDE
MAPT	CYSTEAMINE HYDROCHLORIDE							AR	BUNAMIDINE HYDROCHLORIDE											DRD2	PERAZINE	CYP3A4	CIMETIDINE
MAPT	CHEMBL175266							AR	FINASTERIDE											DRD2	ETILEVODOPA	CYP3A4	TRIAMCINOLONE
MAPT	LAVENDUSTIN A							AR	HYDROCORTISONE PROBUTATE											DRD2	BROMOCRIPTINE	CYP3A4	NAPROXEN
MAPT	LUTEOLIN							AR	FLUAZINAM											DRD2	NICOTINE	CYP3A4	AURIN
MAPT	TYRPHOSTIN A9							AR	POLIDOCANOL											DRD2	PROMAZINE	CYP3A4	CHEMBL253786
MAPT	CIS-RESVERATROL							AR	CHEMBL375971											DRD2	ERGOLOID MESYLATES	CYP3A4	DICLOFENAC SODIUM
MAPT	LANSOPRAZOLE							AR	NORELGESTROMIN											DRD2	NEMONAPRIDE	CYP3A4	ACETOCHLOR
MAPT	APIGENIN							AR	PREDNISOLONE ACETATE											DRD2	ACETOPHENAZINE MALEATE	CYP3A4	TRIOXSALEN
MAPT	CARUBICIN							AR	PHANQUONE											DRD2	RISPERDAL	CYP3A4	AMPEROZIDE
MAPT	CHEMBL515763							AR	BENOXACOR											DRD2	THIOTHIXENE	CYP3A4	ESTRADIOL
MAPT	CHEMBL527620							AR	TANSHINONE IIA											DRD2	DOPEXAMINE	CYP3A4	SAQUINAVIR
MAPT	DAUNORUBICIN HYDROCHLORIDE							AR	CARUBICIN											DRD2	OLANZAPINE PAMOATE	CYP3A4	AZATHIOPRINE
MAPT	CHEMBL211670							AR	HYDROXYPROGESTERONE											DRD2	DIHYDROERGOTAMINE	CYP3A4	PYRIDOSTIGMINE
MAPT	TYRPHOSTIN 1							AR	OXYQUINOLINE											DRD2	TALIPEXOLE	CYP3A4	DIETHYLSTILBESTROL
MAPT	AMENTOFLAVONE							AR	FLUOROMETHOLONE											DRD2	LITHIUM	CYP3A4	L-732138
MAPT	CHEMBL548017							AR	PRAZEPAM											DRD2	DENOPAMINE	CYP3A4	DICHLORODIPHENYLDICHLOROETHYLENE
MAPT	CHEMBL578257							AR	CHLORHEXIDINE HYDROCHLORIDE											DRD2	DEXPRAMIPEXOLE	CYP3A4	ACETAMINOPHEN
MAPT	IDARUBICIN							AR	MELOXICAM											DRD2	BENZQUINAMIDE HYDROCHLORIDE	CYP3A4	LOVASTATIN
MAPT	U-0126							AR	MIFEPRISTONE											DRD2	ZICRONAPINE	CYP3A4	LUZINDOLE
MAPT	PROPYLENE GLYCOL MONOSTEARATE							AR	CAMBENDAZOLE											DRD2	RASAGILINE	CYP3A4	RHETSININE
MAPT	ISOGINKGETIN							AR	FENOVERINE											DRD2	APLINDORE	CYP3A4	(R)-FELODIPINE
MAPT	CHEMBL546576							AR	ALLISAN											DRD2	BL-1020	CYP3A4	SIMEPREVIR
MAPT	BISINDOLYLMALEIMIDE IX							AR	BROMOCRIPTINE MESYLATE											DRD2	SARIZOTAN HYDROCHLORIDE	CYP3A4	METYRAPONE
MAPT	CHEMBL1397308							AR	CHEMBL1606											DRD2	THIETHYLPERAZINE MALEATE	CYP3A4	ONONETIN
MAPT	FISETIN							AR	SPARFLOXACIN											DRD2	METHAMPHETAMINE	CYP3A4	U-50488 METHANE SULFONATE
MAPT	CHEMBL1588679							AR	HYDROCORTISONE SODIUM SUCCINATE											DRD2	SUMATRIPTAN	CYP3A4	OXYMETAZOLINE
MAPT	CATECHIN							AR	HYDROCORTISONE BUTYRATE											DRD2	LOXAPINE SUCCINATE	CYP3A4	E-FLUPENTIXOL
MAPT	OMEPRAZOLE							AR	IODOCARB											DRD2	FLUPHENAZINE HYDROCHLORIDE	CYP3A4	PHOSALONE
MAPT	SAPPANONE A TRIMETHYL ETHER							AR	CHEMBL1474											DRD2	JNJ-37822681	CYP3A4	PROGESTERONE
MAPT	CHEMBL1372046							AR	FLUOXETINE											DRD2	SERIDOPIDINE	CYP3A4	SAPPANONE A 7-METHYL ETHER
MAPT	CHEMBL580071							AR	PILSICAINIDE											DRD2	TRIFLUPROMAZINE HYDROCHLORIDE	CYP3A4	EHNA
MAPT	PATULIN							AR	OXENDOLONE											DRD2	MOLINDONE HYDROCHLORIDE	CYP3A4	RILMENIDINE
MAPT	CHEMBL581044							AR	COLCHICINE											DRD2	UMESPIRONE	CYP3A4	CHEMBL187216
MAPT	CHEMBL1534034							AR	FLUOXASTROBIN											DRD2	ARIPIPRAZOLE LAUROXIL	CYP3A4	BITHIONOLATE SODIUM
MAPT	CHLOROTHALONIL							AR	DICHLON											DRD2	HALOPERIDOL DECANOATE	CYP3A4	ELEMICIN
MAPT	MAHANIMBINE							AR	MITOMYCIN											DRD2	SB-773812	CYP3A4	TRIMETHOPRIM
MAPT	HELIOMYCIN							AR	NANDROLONE PHENPROPIONATE											DRD2	DISULFIRAM	CYP3A4	LETROZOLE
MAPT	HELENALIN							AR	PROPICONAZOLE											DRD2	QUETIAPINE FUMARATE	CYP3A4	PARATHION
MAPT	METHYLDOPA (RACEMIC)							AR	DOCUSATE SODIUM											DRD2	QUINAGOLIDE	CYP3A4	PHENOLPHTHALEIN
MAPT	PARAROSANILINE							AR	PITAVASTATIN CALCIUM											DRD2	BUPROPION	CYP3A4	CINALUKAST
MAPT	CHEMBL328710							AR	CORTICOSTERONE											DRD2	TRIFLUOPERAZINE HYDROCHLORIDE	CYP3A4	ACACETIN
MAPT	GETIACAULEIN							AR	SULFACARBAMIDE											DRD2	ZIPRASIDONE MESYLATE	CYP3A4	CODEINE
MAPT	CHEMBL587620							AR	ROTENONE											DRD2	DOCARPAMINE	CYP3A4	OXOGLAUCINE
MAPT	STICTIC ACID							AR	BIS(DIMETHYLAMINETHIOCARBONYL)MONOSULFIDE											DRD2	METHYLDOPA	CYP3A4	BERBAMINE
MAPT	CHEMBL1939691							AR	GRISEOFULVIN											DRD2	CHLORPROMAZINE HYDROCHLORIDE	CYP3A4	CAULIBUGULONE D
MAPT	OXITRIPTAN							AR	VINBURNINE											DRD2	PROMAZINE HYDROCHLORIDE	CYP3A4	ETHAVERINE
MAPT	TYRPHOSTIN 51							AR	CHEMBL528316											DRD2	DIHYDREXIDINE	CYP3A4	NITROFURANTOIN
MAPT	EMBELIN							AR	BENZODODECINIUM CHLORIDE											DRD2	PSEUDOEPHEDRINE	CYP3A4	STICTIC ACID
MAPT	CHEMBL2094456							AR	DEXBUDESONIDE											DRD2	BROMPERIDOL	CYP3A4	SORAFENIB
MAPT	CHEMBL1334465							AR	DICHLOFLUANID													CYP3A4	CHEMBL297784
MAPT	POMIFERIN							AR	PROPANIL													CYP3A4	ROBUSTIC ACID
MAPT	CEAROIN							AR	FLUMETHASONE													CYP3A4	PHENELZINE SULFATE
MAPT	CHEMBL531322							AR	PYRIDOSTIGMINE BROMIDE													CYP3A4	TEBUCONAZOLE
MAPT	CHEMBL527584							AR	SALMETEROL													CYP3A4	EBSELEN
MAPT	CHEMBL1426508							AR	KRESOXIM-METHYL													CYP3A4	CHEMBL85194
MAPT	ISOVELLERAL							AR	DIPHENOXYLATE HYDROCHLORIDE													CYP3A4	CHEMBL84685
MAPT	CHEMBL1412489							AR	ARTEMISIN													CYP3A4	AMIDATE
MAPT	METHYLTHIONINIUM CHLORIDE							AR	BIFENAZATE													CYP3A4	VESNARINONE
MAPT	TRIMETREXATE							AR	EMETINE													CYP3A4	PIRINIXIC ACID
MAPT	BISANHYDRORUTILANTINONE							AR	TETRACONAZOLE													CYP3A4	CLOFIBRATE
MAPT	CHEMBL462861							AR	TIZANIDINE													CYP3A4	WARFARIN
MAPT	QUERCETIN							AR	EPITIOSTANOL													CYP3A4	MONTELUKAST
MAPT	R-N-PROPYLNORAPOMORPHINE							AR	NAPROPAMIDE													CYP3A4	ETHER
MAPT	ROTTLERIN							AR	BENFURACARB													CYP3A4	CHEMBL484662
MAPT	CHEMBL313737							AR	PIRETANIDE													CYP3A4	ORSELLINIC ACID
MAPT	CHEMBL586000							AR	CHLORAMPHENICOL PALMITATE													CYP3A4	DARUNAVIR
MAPT	SEMAXANIB							AR	ANETHOLTRITHION													CYP3A4	CORALYNE
MAPT	L-755507							AR	DIFLUCORTOLONE 21-VALERATE													CYP3A4	CEFTRIAXONE
MAPT	CHEMBL578890							AR	DINITRO CRESOL													CYP3A4	PD-169316
MAPT	BENSERAZIDE HYDROCHLORIDE							AR	OXYPHENISATINE													CYP3A4	PHENYLBUTAZONE
MAPT	CHEMBL1379900							AR	TRIPHENYLSTANNYL ACETATE													CYP3A4	METHOXYFLURANE
MAPT	CHEMBL590186							AR	METHANDROSTENOLONE													CYP3A4	SULFAMETHOXAZOLE
MAPT	PANTOPRAZOLE							AR	FLUFENACET													CYP3A4	DIMPYLATE
MAPT	TYRPHOSTIN 47							AR	ETHYLESTRENOL													CYP3A4	INDIRUBIN-3-MONOXIME
MAPT	CHEMBL600694							AR	CETYLPYRIDINIUM CHLORIDE													CYP3A4	ENOXOLONE
MAPT	CHEMBL1224755							AR	WARFARIN POTASSIUM													CYP3A4	MECAMYLAMINE
MAPT	CHEMBL581574							AR	CHLOROTRIANISENE													CYP3A4	(S)-PINACIDIL
MAPT	EPINEPHRINE BITARTRATE							AR	ALLANTOIN													CYP3A4	PHENMEDIPHAM
MAPT	PHENANTHROLINE							AR	LACTOFEN													CYP3A4	SULINDAC
MAPT	ACITRETIN							AR	DOFETILIDE													CYP3A4	SULFADIAZINE
MAPT	BITHIONOL							AR	DIELDRIN													CYP3A4	GANGLEOIDIN ACETATE
MAPT	CGP-53353							AR	ATROPINE													CYP3A4	CHEMBL601110
MAPT	FLUPIRTINE MALEATE							AR	ALDOSTERONE													CYP3A4	TIOTIDINE
MAPT	CHEMBL1567571							AR	DESOXYCORTICOSTERONE													CYP3A4	PAPAVERINE
MAPT	STREPTONIGRIN							AR	MERCURIC IODIDE													CYP3A4	SB-216763
MAPT	NIFUROXAZIDE							AR	CHEMBL118280													CYP3A4	CL-976
MAPT	CHEMBL139935							AR	CHEMBL76012													CYP3A4	CHEMBL398363
MAPT	CHEMBL1334191							AR	NELIVAPTAN													CYP3A4	PURVALANOLA
MAPT	CHEMBL428789							AR	NICARDIPINE													CYP3A4	PERGOLIDE
MAPT	CHEMBL601618							AR	CLOBETASOL													CYP3A4	PIPERINE
MAPT	HYDROXYZINE PAMOATE							AR	VINDESINE SULFATE													CYP3A4	ATRANORIN
MAPT	CHEMBL493863							AR	OXYPHENISATIN ACETATE													CYP3A4	3-HYDROXY-3',4'-DIMETHOXYFLAVONE
MAPT	CHEMBL2095095							AR	DICHLOROXYLENOL													CYP3A4	CHEMBL1256291
MAPT	CHEMBL580421							AR	E-GUGGULSTERONE													CYP3A4	GRAVEOLINE
MAPT	CHEMBL314639							AR	GESTODENE													CYP3A4	TICAGRELOR
MAPT	CHEMBL585591							AR	TIOXOLONE													CYP3A4	GLYCINE
MAPT	EPIGALOCATECHIN GALLATE							AR	ARANIDIPINE													CYP3A4	RESVERATROL
MAPT	CHEMBL601192							AR	ACIVICIN													CYP3A4	CHEMBL277525
MAPT	KOPARIN							AR	DIFLORASONE DIACETATE													CYP3A4	CURCUMIN
MAPT	PHENOTHIAZINE							AR	DIPYRITHIONE													CYP3A4	MEBEVERINE HYDROCHLORIDE
MAPT	LAPACHONE							AR	TESTOLACTONE													CYP3A4	CHEMBL472656
MAPT	GRINIMIBINE							AR	THIDIAZURON													CYP3A4	MINOCYCLINE
MAPT	CHELERYTHRINE							AR	PROMETHAZINE HYDROCHLORIDE													CYP3A4	CHEMBL68534
MAPT	ARUNDINE							AR	BROMUCONAZOLE													CYP3A4	MITOMYCIN
MAPT	CHEMBL274921							AR	DAZOMET													CYP3A4	CHEMBL1256746
MAPT	FUMARPROTOCETRARIC ACID							AR	CHEMBL225563													CYP3A4	CHEMBL126804
MAPT	INAMRINONE							AR	DESOGESTREL													CYP3A4	TRACAZOLATE
MAPT	CHOLECALCIFEROL							AR	MERADIMATE													CYP3A4	IODOPHENPROPIT
MAPT	9,10-PHENANTHRENEQUINONE							AR	TRIAMTERENE													CYP3A4	5,7-DIHYDROXY-4-METHYLCOUMARIN
MAPT	CHEMBL1390716							AR	FENTICLOR													CYP3A4	DIHYDROCAPSAICIN
MAPT	RATANIAPHENOL II							AR	VINCLOZOLIN													CYP3A4	DEQUALINIUM
MAPT	AMSACRINE HYDROCHLORIDE							AR	HOMATROPINE HYDROBROMIDE													CYP3A4	FENTHION
MAPT	TRIBROMSALAN							AR	MEGESTROL ACETATE													CYP3A4	7-OXOCALLITRISIC ACID, METHYL ESTER
MAPT	CHEMBL538542							AR	PK-11195													CYP3A4	ERYTHROMYCIN
MAPT	CHEMBL1609016							AR	DUTASTERIDE													CYP3A4	EUGENYL BENZOAT
MAPT	CHEMBL525103							AR	DROMOSTANOLONE PROPIONATE													CYP3A4	BIPHENYL-4-AMINE
MAPT	MENADIONE							AR	PRAZOSIN													CYP3A4	CHEMBL527271
MAPT	3,4-DIMETHOXYDALBERGIONE							AR	CHLORMIDAZOLE													CYP3A4	TAMOXIFEN CITRATE
MAPT	APOMORPHINE							AR	HEXADECYLTRIMETHYLAMMONIUM CHLORIDE													CYP3A4	DROFENINE HYDROCHLORIDE
MAPT	CHEMBL429095							AR	BENORILATE													CYP3A4	BISACODYL
MAPT	NIGULDIPINE							AR	PROCHLORAZ													CYP3A4	WHILE OLIVETOL
MAPT	PITTSBURGH COMPOUND B							AR	4'-DEMETHYLEPIPODOPHYLLOTOXIN													CYP3A4	TEBUFENOZIDE
MAPT	SU-9516							AR	RETINOL													CYP3A4	PYRILAMINE
MAPT	CHEMBL1466186							AR	AZD3514													CYP3A4	CHEMBL39878
MAPT	GW441756X							AR	BROMOXYNIL													CYP3A4	ETIDRONIC ACID
MAPT	SAPPANONE A DIMETHYL ETHER							AR	DESOXYCORTICOSTERONE PIVALATE													CYP3A4	CLOPIDOGREL
MAPT	CHELERYTHRINE CHLORIDE							AR	DICOFOL													CYP3A4	DILAZEP
MAPT	CARNOSIC ACID							AR	NORGESTIMATE													CYP3A4	(-)-ROLIPRAM
MAPT	PROTOAPIGENONE							AR	ETHINYL ESTRADIOL													CYP3A4	NECROSTATIN
MAPT	CHEMBL1498652							AR	INDOXACARB													CYP3A4	CHEMBL140220
MAPT	CHEMBL585654							AR	TELITHROMYCIN													CYP3A4	COUMARIN
MAPT	CHEMBL536375							AR	2-MERCAPTOBENZIMIDAZOLE													CYP3A4	CHEMBL445102
MAPT	CHEMBL1984884							AR	RHODAMINE													CYP3A4	TELITHROMYCIN
MAPT	DICHLOROPHEN							AR	KEPONE													CYP3A4	TAMOXIFEN
MAPT	CHEMBL597035							AR	CHEMBL73380													CYP3A4	CHEMBL1256851
MAPT	SANGUINARIUM							AR	HYMECROMONE													CYP3A4	BITHIONOL
MAPT	CEFACLOR							AR	FEPRAZONE													CYP3A4	INAMRINONE
MAPT	CHEMBL1510164							AR	CHEMBL2164761													CYP3A4	LAPATINIB
MAPT	BILIRUBIN							AR	PENTACHLORONITROBENZENE													CYP3A4	OXYMETHOLONE
MAPT	HARMALOL							AR	DICHLORODIMETHYLSTANNANE													CYP3A4	NALBUPHINE
MAPT	CHEMBL297304							AR	METIPRANOLOL													CYP3A4	SERTINDOLE
MAPT	MECYSTEINE HYDROCHLORIDE							AR	VALNEMULIN													CYP3A4	TOMELUKAST
MAPT	1,2-NAPHTHOQUINONE							AR	MORICIZINE HYDROCHLORIDE													CYP3A4	PIPERONYL BUTOXIDE
MAPT	SULFURETIN							AR	RAD-140													CYP3A4	IODOMELATONIN
MAPT	HOMIDIUM							AR	SPIRADOLINE													CYP3A4	CHEMBL1420370
MAPT	RABEPRAZOLE							AR	LOTEPREDNOL ETABONATE													CYP3A4	HYCANTHONE
MAPT	LINOLENIC ACID							AR	CHEMBL593366													CYP3A4	CHEMBL605003
MAPT	CHEMBL586061							AR	TOFISOPAM													CYP3A4	ZONISAMIDE
MAPT	CHEMBL592124							AR	CHLORPROMAZINE HYDROCHLORIDE													CYP3A4	FLIBANSERIN
MAPT	CHEMBL72365							AR	THIRAM													CYP3A4	FOSAMPRENAVIR
MAPT	CISPLATIN							AR	HYDROCORTISONE VALERATE													CYP3A4	AZELASTINE HYDROCHLORIDE
MAPT	CHEMBL2002487							AR	CHEMBL1738936													CYP3A4	ISOBUTYLMETHYLXANTHINE
MAPT	ROSMARINIC ACID							AR	DIDANOSINE													CYP3A4	ZM-241385
MAPT	IRIGENOL							AR	TRIAMCINOLONE ACETONIDE													CYP3A4	IRBESARTAN
MAPT	CHEMBL85194							AR	NITAZOXANIDE													CYP3A4	ISRADIPINE
MAPT	ISOBOLDINE							AR	NELFINAVIR MESYLATE													CYP3A4	FIPEXIDE
MAPT	DIHYDROGAMBOGIC ACID							AR	FERBAM													CYP3A4	CHEMBL154580
MAPT	CHEMBL483847							AR	AFLOQUALONE													CYP3A4	OLVANIL
MAPT	CHEMBL17201							AR	ERGOCALCIFEROL													CYP3A4	BERBERINE CHLORIDE
MAPT	CHEMBL322970							AR	METHOXYCHLOR													CYP3A4	8-CYCLOPENTYLTHEOPHYLLINE
MAPT	2,3-DIHYDROXY-4-METHOXY-4'-ETHOXYBENZOPHENONE							AR	DESOXYCORTICOSTERONE ACETATE													CYP3A4	LIOTHYRONINE
MAPT	TANSHINONE I							AR	(R)-BICALUTAMIDE													CYP3A4	TREQUINSIN HYDROCHLORIDE
MAPT	OXYTETRACYCLINE							AR	NONYL 4-HYDROXYBENZOATE													CYP3A4	NAFRONYL OXALATE
MAPT	MITOXANTRONE HYDROCHLORIDE							AR	MEPHOBARBITAL													CYP3A4	TOXAPHENE
MAPT	CHLORANIL							AR	FURAZABOL													CYP3A4	SERICETIN DIACETATE
MAPT	METHYLENE BLUE							AR	DYDROGESTERONE													CYP3A4	CHEMBL336095
MAPT	AGROCLAVINE							AR	EPITESTOSTERONE													CYP3A4	CHEMBL462731
MAPT	TRICETIN							AR	CHEMBL44011													CYP3A4	CHOLECALCIFEROL
MAPT	ZAPA							AR	AMBAZONE													CYP3A4	CHEMBL272005
MAPT	CHEMBL1306524							AR	CHEMBL1873684													CYP3A4	(S)-ALAPROCLATE
MAPT	KAEMPFEROL							AR	DIBENZOYLMETHANE													CYP3A4	SIMVASTATIN
MAPT	RESVERATROL							AR	MAPROTILINE HYDROCHLORIDE													CYP3A4	GANGALEOIDIN
MAPT	ATHRAQUINONES A							AR	EFAROXAN													CYP3A4	CHEMBL530733
MAPT	TYRPHOSTIN 25							AR	ALPHA-TERTHIENYL													CYP3A4	CHEMBL220087
MAPT	(S)APOMORPHINE							AR	PIMOZIDE													CYP3A4	CHEMBL1374610
MAPT	CHEMBL546597							AR	MENADIONE SODIUM BISULPHITE													CYP3A4	ESOXYBUTYNIN
MAPT	CALCIMYCIN							AR	LY2452473													CYP3A4	DESLORATADINE
MAPT	1,4-DIMETHOXYANTHRAQUINONE							AR	FANETIZOLE													CYP3A4	XANTHOXYLIN
MAPT	CHEMBL1335833							AR	IOPAMIDOL													CYP3A4	GENTAMICIN
MAPT	CHEMBL77387							AR	LASALOCID A SODIUM													CYP3A4	TRAMADOL
MAPT	BITHIONOLATE SODIUM							AR	TOCOPHEROL ACETATE													CYP3A4	TRIAZOLAM
MAPT	RESERPINE							AR	LACTIC ACID													CYP3A4	MIBEFRADIL
MAPT	RALOXIFENE HYDROCHLORIDE							AR	ROCURONIUM BROMIDE													CYP3A4	TYRPHOSTIN 47
MAPT	DALBERGIONE, 4-METHOXY-4'-HYDROXY-							AR	CAFFEINE													CYP3A4	TELENZEPINE
MAPT	ANGUSTIBALIN							AR	PROMAZINE HYDROCHLORIDE													CYP3A4	ALLOPURINOL
MAPT	PHENSERINE							AR	MECHLORETHAMINE HYDROCHLORIDE													CYP3A4	CHLORPROPAMIDE
MAPT	BISSALICYL FUMARATE							AR	DIHYDROERGOCRISTINE													CYP3A4	TYRPHOSTIN AG 879
MAPT	3-METHYLCHOLANTHRENE							AR	NITROBLUE TETRAZOLIUM CHLORIDE													CYP3A4	HYDROXYZINE
MAPT	DIMETHYL GAMBOGATE							AR	AMPIROXICAM													CYP3A4	CHEMBL1256868
MAPT	SULFASALAZINE							AR	PENFLURIDOL													CYP3A4	KEPONE
MAPT	HAEMATOXYLIN							AR	ESTRAMUSTINE													CYP3A4	DERRUSTONE
MAPT	CHEMBL580183							AR	PERICIAZINE													CYP3A4	NEOSTIGMINE BROMIDE
SLCO1C1	INFLIXIMAB							AR	CHEMBL539954													CYP3A4	ATHRAQUINONES A
SLCO1C1	ETANERCEPT							AR	CERIVASTATIN SODIUM													CYP3A4	PENTOSALEN
MYCN	DINUTUXIMAB							AR	SERTINDOLE													CYP3A4	SB-222200
MYCN	CYCLOPHOSPHAMIDE							AR	CHLOROTHALONIL													CYP3A4	PAZOPANIB
MYCN	ETOPOSIDE							AR	BIAPENEM													CYP3A4	LEUPROLIDE
MYCN	CISPLATIN							AR	MESO-HEXESTROL													CYP3A4	CHEMBL174588
MYCN	TRETINOIN							AR	CHEMBL609570													CYP3A4	CHEMBL1342336
MYCN	VINCRISTINE							AR	MINOCYCLINE HYDROCHLORIDE													CYP3A4	RIMCAZOLE
MYCN	SONIDEGIB							AR	DEXAMETHASONE VALARATE													CYP3A4	CHEMBL198759
MYCN	BIRABRESIB							AR	FLUROGESTONE ACETATE													CYP3A4	CEFOPERAZONE
MYCN	PANOBINOSTAT							AR	MIBEFRADIL DIHYDROCHLORIDE													SERPINC1	HEPARIN
KCNC1	NERISPIRDINE							AR	DARBUFELONE MESYLATE													SERPINC1	SULODEXIDE
KCNC1	DALFAMPRIDINE							AR	E319													SERPINC1	FONDAPARINUX
KCNC1	TEDISAMIL							AR	ESTRADIOL DIPROPIONATE													SERPINC1	ENOXAPARIN SODIUM
KCNC1	GUANIDINE HYDROCHLORIDE							AR	ETONITAZENE													SERPINC1	ENOXAPARIN
DCLK1	TAE-684							AR	NARASIN													SERPINC1	AVATROMBOPAG
DCLK1	CENISERTIB							AR	LIMONIN													SERPINC1	TINZAPARIN
PTPN5	CHEMBL28721							AR	CHEMBL577673													SERPINC1	GEMCITABINE
GRIK5	TEZAMPANEL							AR	ESTRADIOL BENZOATE													SERPINC1	CARBOPLATIN
KCNB1	TEDISAMIL							AR	FURFURAL													SERPINC1	TINZAPARIN SODIUM
KCNB1	GUANIDINE HYDROCHLORIDE							AR	OXABOLONE CIPIONATE													SERPINC1	LUSUTROMBOPAG
KCNB1	DALFAMPRIDINE							AR	METHIDATHION													SERPINC1	FONDAPARINUX SODIUM
KCNB1	NERISPIRDINE							AR	TANNIC ACID													SERPINC1	DALTEPARIN SODIUM
PCYT1B	SPHINGOSINE							AR	CEFONICID SODIUM													SERPINC1	ELTROMBOPAG
PCYT1B	CT-2584							AR	T091317													SERPINC1	DELPARANTAG
CSNK1E	CHEMBL261454							AR	ZEARALENONE													SERPINC1	DANAPAROID SODIUM
CSNK1E	DIACETYLMORPHINE							AR	PYRACLOSTROBIN													SERPINC1	PROGESTERONE
CSNK1E	SB-202190							AR	CHEMBL135115													SERPINC1	HEPARIN CALCIUM
SYT1	COCAINE							AR	FLUROCHLORIDONE													SERPINC1	HEPARIN SODIUM
KCNA2	DALFAMPRIDINE							AR	EPIGALOCATECHIN GALLATE													SERPINC1	ESTRADIOL
KCNA2	TEDISAMIL							AR	CHLORANIL													SERPINC1	ARDEPARIN SODIUM
KCNA2	STREPTOZOCIN							AR	TREQUINSIN HYDROCHLORIDE													SERPINC1	ANTITHROMBIN ALFA
KCNA2	GUANIDINE HYDROCHLORIDE							AR	APRINDINE HYDROCHLORIDE													SERPINC1	SEMULOPARIN SODIUM
KCNA2	NERISPIRDINE							AR	PHENYL SALICYLATE													GSTA1	VINCRISTINE
NTRK3	LAROTRECTINIB							AR	RIFAPENTINE													GSTA1	RITUXIMAB
NTRK3	SB-202190							AR	RIFAMYCIN SODIUM													GSTA1	CYCLOPHOSPHAMIDE
NTRK3	ILORASERTIB							AR	AMLODIPINE BESYLATE													GSTA1	SULFOBROMOPHTHALEIN SODIUM
NTRK3	SNS-314							AR	FENARIMOL													GSTA1	BUSULFAN
NTRK3	GW441756X							AR	GENTIAN VIOLET													GSTA1	CISPLATIN
NTRK3	ALTIRATINIB							AR	PHENOXYCARB													GSTA1	DOXORUBICIN
NTRK3	MLN-8054							AR	FLUDROCORTISONE													GSTA1	PHENOBARBITAL
NTRK3	MK-2461							AR	METHYLPREDNISOLONE													GSTA1	PREDNISONE
NTRK3	CYC-116							AR	AMCINONIDE													TF	ADEMETIONINE
NTRK3	LINIFANIB							AR	FUDOSTEINE													TF	ADALIMUMAB
NTRK3	TANDUTINIB							AR	MERCURIC CHLORIDE													IGFBP1	DEXAMETHASONE
NTRK3	THYROXINE							AR	CHEMBL593110													IGFBP1	STREPTOZOCIN
NTRK3	GW632580X							AR	BETAMETHASONE													IGFBP1	ALCOHOL
NTRK3	GAMBOGIC AMIDE							AR	REPAGLINIDE													IGFBP1	OCTREOTIDE
NTRK3	AZD-7451							AR	RUBITECAN													IGFBP1	BUSERELIN
NTRK3	TOZASERTIB							AR	HALCINONIDE													IGFBP1	SANDOSTATIN
NTRK3	HESPERADIN							AR	PIPERONAL													IGFBP1	SIROLIMUS
NTRK3	LESTAURTINIB							AR	PYRIPROXYFEN													IGFBP1	LIOTHYRONINE SODIUM
NTRK3	ENTRECTINIB							AR	ACLARUBICIN HYDROCHLORIDE													IGFBP1	DROLOXIFENE
NTRK3	PD-0166285							AR	WHILE OLIVETOL													HMGCS2	HYDROCHLOROTHIAZIDE
NTRK3	DORAMAPIMOD							AR	ESTRAMUSTINE PHOSPHATE													HMGCS2	CHLOROTHIAZIDE
NTRK3	SORAFENIB							AR	PYRROLNITRIN													SERPIND1	SULODEXIDE
NTRK3	CEP-2563							AR	BIFENOX													HP	PYRIDOXINE
NTRK3	PLX-7486							AR	TEROXIRONE													HP	STREPTOZOCIN
NTRK3	R-406							AR	MOMETASONE FUROATE													ADH1C	FOMEPIZOLE
NTRK3	ALISERTIB							AR	TRIFLUMIZOLE													ADH1C	CYCLOPHOSPHAMIDE
NTRK3	DOVITINIB							AR	FENHEXAMID													ADH1C	CISPLATIN
NTRK3	RG-1530							AR	BIOALLETHRIN S-CYCLOPENTENYL ISOMER													ADH1C	ABACAVIR
NTRK3	AST-487							AR	TRIPARANOL													ADH1C	ALCOHOL
NTRK3	AZD-6918							AR	PYRAZOPHOS													CPB2	UK-396,082
NTRK3	SP-600125							AR	ASTEMIZOLE													CYP2A6	ARTESUNATE
NTRK3	REPOTRECTINIB							AR	MELENGESTROL ACETATE													CYP2A6	CHEMBL1770735
LRP1B	DOXORUBICIN							AR	3,3',4',5-TETRACHLOROSALICYLANILIDE													CYP2A6	HALOTHANE
SCN3B	ZONISAMIDE							AR	LAUROCAPRAM													CYP2A6	ZIDOVUDINE
SNAP25	INCOBOTULINUMTOXINA							AR	NAFOXIDINE													CYP2A6	METHOXSALEN
SNAP25	ONABOTULINUMTOXINA							AR	DEFLAZACORT													CYP2A6	ACETAMINOPHEN
SNAP25	ABOBOTULINUMTOXINA							AR	TRICHLOROMONOFLUOROMETHANE													CYP2A6	BUPROPION
SNAP25	DIAZOXIDE							AR	CHEMBL480626													CYP2A6	3-FORMYLINDOLE
GRIK2	TALBUTAL							AR	DEVAZEPIDE													CYP2A6	COUMARIN
GRIK2	TOPIRAMATE							AR	NONIVAMIDE													CYP2A6	CAFFEINE
GRIK2	THIOPENTAL							AR	CODEINE													CYP2A6	IFOSFAMIDE
GRIK2	TEZAMPANEL							AR	FENRETINIDE													CYP2A6	ESOMEPRAZOLE
GRIK2	PRIMIDONE							AR	CARBONYL CYANIDE M-CHLOROPHENYLHYDRAZONE													CYP2A6	DOCETAXEL
GRIK2	BUTALBITAL							AR	TECTOQUINONE													CYP2A6	FLUOROURACIL
GRIK2	PENTOBARBITAL							AR	MIDAZOLAM HYDROCHLORIDE													CYP2A6	PHENYTOIN
GRIK2	HEXOBARBITAL							AR	DIMETHISOQUIN HYDROCHLORIDE													CYP2A6	CYCLOPHOSPHAMIDE
GRIK2	PHENOBARBITAL							AR	THIOTEPA													CYP2A6	LOSIGAMONE
GRIK2	METHARBITAL							AR	IDAZOXAN													CYP2A6	LETROZOLE
GRIK2	MEPHOBARBITAL							AR	ZAFIRLUKAST													CYP2A6	COTININE
GRIK2	SELURAMPANEL							AR	STILONIUM IODIDE													CYP2A6	CARBAMAZEPINE
GRIK2	SECOBARBITAL							AR	FLUPREDNISOLONE													CYP2A6	VARENICLINE
GRIK2	BUTABARBITAL							AR	VATALANIB													CYP2A6	ARTEMETHER
GRIK2	BUTETHAL							AR	DIMETHYLAMINOETHANOL													CYP2A6	ARTEMISININ
KCNA6	GUANIDINE HYDROCHLORIDE							AR	MOCLOBEMIDE													CYP2A6	PILOCARPINE
KCNA6	NERISPIRDINE							AR	SIMVASTATIN													ORM2	DOCETAXEL
KCNA6	TEDISAMIL							AR	CHEMBL1946013													TAT	TETRACYCLINE
KCNA6	DALFAMPRIDINE							AR	EQUILIN													TAT	PROGESTERONE
CACNA1E	PREGABALIN							AR	MYCOPHENOLIC ACID													TAT	ALBUMIN HUMAN
CACNA1E	FENTANYL							AR	HEXACHLOROPHENE													TAT	PREDNISOLONE
CACNA1E	BEPRIDIL HYDROCHLORIDE							AR	CLOXYQUIN													TAT	PHENOBARBITAL
CACNA1E	IMAGABALIN							AR	TETRABUTYLAMMONIUM BROMIDE													TAT	METHOTREXATE
CACNA1E	GABAPENTIN ENACARBIL							AR	CHEMBL1235854													TAT	GENISTEIN
CACNA1E	ATAGABALIN							AR	VALRUBICIN													TAT	URIDINE
CACNA1E	GABAPENTIN							AR	TEMEFOS													TAT	BENZNIDAZOLE
CACNA1E	CELECOXIB							AR	CHEMBL1784521													ANGPTL3	VUPANORSEN
NCAM1	ONCOLYSIN S							AR	BUTACLAMOL HYDROCHLORIDE													ANGPTL3	EVINACUMAB
NCAM1	LORVOTUZUMAB MERTANSINE							AR	HYDROCORTISONE													PON1	EPIRUBICIN
NCAM1	DULOXETINE							AR	IRINOTECAN HYDROCHLORIDE													PON1	OXALIPLATIN
KCND2	DALFAMPRIDINE							AR	CHEMBL1521156													PON1	ATORVASTATIN
KCND2	NERISPIRDINE							AR	LULICONAZOLE													PON1	QUERCETIN
KCND2	TEDISAMIL							AR	MEZLOCILLIN													PON1	FLUOROURACIL
KCND2	GUANIDINE HYDROCHLORIDE							AR	RIMONABANT													PON1	SIMVASTATIN
GABBR2	ARBACLOFEN							AR	ETHOFUMESATE													BHMT	BETAINE HYDROCHLORIDE
GABBR2	LESOGABERAN							AR	AMITHIOZONE													AKR1B10	TOLRESTAT
GABBR2	ARBACLOFEN PLACARBIL							AR	CETRIMIDE													AKR1B10	OLEANOLIC_ACID
GABBR2	SODIUM OXYBATE							AR	OCTAVERINE													AKR1B10	URSOLIC ACID
GABBR2	BACLOFEN							AR	(2-NITROVINYL)BENZENE													AKR1B10	ENOXOLONE
ABCC8	GLIMEPIRIDE							AR	CICLESONIDE													RBP4	FENRETINIDE
ABCC8	CHLORPROPAMIDE							AR	CARBARIL													RBP4	ROSIGLITAZONE
ABCC8	GLYBURIDE							AR	BETAMETHASONE VALERATE													HPD	NITISINONE
ABCC8	NATEGLINIDE							AR	EFONIDIPINE													ITIH3	CLOZAPINE
ABCC8	TOLBUTAMIDE							AR	DESONIDE													CES1	CLOPIDOGREL
ABCC8	GLIPIZIDE							AR	CHLORHEXIDINE													CES1	TRANDOLAPRIL
ABCC8	REPAGLINIDE							AR	COUMAPHOS													CES1	IRINOTECAN
ABCC8	GLIQUIDONE							AR	DICYCLOHEXYLCARBODIIMIDE													CES1	DABIGATRAN
ABCC8	MITIGLINIDE							AR	BENZOFURAN													CES1	ENALAPRIL
ABCC8	TOLBUTAMIDE SODIUM, STERILE							AR	CHEMBL423081													CES1	DIACETYLMORPHINE
ABCC8	ACETOHEXAMIDE							AR	DULOXETINE HYDROCHLORIDE													CES1	CAPECITABINE
ABCC8	NAMINIDIL							AR	NILVADIPINE													CES1	ELDACIMIBE
ABCC8	BERBERRUBINE							AR	THIMEROSAL													CES1	PACTIMIBE
ABCC8	BERBERINE CHLORIDE							AR	ISOFENPHOS													CES1	METHYLPHENIDATE
ABCC8	GLICLAZIDE							AR	FLUOROSALAN													CES1	7-ETHYL-10-HYDROXYCAMPTOTHECIN
ABCC8	TOLAZAMIDE							AR	PAROXETINE													ARG1	CHEMBL1099167
ABCC8	SARAKALIM							AR	TAMSULOSIN HYDROCHLORIDE													ARG1	CHEMBL1099168
SLC6A1	CHEMBL77287							AR	PROPYLPARABEN													CYP2E1	ISOFLAVONE
SLC6A1	TIAGABINE							AR	NOCODAZOLE													CYP2E1	ALCOHOL
SLC6A1	TIAGABINE HYDROCHLORIDE							AR	TRIBROMSALAN													CYP2E1	CIPROFLOXACIN
SLC6A1	COCAINE							AR	METHYLENE BLUE													CYP2E1	THEOPHYLLINE
SLC6A1	HINOKININ							AR	CARFILZOMIB													CYP2E1	PERFLUBRON
CHRNB2	NICOTINE							AR	HE3235													CYP2E1	ACETAMINOPHEN
CHRNB2	DEXMECAMYLAMINE							AR	CR 1447													CYP2E1	ZIDOVUDINE
CHRNB2	CP-601927							AR	EMODIN													CYP2E1	PHENETHYLISOTHIOCYANATE
CHRNB2	ISPRONICLINE							AR	CHLORFENAPYR													CYP2E1	METACETAMOL
CHRNB2	TC-6499							AR	PIPERILATE ETHOBROMIDE													CYP2E1	IDARUBICIN
CHRNB2	POZANICLINE							AR	TIBOLONE													CYP2E1	CHLORPROMAZINE
CHRNB2	VARENICLINE TARTRATE							AR	THIOGUANINE													CYP2E1	RISPERIDONE
CHRNB2	ABT-560							AR	NORDIHYDROGUAIARETIC ACID													CYP2E1	FLUOROURACIL
CHRNB2	VARENICLINE							AR	CLOCORTOLONE PIVALATE													CYP2E1	PHENETHYL ISOCYANATE
CHRNB2	TEBANICLINE							AR	TOLONIUM CHLORIDE													CYP2E1	RITONAVIR
CHRNB2	AZD1446							AR	CANRENONE													CYP2E1	BENZODIAZEPINE
CHRNB2	SOFINICLINE							AR	LGD-2941													CYP2E1	ESOMEPRAZOLE
CHRNB2	ALTINICLINE							AR	CHEMBL333177													CYP2E1	FLUDARABINE
CHRNB2	TC-2216							AR	ZIRAM													CYP2E1	BRADANICLINE
CHRNB2	CYTISINICLINE							AR	CALCIUM PANTOTHENATE													CYP2E1	CYTARABINE
CHRNB2	NICOTINE POLACRILEX							AR	DYCLONINE HYDROCHLORIDE													CYP2E1	VALERIAN
GAD1	METHADONE							AR	CLOROPHENE													CYP2E1	CISPLATIN
RGMA	ELEZANUMAB							AR	BORTEZOMIB													CYP2E1	CYCLOPHOSPHAMIDE
PRKCG	ENZASTAURIN							AR	ECONAZOLE NITRATE													DPYS	FLUOROURACIL
PRKCG	CENISERTIB							AR	TEBUFENPYRAD													DPYS	ATENOLOL
PRKCG	LAUROGUADINE							AR	MINOPAFANT													DPYS	DEXRAZOXANE
PRKCG	BRYOSTATIN							AR	ANECORTAVE ACETATE													ADH1B	ACETALDEHYDE
PRKCG	CHEMBL578061							AR	MEVASTATIN													ADH1B	FOMEPIZOLE
PRKCG	ENTRECTINIB							AR	CHLORMADINONE ACETATE													ADH1B	ALCOHOL
PRKCG	FASUDIL							AR	OCTOCRYLENE													ADH1B	ABACAVIR
PRKCG	GO-6976							AR	DISULFIRAM													PAH	SAPROPTERIN
PRKCG	GSK-690693							AR	TOPOTECAN HYDROCHLORIDE													PAH	SAPROPTERIN DIHYDROCHLORIDE
PRKCG	PF-00562271							AR	PERHEXILINE MALEATE													PAH	CARBOCYSTEINE
PRKCG	SOTRASTAURIN							AR	TRIS(2,3-DIBROMOPROPYL)PHOSPHATE													PAH	SAPROPTERIN
PRKCG	QUERCETIN							AR	2,4-DINITROPHENOL													PAH	PEGVALIASE
PRKCG	RG-1530							AR	4-AMINOPHENOL													XDH	FEBUXOSTAT
PRKCG	MIDOSTAURIN							AR	CHLORQUINALDOL													XDH	ALLOPURINOL
PRKCG	SB-220025							AR	DRONEDARONE													XDH	CLARITHROMYCIN
PRKCG	UCN-01							AR	TACROLIMUS													XDH	FENTANYL
PRKCG	LY-2090314							AR	BENSULIDE													XDH	CURCUMIN
PRKCG	SP-600125							AR	CHLORBROMURON													XDH	OXYPURINOL
PRKCG	CEP-2563							AR	PYRIDABEN													XDH	NITROFURANTOIN
PRKCG	R-406							AR	STANOZOLOL													XDH	CARVEDILOL
PRKCG	GSK-269962A							AR	DITIOCARB SODIUM													XDH	MISONIDAZOLE
GRIN1	DIZOCILPINE							AR	DIBUTYLDICHLOROSTANNANE													XDH	INSULIN
GRIN1	AV-101							AR	APLAVIROC HYDROCHLORIDE													XDH	QUERCETIN
GRIN1	(D)-SERINE							AR	CHLOROPHACINONE													XDH	ROXITHROMYCIN
GRIN1	METHAMPHETAMINE							AR	ESTRADIOL CYPIONATE													XDH	TOPIROXOSTAT
GRIN1	PHILANTHOTOXIN 343							AR	TEBUCONAZOLE													XDH	THEOPHYLLINE
GRIN1	CNS-5161							AR	ETHISTERONE													XDH	AZITHROMYCIN
GRIN1	ACAMPROSATE CALCIUM							AR	PAZOPANIB													XDH	HYPOXANTHINE
GRIN1	RISLENEMDAZ							AR	CHEMBL109873													XDH	BENZODIAZEPINE
GRIN1	AMANTADINE HYDROCHLORIDE							AR	AZELNIDIPINE													XDH	PAPAVERINE
GRIN1	KETAMINE							AR	RETINYL ACETATE													XDH	ALLOPURINOL SODIUM
GRIN1	INDANTADOL							AR	ANDROSTENEDIONE													XDH	ERYTHROMYCIN
GRIN1	RALFINAMIDE							AR	DOCEBENONE													XDH	DIDANOSINE
GRIN1	APIMOSTINEL							AR	PHENYLARSINE OXIDE													MTTP	LOMITAPIDE MESYLATE
GRIN1	ORPHENADRINE							AR	MK-2206													MTTP	IMPLITAPIDE
GRIN1	MEMANTINE							AR	CYAZOFAMID													MTTP	LOMITAPIDE
GRIN1	NEBOGLAMINE							AR	BUPIRIMATE													MTTP	SLX-4090
GRIN1	ORPHENADRINE HYDROCHLORIDE							AR	FLUORODIFEN													MTTP	PRAVASTATIN
GRIN1	LATREPIRDINE							AR	DEMECOLCINE													MTTP	GRANOTAPIDE
GRIN1	EVT-101							AR	RETINAL													MTTP	USISTAPIDE
GRIN1	KETAMINE HYDROCHLORIDE							AR	PHENYLMERCURIC ACETATE													MTTP	ATORVASTATIN
GRIN1	NERAMEXANE MESYLATE							AR	CLOFLUCARBAN													SERPINA1	.ALPHA.1-PROTEINASE INHIBITOR HUMAN
GRIN1	CYCLOSERINE							AR	DESLANOSIDE													SERPINA1	IGMESINE
GRIN1	FELBAMATE							AR	BECLOMETHASONE DIPROPIONATE													SERPINA5	GEMCITABINE
GRIN1	MORPHINE							AR	VINCRISTINE													SERPINA5	THROMBIN
GRIN1	ESKETAMINE HYDROCHLORIDE							AR	CHEMBL1436543													SERPINA5	HEPARIN
GRIN1	HALOPERIDOL							AR	BECLOMETHASONE													SERPINA5	CARBOPLATIN
GRIN1	LANICEMINE							AR	AMSACRINE HYDROCHLORIDE													CYP2C8	RUCAPARIB
GRIN1	MEMANTINE HYDROCHLORIDE							AR	DINITRAMINE													CYP2C8	SIMEPREVIR
GRIN1	DELUCEMINE							AR	ERGONOVINE													CYP2C8	REPAGLINIDE
GRIN1	DIMIRACETAM							AR	BATILOL													CYP2C8	FLUVASTATIN
GRIN1	NBQX							AR	CANDESARTAN CILEXETIL													CYP2C8	CLOPIDOGREL
GRIN1	RADIPRODIL							AR	CALCITRIOL													CYP2C8	PAMIDRONIC ACID
GRIN1	DEXANABINOL							AR	AMIODARONE HYDROCHLORIDE													CYP2C8	SORAFENIB
GRIN1	ELIPRODIL							AR	EVEROLIMUS													CYP2C8	AMODIAQUINE
GRIN1	RAPASTINEL							AR	OXADIAZON													CYP2C8	CHEMBL530733
GRIN1	ESKETAMINE							AR	ZANOTERONE													CYP2C8	TRIMETHOPRIM
GRIN1	ORPHENADRINE CITRATE							AR	DINALINE													CYP2C8	SIMVASTATIN
GRIN1	NERAMEXANE							AR	GRAMICIDIN S													CYP2C8	TACROLIMUS
GRIN1	TRAXOPRODIL							AR	DIFLUPREDNATE													CYP2C8	PAZOPANIB
GRIN1	AZD8108							AR	ABIRATERONE													CYP2C8	CARBAMAZEPINE
GRIN1	GW468816							AR	BUTACHLOR													CYP2C8	IBUPROFEN
S100B	STREPTOZOCIN							AR	ETONOGESTREL													CYP2C8	RIFAMPIN
S100B	PHENOTHIAZINE							AR	AMOROLFINE													CYP2C8	ZOLEDRONIC ACID
SCN3A	DRONEDARONE HYDROCHLORIDE							AR	CHENODIOL													CYP2C8	ATORVASTATIN
SCN3A	ZONISAMIDE							AR	CRIDANIMOD													CYP2C8	FLUOROURACIL
SCN3A	ARTICAINE HYDROCHLORIDE							AR	NORTRIPTYLINE HYDROCHLORIDE													CYP2C8	GEMCITABINE
SCN3A	TETRACAINE HYDROCHLORIDE							AR	SOTALOL													CYP2C8	FLIBANSERIN
SCN3A	LAMOTRIGINE							AR	DIMETHENAMID													CYP2C8	LOVASTATIN
SCN3A	MERETHOXYLLINE PROCAINE							AR	TRILOSTANE													CYP2C8	MONTELUKAST
SCN3A	PRIMIDONE							AR	OXIGLUTATIONE													CYP2C8	CERIVASTATIN
SCN3A	ROPIVACAINE HYDROCHLORIDE							AR	TESTOSTERONE CYPIONATE													CYP2C8	ROSIGLITAZONE
SCN3A	TETRODOTOXIN							AR	CHEMBL2392553													F9	EMICIZUMAB
SCN3A	PHENYTOIN SODIUM							AR	TRIMETHYL-OCTADECYL-AMMONIUM CHLORIDE													F9	PEGNIVACOGIN
SCN3A	IRAMPANEL							AR	DEQUALINIUM CHLORIDE													F9	MENADIONE
SCN3A	PROCAINAMIDE HYDROCHLORIDE							AR	BROMOCRIPTINE													F9	HUMAN GROWTH HORMONE
SCN3A	MEXILETINE HYDROCHLORIDE							AR	SULFAQUINOXALINE													F9	COUMARIN
SCN3A	FOSPHENYTOIN SODIUM							AR	NIFEDIPINE													F9	HYDROCORTISONE
SCN3A	PHENACEMIDE							AR	LANATOSIDE C													F9	DEXAMETHASONE
SCN3A	RUFINAMIDE							AR	PERBROMOBENZENE													F9	LEVOTHYROXINE
SCN3A	CHLOROPROCAINE HYDROCHLORIDE							AR	EXEMESTANE													NPC1L1	EZETIMIBE
SCN3A	LIDOFLAZINE							AR	ETHACRYNIC ACID													NPC1L1	PRAVASTATIN
SCN3A	MORICIZINE HYDROCHLORIDE							AR	QUESTIOMYCIN B													SLC22A1	TETRYLAMMONIUM
SCN3A	TOCAINIDE HYDROCHLORIDE							AR	METHENOLONE ENANTHATE													SLC22A1	METFORMIN
SCN3A	ESLICARBAZEPINE ACETATE							AR	DEXAMETHASONE													SLC22A1	IMATINIB
SCN3A	ERLOSAMIDE							AR	DOXORUBICIN HYDROCHLORIDE													SLC22A1	LEVODOPA
SCN3A	BENOXINATE HYDROCHLORIDE							AR	BITHIONOL													SLC22A1	LAMIVUDINE
SCN3A	QUINIDINE GLUCONATE							AR	ALFATRADIOL													SLC22A1	CHLOROGUANIDE
SCN3A	PROPARACAINE HYDROCHLORIDE							AR	CHEMBL196585													SLC22A1	TRAMADOL
SCN3A	LIDOCAINE HYDROCHLORIDE							AR	ALCLOMETASONE DIPROPIONATE													SLC22A1	LAMOTRIGINE
SCN3A	RALFINAMIDE							AR	THIOSEMICARBAZIDE													SLC22A1	TROPISETRON
SCN3A	MEPIVACAINE HYDROCHLORIDE							AR	HYCANTHONE													SLC22A1	SELEGILINE
SCN3A	NERISPIRDINE							AR	THONZONIUM BROMIDE													SLC22A1	SORAFENIB
SCN3A	TOPIRAMATE							AR	PIMETHIXENE MALEATE													SLC22A1	MORPHINE
SCN3A	PROCAINE HYDROCHLORIDE							AR	CHEMBL1099140													SLC22A1	ELTROMBOPAG
SCN3A	NKTR-171							AR	ATROPINE METHYLBROMIDE													SLC22A1	AMANTADINE
SCN3A	DYCLONINE HYDROCHLORIDE							AR	PROCYMIDONE													CYP3A7	TESMILIFENE
SCN3A	ELPETRIGINE							AR	ACETALDEHYDE													CYP3A7	ETONOGESTREL
SCN3A	PROPOXYCAINE HYDROCHLORIDE							AR	BISACODYL													CYP3A7	MICONAZOLE
SCN3A	PHENYTOIN							AR	DICHLORVOS													CYP3A7	QUININE
SCN3A	PRILOCAINE HYDROCHLORIDE							AR	CHEMBL221047													CYP3A7	MELATONIN
SCN3A	QUINIDINE SULFATE							AR	DITHIAZANINE IODIDE													CYP3A7	COBICISTAT
SCN3A	ORPHENADRINE HYDROCHLORIDE							AR	DASATINIB													CYP3A7	TACROLIMUS
SCN3A	INDECAINIDE HYDROCHLORIDE							AR	THIOPHENE													CYP3A7	WARFARIN
SCN3A	RILUZOLE							AR	CARBOQUONE													CYP3A7	CYCLOSPORINE
SCN3A	ETHOTOIN							AR	BENFLUOREX HYDROCHLORIDE													CYP3A7	QUINIDINE
SCN3A	ETIDOCAINE HYDROCHLORIDE							AR	PRIMIDONE													PROC	AVATROMBOPAG
SCN3A	TETRACAINE							AR	NITROFURAZONE													PROC	PROGESTERONE
SCN3A	MEPHENYTOIN							AR	GUGGULSTERONE													PROC	ANCROD
SCN3A	DISOPYRAMIDE PHOSPHATE							AR	OXAPIUM IODIDE													PROC	WARFARIN
SCN3A	PRILOCAINE							AR	CROMOLYN SODIUM													PROC	LUSUTROMBOPAG
SCN3A	QUINIDINE POLYGALACTURONATE							AR	SECURININE													PROC	MENADIONE
SCN3A	PHENAZOPYRIDINE HYDROCHLORIDE							AR	FIDUXOSIN HYDROCHLORIDE													PROC	ESTRADIOL
SCN3A	OXCARBAZEPINE							AR	DODINE													PROC	PHENPROCOUMON
SCN3A	ORPHENADRINE CITRATE							AR	FEBANTEL													ACE	CANDOXATRIL
SCN3A	ESLICARBAZEPINE							AR	ALEXIDINE DIHYDROCHLORIDE													ACE	AMLODIPINE
SCN3A	EVENAMIDE							AR	CHLOROXURON													ACE	CHLORTHALIDONE
SCN3A	LIDOCAINE							AR	CLOTRIMAZOLE													ACE	SPIRONOLACTONE
SCN3A	SAFINAMIDE							AR	TRIPHENYLSTANNANOL													ACE	FOSINOPRIL SODIUM
SCN3A	PROPAFENONE HYDROCHLORIDE							AR	ZERANOL													ACE	RESCINNAMINE
SCN3A	CARBAMAZEPINE							AR	TRICLOCARBAN													ACE	TORSEMIDE
SCN3A	HEXYLCAINE HYDROCHLORIDE							AR	SORBIC ACID													ACE	ENALAPRIL MALEATE
CNTFR	CILIARY NEUROTROPHIC FACTOR							AR	PALMATINE CHLORIDE HYDRATE													ACE	MOEXIPRIL
P2RY12	ELINOGREL							AR	MITOXANTRONE HYDROCHLORIDE													ACE	SILDENAFIL
P2RY12	CLOPIDOGREL							AR	ALCLOFENAC													ACE	BENAZEPRIL
P2RY12	CLOPIDOGREL BISULFATE							AR	AZINPHOS-ETHYL													ACE	FOSINOPRIL
P2RY12	PRASUGREL							AR	ALTRENOGEST													ACE	CAPTOPRIL
P2RY12	TICLOPIDINE HYDROCHLORIDE							AR	DIFENOCONAZOLE													ACE	SPIRAPRIL
P2RY12	TICAGRELOR							AR	METHYLTHIOURACIL													ACE	RAMIPRIL
P2RY12	CANGRELOR TETRASODIUM							AR	CHEMBL1946014													ACE	DESERPIDINE
P2RY12	CANGRELOR							AR	CHLOROBENZILATE													ACE	LISINOPRIL
P2RY12	PRASUGREL HYDROCHLORIDE							AR	CLOSTEBOL													ACE	QUINAPRIL
P2RY12	TICLOPIDINE							AR	NICARDIPINE HYDROCHLORIDE													ACE	BUMETANIDE
P2RY12	TREPROSTINIL							AR	CHEMBL2059711													ACE	NITROPRUSSIDE
P2RY12	BRILINTA							AR	CHEMBL595682													ACE	FLUVASTATIN
P2RY12	REGRELOR DISODIUM							AR	CHLOROXINE													ACE	BENAZEPRIL HYDROCHLORIDE
P2RY12	CYTARABINE							AR	LEUPROLIDE													ACE	SERTRALINE
MEGF11	FLUOROURACIL							GRM4	CHEMBL572346													ACE	PERINDOPRIL
OPCML	METHYLPHENIDATE							GRM4	CHEMBL571453													ACE	TRANDOLAPRIL
TUBB2B	BRENTUXIMAB VEDOTIN							GRM4	CHEMBL549330													ACE	ENALAPRIL
TUBB2B	PODOFILOX							GRM4	CHEMBL559271													ACE	CILAZAPRIL
TUBB2B	CYCLOSTREPTIN							GRM4	CHEMBL556667													ACE	METOPROLOL
TUBB2B	CHEMBL1935538							GRM4	CHEMBL541754													ACE	LISINOPRIL HYDRATE
TUBB2B	CHEMBL1795737							COL11A1	OCRIPLASMIN													ACE	INDOMETHACIN
TUBB2B	SAGOPILONE							COL11A1	COLLAGENASE CLOSTRIDIUM HISTOLYTICUM													ACE	CANDESARTAN
TUBB2B	VERUBULIN							PGR	EXEMESTANE													ACE	VORINOSTAT
TUBB2B	FOSBRETABULIN DISODIUM							PGR	TELAPRISTONE ACETATE													ACE	ACETYLCHOLINE
TUBB2B	ZAMPANOLIDE							PGR	MEDROXYPROGESTERONE ACETATE													ACE	FLUOXETINE
TUBB2B	ABT-751							PGR	LAPATINIB													ACE	HYDROCHLOROTHIAZIDE
TUBB2B	COMBRETASTATIN A4							PGR	NERATINIB													ACE	MOEXIPRIL HYDROCHLORIDE
TUBB2B	PACLITAXEL							PGR	OLAPARIB													ACE	FUROSEMIDE
TUBB2B	VINCRISTINE							PGR	PROGESTERONE													ACE	ASPIRIN
TUBB2B	VINORELBINE TARTRATE							PGR	DROSPIRENONE													ACE	PERINDOPRIL ERBUMINE
TUBB2B	DOCETAXEL							PGR	NORGESTIMATE													ACE	DELAPRIL
TUBB2B	IXABEPILONE							PGR	LEVONORGESTREL													ACE	BUPROPION
TUBB2B	VINCRISTINE SULFATE							PGR	ULIPRISTAL													ACE	GALLOPAMIL
TUBB2B	INDIBULIN							PGR	NORETHINDRONE													ACE	ILEPATRIL
TUBB2B	CROLIBULIN							PGR	ETONOGESTREL													ACE	SPIRAPRIL HYDROCHLORIDE
TUBB2B	VINBLASTINE							PGR	PALBOCICLIB													ACE	ENALAPRILAT
TUBB2B	MAYTANSINE							PGR	MEGESTROL ACETATE													ACE	ALACEPRIL
TUBB2B	CHEMBL2036124							PGR	ETHYNODIOL DIACETATE													ACE	QUINAPRIL HYDROCHLORIDE
TUBB2B	CURCUMIN							PGR	ONAPRISTONE													ACE	PERINDOPRIL ARGININE
TUBB2B	CHEMBL2036119							PGR	DOCETAXEL													ACE	ATENOLOL
TUBB2B	PLINABULIN							PGR	TRASTUZUMAB													ACE	PRAVASTATIN
TUBB2B	PACLITAXEL POLIGLUMEX							PGR	DESOGESTREL													ACE	VASOPRESSIN
TUBB2B	NOCODAZOLE							PGR	NORGESTREL													ACE	ATORVASTATIN
TUBB2B	CHEMBL453818							PGR	LETROZOLE													ACE	GEMFIBROZIL
TUBB2B	MAYTANSINOL							PGR	MIFEPRISTONE													ACE	IRBESARTAN
TUBB2B	CABAZITAXEL							PGR	ULIPRISTAL ACETATE													ACE	CGS-27023A
TUBB2B	VINBLASTINE SULFATE							PGR	ABEMACICLIB													AGT	QUINAPRIL
TUBB2B	VORINOSTAT							PGR	TAMOXIFEN													AGT	CHLORTHALIDONE
TUBB2B	FOSBRETABULIN TROMETHAMINE							PGR	NORELGESTROMIN													AGT	HYDROCORTISONE
TUBB2B	VINORELBINE							PGR	HYDROXYPROGESTERONE CAPROATE													AGT	ATENOLOL
TUBB2B	ERIBULIN MESYLATE							PGR	ERIBULIN													AGT	IRBESARTAN
TUBB2B	LARGAZOLE							PGR	GESTODENE													AGT	AMLODIPINE
TUBB2B	COLCHICINE							PGR	MEGESTROL													AGT	LISINOPRIL
TUBB2B	VINFLUNINE							PGR	RIBOCICLIB													AGT	BENAZEPRIL
TUBB2B	LEXIBULIN							PGR	PROGESTOGEN													AGT	IMIDAPRIL
TUBB2B	TRASTUZUMAB EMTANSINE							PGR	DIENOGEST													AGT	CYT006-ANGQB
TUBB2B	DAVUNETIDE							PGR	DYDROGESTERONE													AGT	ASPIRIN
ATP1A3	DIGOXIN							PGR	FULVESTRANT													AGT	ADRIAMYCIN
ATP1A3	DESLANOSIDE							PGR	LONAPRISAN													AGT	ENALAPRIL
ATP1A3	DIGITOXIN							PGR	SIROLIMUS													AGT	MESTRANOL
ATP1A3	ACETYLDIGITOXIN							PGR	NORETHINDRONE ACETATE													SLC15A1	GLYCYLSARCOSINE
CACNG4	GABAPENTIN							PGR	PERTUZUMAB													SLC15A1	FLUVASTATIN
CACNG4	ATAGABALIN							PGR	GOSERELIN													SLC15A1	ACYCLOVIR
CACNG4	BEPRIDIL HYDROCHLORIDE							PGR	IXABEPILONE													GCGR	SAR425899
CACNG4	IMAGABALIN							PGR	VILAPRISAN													GCGR	REDIOCIDE A
CACNG4	PREGABALIN							PGR	PF-05019702													GCGR	LGD-6972
CACNG4	GABAPENTIN ENACARBIL							PGR	ASOPRISNIL													GCGR	GLUCAGON HYDROCHLORIDE RECOMBINANT
GRIK3	TEZAMPANEL							PGR	ANASTROZOLE													GCGR	GLUCAGON HYDROCHLORIDE
GRIK3	SELURAMPANEL							PGR	DANAZOL													GCGR	ADOMEGLIVANT
GRIK3	TOPIRAMATE							PGR	CHEMBL2059711													GCGR	GLUCAGON
GRM3	LY2969822							PGR	TOSAGESTIN													GCGR	PF-06291874
GRM3	LY404039							PGR	NORETHYNODREL													GCGR	MK-0893
GRM3	DIACETYLMORPHINE							PGR	TOREMIFENE													GCGR	PEGAPAMODUTIDE
GRM3	POMAGLUMETAD METHIONIL							NPY1R	CHEMBL1585652													GCGR	VOLAGIDEMAB
GRM3	DECOGLURANT							NPY1R	N6-PHENYLADENOSINE													AOX1	MENADIONE
GRM3	RISPERIDONE							NPY1R	ECONAZOLE NITRATE													AOX1	AZATHIOPRINE
GRIN2B	RADIPRODIL							NPY1R	CHEMBL422942													AOX1	FEBUXOSTAT
GRIN2B	NERAMEXANE MESYLATE							NPY1R	CHEMBL530291													AOX1	ALLOPURINOL
GRIN2B	QUETIAPINE							NPY1R	NEUROPEPTIDE-Y													AOX1	ISOVANILLIN
GRIN2B	CNS-5161							NPY1R	CHEMBL324554													AQP9	TESTOSTERONE
GRIN2B	KETAMINE HYDROCHLORIDE							NPY1R	HEXACHLOROPHENE													AQP9	FLUTAMIDE
GRIN2B	EVT-101							ERBB4	PALIPERIDONE													AQP9	CISPLATIN
GRIN2B	HALOPERIDOL							ERBB4	PELITINIB													AQP9	UREA
GRIN2B	LANICEMINE							ERBB4	ERLOTINIB													AQP9	ANDROSTANOLONE
GRIN2B	AZD8108							ERBB4	AC-480													INHBE	GONADORELIN ACETATE
GRIN2B	DEXANABINOL							ERBB4	AFATINIB													SAA1	ANAKINRA
GRIN2B	FELBAMATE							ERBB4	LAPATINIB													SAA1	NAPROXEN
GRIN2B	APIMOSTINEL							ERBB4	ILORASERTIB													KLB	ALCOHOL
GRIN2B	DIMIRACETAM							ERBB4	CETUXIMAB													CPS1	CARGLUMIC ACID
GRIN2B	INDANTADOL							ERBB4	JNJ-26483327													CPS1	METHIONINE
GRIN2B	AV-101							ERBB4	AZD-1152-HQPA													CA5A	ETHOXZOLAMIDE
GRIN2B	GW468816							ERBB4	DACOMITINIB													RORC	DOMIPHEN BROMIDE
GRIN2B	ESKETAMINE							ERBB4	CURCUMIN													RORC	ANDROSTENEDIONE
GRIN2B	NBQX							ERBB4	LAUROGUADINE													RORC	TESTOSTERONE
GRIN2B	ACAMPROSATE CALCIUM							ERBB4	SP-600125													RORC	CARMINE
GRIN2B	AMANTADINE HYDROCHLORIDE							ERBB4	GEFITINIB													RORC	FLUTAMIDE
GRIN2B	RALFINAMIDE							ERBB4	METHYLCURCUMIN													RORC	RHEIN
GRIN2B	DELUCEMINE							ERBB4	R-406													RORC	THIRAM
GRIN2B	ORPHENADRINE HYDROCHLORIDE							ERBB4	DIMETHYLCURCUMIN													RORC	CHEMBL320361
GRIN2B	ACAMPROSATE							ERBB4	POZIOTINIB													RORC	HYDROQUINONE
GRIN2B	TRAXOPRODIL							ERBB4	SB-220025													RORC	MECHLORETHAMINE HYDROCHLORIDE
GRIN2B	LATREPIRDINE							ERBB4	BMS-690514													RORC	2,4-HEXADIENAL
GRIN2B	MEMANTINE							ERBB4	TAK-715													RORC	FENTICLOR
GRIN2B	METHYLPHENIDATE							ERBB4	OSIMERTINIB MESYLATE													RORC	LOVASTATIN
GRIN2B	NERAMEXANE							ERBB4	AFATINIB DIMALEATE													RORC	FENRETINIDE
GRIN2B	NEBOGLAMINE							ERBB4	TAE-684													RORC	DICYCLOHEXYLCARBODIIMIDE
GRIN2B	RISPERIDONE							ERBB4	CENISERTIB													RORC	E-GUGGULSTERONE
GRIN2B	MEMANTINE HYDROCHLORIDE							ERBB4	VANDETANIB													RORC	CHLORDANE
GRIN2B	ESKETAMINE HYDROCHLORIDE							ERBB4	DASATINIB													RORC	PHENANTHROLINE
GRIN2B	ELIPRODIL							ERBB4	CHEMBL578061													RORC	ENDRIN
GRIN2B	CLOZAPINE							ERBB4	CANERTINIB DIHYDROCHLORIDE													RORC	BITHIONOL
GRIN2B	RISLENEMDAZ							ERBB4	RG-1530													RORC	CUMENE HYDROPEROXIDE
GRIN2B	RAPASTINEL							ERBB4	ALISERTIB													RORC	AFIMOXIFENE
GRIN2B	ORPHENADRINE CITRATE							ERBB4	CEDIRANIB													RORC	DIETHYLSTILBESTROL
SCN2A	PROPOFOL							CRABP2	BESTATIN METHYL ESTER													RORC	CAPTAN
SCN2A	PHENOBARBITAL							KCNJ3	CLOZAPINE													RORC	PROGESTERONE
SCN2A	CHLOROPROCAINE HYDROCHLORIDE							KCNJ3	FLUPIRTINE													RORC	DICHLOROPHEN
SCN2A	NKTR-171							KCNJ3	THYROTROPIN													RORC	CELECOXIB
SCN2A	ELPETRIGINE																					RORC	CLIOQUINOL
SCN2A	MEXILETINE HYDROCHLORIDE																					RORC	DACTINOMYCIN
SCN2A	ETHOTOIN																					RORC	OXYQUINOLINE
SCN2A	HEXYLCAINE HYDROCHLORIDE																					RORC	RIBAVIRIN
SCN2A	ORPHENADRINE HYDROCHLORIDE																					RORC	ENDOSULFAN
SCN2A	CARBAMAZEPINE																					RORC	KEPONE
SCN2A	EVENAMIDE																					RORC	MEDROXYPROGESTERONE ACETATE
SCN2A	LAMOTRIGINE																					RORC	GUGGULSTERONE
SCN2A	LIDOCAINE HYDROCHLORIDE																					RORC	2,4-DINITROPHENOL
SCN2A	FOSPROPOFOL																					RORC	PENTACHLOROPHENOL
SCN2A	PROCAINE HYDROCHLORIDE																					RORC	CETYLPYRIDINIUM BROMIDE
SCN2A	TETRODOTOXIN																					RORC	CATECHOL
SCN2A	QUINIDINE SULFATE																					RORC	MERCURIC CHLORIDE
SCN2A	IRAMPANEL																					RORC	EMODIN
SCN2A	PHENYTOIN																					RORC	MITOTANE
SCN2A	ESLICARBAZEPINE ACETATE																					RORC	T091317
SCN2A	ZONISAMIDE																					RORC	PYRITHIONE ZINC
SCN2A	TETRACAINE HYDROCHLORIDE																					RORC	DAUNORUBICIN HYDROCHLORIDE
SCN2A	FOSPHENYTOIN SODIUM																					RORC	ETHACRYNIC ACID
SCN2A	DRONEDARONE HYDROCHLORIDE																					RORC	CHEMBL329673
SCN2A	OXCARBAZEPINE																					RORC	TAMOXIFEN CITRATE
SCN2A	TOCAINIDE HYDROCHLORIDE																					RORC	GENTIAN VIOLET
SCN2A	INDECAINIDE HYDROCHLORIDE																					RORC	CHLOROTRIANISENE
SCN2A	PROPARACAINE HYDROCHLORIDE																					RORC	ZIRAM
SCN2A	TOPIRAMATE																					RORC	POTASSIUM DICHROMATE
SCN2A	RALFINAMIDE																					RORC	DIGOXIN
SCN2A	ROPIVACAINE HYDROCHLORIDE																					RORC	E319
SCN2A	NERISPIRDINE																					RORC	DICHLORODIPHENYLDICHLOROETHYLENE
SCN2A	LIDOCAINE																					RORC	4-NONYLPHENOL
SCN2A	ERLOSAMIDE																					RORC	PHENFORMIN HYDROCHLORIDE
SCN2A	PHENAZOPYRIDINE HYDROCHLORIDE																					RORC	ZEARALENONE
SCN2A	MORICIZINE HYDROCHLORIDE																					RORC	BENZETHONIUM CHLORIDE
SCN2A	MERETHOXYLLINE PROCAINE																					RORC	MELPHALAN
SCN2A	PRILOCAINE																					RORC	COLCHICINE
SCN2A	DYCLONINE HYDROCHLORIDE																					RORC	PHENOLPHTHALEIN
SCN2A	ETIDOCAINE HYDROCHLORIDE																					RORC	CYCLOHEXIMIDE
SCN2A	PRILOCAINE HYDROCHLORIDE																					RORC	ESTRADIOL
SCN2A	PHENACEMIDE																					RORC	CHOLECALCIFEROL
SCN2A	MEPHENYTOIN																					RORC	METHYLTESTOSTERONE
SCN2A	BENOXINATE HYDROCHLORIDE																					RORC	NIFEDIPINE
SCN2A	PRIMIDONE																					RORC	STANOLONE
SCN2A	PHENYTOIN SODIUM																					RORC	ZERANOL
SCN2A	PROCAINAMIDE HYDROCHLORIDE																					RORC	PHENYLMERCURIC ACETATE
SCN2A	SAFINAMIDE																					RORC	ALDRIN
SCN2A	TETRACAINE																					RORC	JTE-151
SCN2A	QUINIDINE GLUCONATE																					RORC	NELFINAVIR MESYLATE
SCN2A	ESLICARBAZEPINE																					RORC	CHEMBL453797
SCN2A	ORPHENADRINE CITRATE																					RORC	DINITRO CRESOL
SCN2A	ARTICAINE HYDROCHLORIDE																					RORC	METHOXYCHLOR
SCN2A	PROPAFENONE HYDROCHLORIDE																					RORC	NITROFURANTOIN
SCN2A	PROPOXYCAINE HYDROCHLORIDE																					RORC	CHEMBL220845
SCN2A	RUFINAMIDE																					RORC	HEXACHLOROPHENE
SCN2A	QUINIDINE POLYGALACTURONATE																					RORC	CADMIUM DICHLORIDE
SCN2A	RILUZOLE																					RORC	TRITON X
SCN2A	DISOPYRAMIDE PHOSPHATE																					RORC	TRICLOFENOL
SCN2A	MEPIVACAINE HYDROCHLORIDE																					RORC	PHENACYL CHLORIDE
GRIA3	MK-8777																					RORC	CHLORHEXIDINE
GRIA3	CITALOPRAM																					RORC	CHLORAMBUCIL
GRIA3	ZONAMPANEL																					RORC	CHEMBL354318
GRIA3	TOPIRAMATE																					RORC	CHEMBL443949
GRIA3	TEZAMPANEL																					RORC	AZACITIDINE
GRIA3	VENLAFAXINE																					RORC	ACTEIN
GRIA3	FARAMPATOR																					FMO3	TACROLIMUS
GRIA3	PERAMPANEL																					FMO3	NICOTINE
GRIA3	BECAMPANEL																					FMO3	SULINDAC
GRIA3	TALAMPANEL																					FMO3	TAMOXIFEN
GRIA3	PF-04958242																					FMO3	DAUNORUBICIN
GRIA3	CX1739																					FMO3	ROSUVASTATIN
GRIA3	IRAMPANEL																					FMO3	ITOPRIDE
GRIA3	PHENOBARBITAL																					FMO3	OLANZAPINE
GRIA3	MIBAMPATOR																					SRD5A2	FINASTERIDE
GRIA3	DASOLAMPANEL																					SRD5A2	DUTASTERIDE
GRIA3	SELURAMPANEL																					ABCC2	TAMOXIFEN
KCNIP1	VERAPAMIL																					ABCC2	DOXORUBICIN
SCN2B	ZONISAMIDE																					ABCC2	7-ETHYL-10-HYDROXYCAMPTOTHECIN
NTRK2	LITHIUM																					ABCC2	DEFERASIROX
NTRK2	AST-487																					ABCC2	CEFACLOR
NTRK2	PILOCARPINE																					ABCC2	RITONAVIR
NTRK2	AZD-7451																					ABCC2	PRAVASTATIN
NTRK2	CHEMBL546797																					ABCC2	CEFUROXIME
NTRK2	DORAMAPIMOD																					ABCC2	METHOTREXATE
NTRK2	ENTRECTINIB																					ABCC2	ROSUVASTATIN
NTRK2	LAROTRECTINIB																					ABCC2	CARBAMAZEPINE
NTRK2	HESPERADIN																					ABCC2	CISPLATIN
NTRK2	SORAFENIB																					ABCC2	CEFAMANDOLE
NTRK2	ALTIRATINIB																					ABCC2	TENOFOVIR
NTRK2	CISPLATIN																					ABCC2	SULFINPYRAZONE
NTRK2	MK-2461																					ABCC2	CYCLOSPORINE
NTRK2	TOZASERTIB																					ABCC2	CEFMETAZOLE
NTRK2	DOVITINIB																					ABCC2	ATORVASTATIN
NTRK2	CEP-2563																					ABCC2	VINCRISTINE
NTRK2	SNS-314																					ABCC2	EFAVIRENZ
NTRK2	CORTICOTROPIN																					ABCC2	FLUOROURACIL
NTRK2	DITIOCARB																					ABCC2	ATAZANAVIR
NTRK2	GW632580X																					ABCC2	OXCARBAZEPINE
NTRK2	PF-00562271																					ABCC2	IRINOTECAN
NTRK2	METHADONE																					ABCC2	ABACAVIR
NTRK2	PLX-7486																					ABCC2	EMTRICITABINE
NTRK2	LINIFANIB																					ABCC2	PACLITAXEL
NTRK2	CHEMBL202721																					ABCC2	CEFTRIAXONE
NTRK2	SB-202190																					ABCC2	LOPINAVIR
NTRK2	AZD-6918																					ABCC2	TALINOLOL
NTRK2	SP-600125																					ABCC2	LAMIVUDINE
NTRK2	LAUROGUADINE																					ABCC2	PEMETREXED
NTRK2	JNJ-7706621																					ABCC2	CEFADROXIL
NTRK2	CLOZAPINE																					ABCC2	CEFOXITIN
NTRK2	R-406																					ABCC2	BENZBROMARONE
NTRK2	LESTAURTINIB																					ABCC2	OXALIPLATIN
NTRK2	ILORASERTIB																					ABCC2	CYCLOPHOSPHAMIDE
NTRK2	RG-1530																					ABCC2	CEPHALEXIN
NTRK2	GW441756X																					ABCC2	TACROLIMUS
NTRK2	ALISERTIB																					ABCC2	RIMONABANT
NTRK2	CENISERTIB																					ABCC2	PITAVASTATIN
NTRK2	PD-0166285																					ABCC2	DELAVIRDINE
NTRK2	GAMBOGIC AMIDE																					ABCC2	CEPHRADINE
NTRK2	DOXORUBICIN																					ABCC2	MK-571
NTRK2	BMS-754807																					ABCC2	IMATINIB
KCNJ10	CHLORPROPAMIDE																					ABCC2	NEVIRAPINE
KCNJ10	TOLAZAMIDE																					ABCC2	LEUCOVORIN
KCNJ10	MITIGLINIDE																					ABCC2	SORAFENIB
KCNJ10	GLISOXEPIDE																					ABCC2	CEFOPERAZONE
KCNJ10	GLIQUIDONE																					ABCC2	LOVASTATIN
KCNJ10	GLYMIDINE																					ABCC2	ERYTHROMYCIN
KCNJ10	GLIPIZIDE																					ABCC2	DOCETAXEL
SLIT1	HYDROCHLOROTHIAZIDE																					ABCC2	SIMVASTATIN
SLIT1	ETOPOSIDE																					F12	BORTEZOMIB
GPR17	9BETA-D-ARABINOFURANOSYLGUANOSINE 5'-TRIPHOSPHATE																					F12	PENTAMIDINE ISETHIONATE
ATP1B2	DESLANOSIDE																					PCSK9	ALIROCUMAB
ATP1B2	ACETYLDIGITOXIN																					PCSK9	BOCOCIZUMAB
ATP1B2	DIGITOXIN																					PCSK9	EVOLOCUMAB
ATP1B2	DIGOXIN																					PCSK9	FROVOCIMAB
TUBB4A	LARGAZOLE																					PCSK9	RG-7652
TUBB4A	CHEMBL1795737																					PCSK9	LOMITAPIDE
TUBB4A	CHEMBL1935538																					CYP3A5	HALOPERIDOL
TUBB4A	CHEMBL453818																					CYP3A5	TESMILIFENE
TUBB4A	PACLITAXEL																					CYP3A5	DIAZEPAM
TUBB4A	CYCLOSTREPTIN																					CYP3A5	ROSUVASTATIN
TUBB4A	VINBLASTINE																					CYP3A5	TRAMADOL
TUBB4A	CURCUMIN																					CYP3A5	BUPRENORPHINE
TUBB4A	NOCODAZOLE																					CYP3A5	CILOSTAZOL
TUBB4A	COMBRETASTATIN A4																					CYP3A5	APIXABAN
TUBB4A	COLCHICINE																					CYP3A5	MEPERIDINE
TUBB4A	ZAMPANOLIDE																					CYP3A5	CLARITHROMYCIN
TUBB4A	PODOFILOX																					CYP3A5	AMLODIPINE
TUBB4A	MAYTANSINE																					CYP3A5	GEFITINIB
TUBB4A	VINORELBINE																					CYP3A5	MODAFINIL
TUBB4A	MAYTANSINOL																					CYP3A5	ZIPRASIDONE
TUBB4A	VORINOSTAT																					CYP3A5	HYDROXYZINE
TUBB4A	ABT-751																					CYP3A5	CITALOPRAM
TUBB4A	CHEMBL2036119																					CYP3A5	LAPATINIB
TUBB4A	VINCRISTINE																					CYP3A5	QUETIAPINE
TUBB4A	CHEMBL2036124																					CYP3A5	DOCETAXEL
DSCAM	CARBOPLATIN																					CYP3A5	LORATADINE
DSCAM	PACLITAXEL																					CYP3A5	SIMVASTATIN
DLL3	ROVALPITUZUMAB TESIRINE																					CYP3A5	SUFENTANIL
CAMK2A	CURCUMIN																					CYP3A5	CHLORPHENIRAMINE
CAMK2A	TAE-684																					CYP3A5	CYCLOSPORINE
CAMK2A	CYC-116																					CYP3A5	OLANZAPINE
CAMK2A	CHEMBL546797																					CYP3A5	ATROPINE
CAMK2A	AZD-1080																					CYP3A5	SIBUTRAMINE
CAMK2A	CENISERTIB																					CYP3A5	PREDNISOLONE
CAMK2A	SOTRASTAURIN																					CYP3A5	TRETINOIN
ATP1A2	OLANZAPINE																					CYP3A5	TRAZODONE
ATP1A2	ACETYLDIGITOXIN																					CYP3A5	ISOPROPYL ALCOHOL
ATP1A2	DIGITOXIN																					CYP3A5	ESZOPICLONE
ATP1A2	DIGOXIN																					CYP3A5	VINCRISTINE
ATP1A2	DESLANOSIDE																					CYP3A5	ALPRAZOLAM
CADM2	ALCOHOL																					CYP3A5	HYDROCODONE
DPP6	ALCOHOL																					CYP3A5	BUSPIRONE
DPP6	HALOPERIDOL																					CYP3A5	MONTELUKAST
NRXN1	DULOXETINE																					CYP3A5	OMEPRAZOLE
KCNJ9	FLUPIRTINE																					CYP3A5	ESOMEPRAZOLE
DNER	BIRABRESIB																					CYP3A5	PIOGLITAZONE
DNER	MOLIBRESIB																					CYP3A5	ONDANSETRON
DNER	BMS-986158																					CYP3A5	RITONAVIR
DNER	MIVEBRESIB																					CYP3A5	PROPOXYPHENE
DNER	ALOBRESIB																					CYP3A5	MEDROXYPROGESTERONE ACETATE
ADCYAP1R1	INSULIN																					CYP3A5	BOCEPREVIR
ADCYAP1R1	NALOXONE																					CYP3A5	NIFEDIPINE
ADCY2	CAPECITABINE																					CYP3A5	MIRTAZAPINE
ADCY2	CHEMBL401844																					CYP3A5	MELOXICAM
GRIA4	PERAMPANEL																					CYP3A5	AMIODARONE
GRIA4	FARAMPATOR																					CYP3A5	PAROXETINE
GRIA4	CX1739																					CYP3A5	PRASUGREL
GRIA4	TEZAMPANEL																					CYP3A5	SERTRALINE
GRIA4	PF-04958242																					CYP3A5	TERAZOSIN
GRIA4	DASOLAMPANEL																					CYP3A5	NEVIRAPINE
GRIA4	TALAMPANEL																					CYP3A5	ISOTRETINOIN
GRIA4	MIBAMPATOR																					CYP3A5	PANTOPRAZOLE
GRIA4	ZONAMPANEL																					CYP3A5	PACLITAXEL
GRIA4	SELURAMPANEL																					CYP3A5	ZOLPIDEM
GRIA4	IRAMPANEL																					CYP3A5	ATORVASTATIN
GRIA4	BECAMPANEL																					CYP3A5	CARBAMAZEPINE
GRIA4	TOPIRAMATE																					CYP3A5	PHENYTOIN
GRIA4	MK-8777																					CYP3A5	ARTEMETHER
AQP4	ZONISAMIDE																					CYP3A5	RIFAMPIN
AQP4	TOPIRAMATE																					CYP3A5	GRANISETRON
AQP4	ETHOXZOLAMIDE																					CYP3A5	LOVASTATIN
AQP4	SUMATRIPTAN																					CYP3A5	MIDAZOLAM
AQP4	PHENYTOIN																					CYP3A5	FLUOXETINE
AQP4	ACETYLSULFANILAMIDE																					CYP3A5	DOLUTEGRAVIR
AQP4	LAMOTRIGINE																					CYP3A5	CLOPIDOGREL
AQP4	ACETAZOLAMIDE																					CYP3A5	CLINDAMYCIN
KCNQ2	NERISPIRDINE																					CYP3A5	AMPRENAVIR
KCNQ2	FLINDOKALNER																					CYP3A5	DABIGATRAN
KCNQ2	EZOGABINE																					CYP3A5	EFAVIRENZ
KCNQ2	DALFAMPRIDINE																					CYP3A5	DONEPEZIL
KCNQ2	CELECOXIB																					CYP3A5	CARBOPLATIN
KCNQ2	GUANIDINE HYDROCHLORIDE																					CYP3A5	TAMSULOSIN
KCNQ2	TEDISAMIL																					CYP3A5	CELECOXIB
MLC1	OMECAMTIV MECARBIL																					CYP3A5	TADALAFIL
MOBP	CREATINE																					CYP3A5	LOSARTAN
GRIA1	ZONAMPANEL																					CYP3A5	AXITINIB
GRIA1	MK-8777																					CYP3A5	NIMODIPINE
GRIA1	HALOPERIDOL																					CYP3A5	SIROLIMUS
GRIA1	SELURAMPANEL																					CYP3A5	FENTANYL
GRIA1	MIBAMPATOR																					CYP3A5	CYCLOBENZAPRINE
GRIA1	SEVOFLURANE																					CYP3A5	FENOFIBRATE
GRIA1	ENFLURANE																					CYP3A5	EVEROLIMUS
GRIA1	PIRACETAM																					CYP3A5	HYDROMORPHONE
GRIA1	BECAMPANEL																					CYP3A5	LUMEFANTRINE
GRIA1	SODIUM CHLORIDE																					CYP3A5	PROGESTERONE
GRIA1	NBQX																					CYP3A5	OXYCODONE
GRIA1	PERAMPANEL																					CYP3A5	VARDENAFIL
GRIA1	ASPARAGINASE																					CYP3A5	LANSOPRAZOLE
GRIA1	DESFLURANE																					CYP3A5	SUNITINIB
GRIA1	TALAMPANEL																					CYP3A5	LOPINAVIR
GRIA1	TEZAMPANEL																					CYP3A5	COBICISTAT
GRIA1	PF-04958242																					CYP3A5	ERYTHROMYCIN
GRIA1	CX1739																					CYP3A5	VENLAFAXINE
GRIA1	ISOFLURANE																					CYP3A5	FLUVASTATIN
GRIA1	DASOLAMPANEL																					CYP3A5	SALMETEROL
GRIA1	FARAMPATOR																					CYP3A5	TRIAZOLAM
GRIA1	PHENOBARBITAL																					CYP3A5	IMATINIB
GRIA1	TOPIRAMATE																					CYP3A5	WARFARIN
GRIA1	IRAMPANEL																					CYP3A5	SILDENAFIL
GFAP	ISOPROTERENOL																					THRSP	ALBUMIN HUMAN
GFAP	PROPRANOLOL																					THRSP	DEXAMETHASONE
GFAP	ASPIRIN																					THRSP	STREPTOZOCIN
GFAP	PENTOXIFYLLINE																					THRSP	LIOTHYRONINE SODIUM
GFAP	DRONABINOL																					KLKB1	ECALLANTIDE
GFAP	COLCHICINE																					KLKB1	LANADELUMAB
GFAP	DISULFIRAM																					GCKR	ALCOHOL
GFAP	NIFEDIPINE																					GPC3	ERY-974
GFAP	NIMODIPINE																					GPC3	CODRITUZUMAB
GFAP	METHIMAZOLE																					PROZ	MENADIONE
GFAP	STAUROSPORINE																					NAT2	ALCOHOL
GFAP	PERMETHRIN																					NAT2	EFAVIRENZ
GFAP	SORBITOL																					NAT2	CYCLOPHOSPHAMIDE
GFAP	PROGESTERONE																					NAT2	THALIDOMIDE
GFAP	OPRELVEKIN																					NAT2	AMIFAMPRIDINE
GFAP	FADROZOLE																					NAT2	PACLITAXEL
GFAP	LITHIUM																					NAT2	GARLIC
GFAP	PRASTERONE																					NAT2	SULFAPYRIDINE
GFAP	MELATONIN																					NAT2	ASPIRIN
GFAP	CAFFEINE																					NAT2	DOCETAXEL
GFAP	DEMECOLCINE																					NAT2	PHENYTOIN
GFAP	CAPSAICIN																					NAT2	PROCAINAMIDE
GFAP	AMPHETAMINE																					NAT2	DANIQUIDONE
GFAP	GENISTEIN																					NAT2	SOLITHROMYCIN
GFAP	PIOGLITAZONE																					NAT2	DIPYRONE
																						NAT2	CISPLATIN
																						NAT2	CLONAZEPAM
																						NAT2	SULFAMETHAZINE
																						HSD11B1	FLAVANONE
																						HSD11B1	GLYCYRRHIZIN
																						HSD11B1	AZD-4017
																						HSD11B1	URSOLIC ACID
																						HSD11B1	TACROLIMUS
																						HSD11B1	TORMENTIC ACID METHYL ESTER
																						HSD11B1	CHEMBL604538
																						MASP2	NARSOPLIMAB
																						TDO2	DEXAMETHASONE
																						TDO2	INSULIN
																						NR1I3	ETHINYL ESTRADIOL
																						NR1I3	EFAVIRENZ
																						NR1I3	CHEMBL458602
																						NR1I3	SUNITINIB
																						NR1I3	OXYCODONE
																						NR1I3	TRIPHENYL PHOSPHATE
																						NR1I3	CLOTRIMAZOLE
																						NR1I3	MECLIZINE
																						NR1I3	WARFARIN
																						NR1I3	PHENOBARBITAL
																						NR1I3	CARBAMAZEPINE
																						NR1I3	DOCETAXEL
																						NR1I3	OXYMORPHONE
																						NR1I3	PK-11195
																						FGFR4	INFIGRATINIB
																						FGFR4	PONATINIB
																						FGFR4	DOVITINIB
																						FGFR4	EVEROLIMUS
																						FGFR4	BRIVANIB
																						FGFR4	ENMD-2076
																						FGFR4	PALIFERMIN
																						FGFR4	DERAZANTINIB
																						FGFR4	FP-1039
																						FGFR4	CYCLOPHOSPHAMIDE
																						FGFR4	LY-2874455
																						FGFR4	HESPERADIN
																						FGFR4	FGF401
																						FGFR4	ROGARATINIB
																						FGFR4	CP-459632
																						FGFR4	XL-999
																						FGFR4	BRIVANIB ALANINATE
																						FGFR4	METHOTREXATE
																						FGFR4	ENMD-981693
																						FGFR4	TRAFERMIN
																						FGFR4	FLUOROURACIL
																						FGFR4	NINTEDANIB
																						FGFR4	NINTEDANIB ESYLATE
																						FGFR4	AZD-4547
																						FGFR4	ORANTINIB
																						FGFR4	ERLOTINIB
																						F10	MELAGATRAN
																						F10	EDOXABAN
																						F10	RIVAROXABAN
																						F10	IDRAPARINUX SODIUM
																						F10	APIXABAN
																						F10	OTAMIXABAN
																						F10	BETRIXABAN
																						F10	HEPARIN
																						F10	TRIMETHOPRIM/SULFADOXINE
																						F10	TANOGITRAN
																						F10	MENADIONE
																						F10	SEMULOPARIN
																						F10	TINZAPARIN
																						F10	EMICIZUMAB
																						F10	IDRAPARINUX
																						F10	EDOXABAN TOSYLATE
																						F10	CHEMBL1271162
																						F10	THROMBIN
																						F10	LETAXABAN
																						F10	MANGIFERIN HEPTASULFATE
																						F10	DANAPAROID
																						BHMT2	BETAINE HYDROCHLORIDE
																						ALDH1L1	METHIONINE
																						ALDH1L1	METHYLPHENIDATE
																						SDS	DEXAMETHASONE
																						ANPEP	TOSEDOSTAT
																						ANPEP	CEFADROXIL
																						ANPEP	NALOXONE
																						ANPEP	COLCHICINE
																						ANPEP	DICLOFENAC
																						ANPEP	GENTAMICIN
																						ANPEP	HALOPERIDOL
																						ANPEP	TRIBUTYRIN
																						ANPEP	CYCLOSPORINE
																						ANPEP	CISPLATIN
																						ANPEP	CURCUMIN
																						LIPC	ALCOHOL
																						LIPC	PRAVASTATIN
																						LIPC	FLUVASTATIN
																						LIPC	PENTOSAN POLYSULFATE SODIUM
																						LIPC	ATORVASTATIN
																						LIPC	HEPARIN
																						LIPC	SIMVASTATIN
																						ADORA2A-AS1	METHOTREXATE
																						CYP2D6	CLEBOPRIDE
																						CYP2D6	CHEMBL31741
																						CYP2D6	RANITIDINE
																						CYP2D6	DOXORUBICIN
																						CYP2D6	PARAROSANILINE
																						CYP2D6	FLUNISOLIDE
																						CYP2D6	TRIMIPRAMINE
																						CYP2D6	KETOROLAC
																						CYP2D6	NS-398
																						CYP2D6	CAPSAZEPINE
																						CYP2D6	TICRYNAFEN
																						CYP2D6	ALCOHOL
																						CYP2D6	QUETIAPINE
																						CYP2D6	METHOXSALEN
																						CYP2D6	MODAFINIL
																						CYP2D6	BERGAPTEN
																						CYP2D6	TAMSULOSIN
																						CYP2D6	CHEMBL20377
																						CYP2D6	PITOLISANT
																						CYP2D6	AGROCLAVINE
																						CYP2D6	BUFLOMEDIL
																						CYP2D6	THONZONIUM
																						CYP2D6	VALPROIC ACID
																						CYP2D6	ERYTHROMYCIN
																						CYP2D6	SELEGILINE
																						CYP2D6	PAROXETINE
																						CYP2D6	ALVERINE CITRATE
																						CYP2D6	BENPERIDOL
																						CYP2D6	DEGUELIN
																						CYP2D6	METHOCARBAMOL
																						CYP2D6	GRAMINE
																						CYP2D6	DIPYRIDAMOLE
																						CYP2D6	ASARININ
																						CYP2D6	PIMETHIXENE
																						CYP2D6	DIAZOXIDE
																						CYP2D6	(R)-FLECAINIDE
																						CYP2D6	AZITHROMYCIN
																						CYP2D6	CHEMBL123904
																						CYP2D6	MEPIVACAINE
																						CYP2D6	CHEMBL1079460
																						CYP2D6	CLOTRIMAZOLE
																						CYP2D6	ZOXAZOLAMINE
																						CYP2D6	CHEMBL429095
																						CYP2D6	ELLIPTECINE
																						CYP2D6	TOLPERISONE
																						CYP2D6	SB-224289
																						CYP2D6	ELIGLUSTAT
																						CYP2D6	PROPAFENONE
																						CYP2D6	ETHINYL ESTRADIOL
																						CYP2D6	SB-431542
																						CYP2D6	CHEMBL1394328
																						CYP2D6	KETOTIFEN
																						CYP2D6	CODEINE
																						CYP2D6	BROMAZEPAM
																						CYP2D6	LOVASTATIN
																						CYP2D6	DIHYDROSPINGOSINE
																						CYP2D6	CHEMBL609628
																						CYP2D6	DOCEBENONE
																						CYP2D6	GRANISETRON
																						CYP2D6	PIRIBEDIL
																						CYP2D6	DOMPERIDONE
																						CYP2D6	PROPOXYCAINE
																						CYP2D6	GLUTETHIMIDE
																						CYP2D6	FLUVOXAMINE
																						CYP2D6	PHENOXYBENZAMINE
																						CYP2D6	(R,S)-INDATRALINE
																						CYP2D6	SPIPERONE
																						CYP2D6	CROMOLYN
																						CYP2D6	CHEMBL512908
																						CYP2D6	CHEMBL88147
																						CYP2D6	CHEMBL83954
																						CYP2D6	HALOPERIDOL
																						CYP2D6	RALOXIFENE
																						CYP2D6	CARVEDILOL
																						CYP2D6	ARFORMOTEROL
																						CYP2D6	ALLOPURINOL
																						CYP2D6	DEXEFAROXAN
																						CYP2D6	(-)-U-50488
																						CYP2D6	ADIPHENINE
																						CYP2D6	ENDO-ATROPINE
																						CYP2D6	THIORIDAZINE
																						CYP2D6	CYCLOBENZAPRINE
																						CYP2D6	HYDROCOTARNINE
																						CYP2D6	GEFITINIB
																						CYP2D6	BENZETHONIUM
																						CYP2D6	CHEMBL1288013
																						CYP2D6	U-50488 METHANE SULFONATE
																						CYP2D6	BENZAMIL
																						CYP2D6	PHENYLBUTAZONE
																						CYP2D6	OXYMETAZOLINE
																						CYP2D6	PNU-99194A
																						CYP2D6	PALONOSETRON
																						CYP2D6	CEVIMELINE
																						CYP2D6	DOXEPIN
																						CYP2D6	BECLOMETHASONE
																						CYP2D6	TACROLIMUS
																						CYP2D6	NITROFURANTOIN
																						CYP2D6	REMOXIPRIDE
																						CYP2D6	CORYNANTHEINE
																						CYP2D6	EMODIN
																						CYP2D6	NIACIN
																						CYP2D6	BUDESONIDE
																						CYP2D6	OLVANIL
																						CYP2D6	SOTALOL
																						CYP2D6	DEXTROMETHORPHAN
																						CYP2D6	CHEMBL177809
																						CYP2D6	DIDANOSINE
																						CYP2D6	DAPOXETINE
																						CYP2D6	CHEMBL1339015
																						CYP2D6	PROPYLPYRAZOLETRIOL
																						CYP2D6	TELENZEPINE
																						CYP2D6	INDINAVIR
																						CYP2D6	PHENOBARBITAL
																						CYP2D6	CHEMBL1329326
																						CYP2D6	GARLIC
																						CYP2D6	DULOXETINE
																						CYP2D6	MEFENAMIC ACID
																						CYP2D6	BREXPIPRAZOLE
																						CYP2D6	CHEMBL591613
																						CYP2D6	DEXTROMETHORPHAN HYDROBROMIDE
																						CYP2D6	DIPHENHYDRAMINE
																						CYP2D6	CIMETIDINE
																						CYP2D6	AMSACRINE
																						CYP2D6	INDOMETHACIN
																						CYP2D6	CHLOROPYRAMINE
																						CYP2D6	DONEPEZIL
																						CYP2D6	NORDIHYDROGUAIARETIC ACID
																						CYP2D6	CLOFAZIMINE
																						CYP2D6	MAPROTILINE HYDROCHLORIDE
																						CYP2D6	ISOQUINE
																						CYP2D6	LOFEXIDINE
																						CYP2D6	SULINDAC
																						CYP2D6	COLCHICINE
																						CYP2D6	VERNAKALANT
																						CYP2D6	TACRINE
																						CYP2D6	MORPHINE
																						CYP2D6	PYRILAMINE
																						CYP2D6	MIRABEGRON
																						CYP2D6	PHENYTOIN
																						CYP2D6	ACETAMINOPHEN
																						CYP2D6	DYCLONINE
																						CYP2D6	HYDROMORPHONE
																						CYP2D6	NICLOSAMIDE
																						CYP2D6	ESOXYBUTYNIN
																						CYP2D6	GLAFENINE
																						CYP2D6	DEXAMETHASONE
																						CYP2D6	TIMOLOL
																						CYP2D6	(S)-AMPA
																						CYP2D6	MECLIZINE
																						CYP2D6	TIOTROPIUM
																						CYP2D6	DROPERIDOL
																						CYP2D6	CLOFIBRIC ACID
																						CYP2D6	LORATADINE
																						CYP2D6	RACLOPRIDE
																						CYP2D6	MONTELUKAST
																						CYP2D6	CLOFIBRATE
																						CYP2D6	GUAIFENESIN
																						CYP2D6	PIPENZOLATE
																						CYP2D6	ISOBOLDINE
																						CYP2D6	(R,S)-IFENPRODIL
																						CYP2D6	PROMAZINE
																						CYP2D6	(R)-PINOCEMBRIN
																						CYP2D6	ZOLANTIDINE
																						CYP2D6	CLEMASTINE
																						CYP2D6	DESIPRAMINE
																						CYP2D6	BUTYLATED HYDROXYTOLUENE
																						CYP2D6	APTIGANEL
																						CYP2D6	PI-CLONIDINE
																						CYP2D6	DAIDZEIN
																						CYP2D6	KETOPROFEN
																						CYP2D6	SULPIRIDE
																						CYP2D6	UPADACITINIB
																						CYP2D6	CHEMBL434063
																						CYP2D6	ECADOTRIL
																						CYP2D6	AMITRIPTYLINE
																						CYP2D6	TERBINAFINE
																						CYP2D6	CLOMIPRAMINE
																						CYP2D6	HYDROXYZINE
																						CYP2D6	TAMOXIFEN CITRATE
																						CYP2D6	FASUDIL
																						CYP2D6	BERBERINE
																						CYP2D6	IBRUTINIB
																						CYP2D6	CLARITHROMYCIN
																						CYP2D6	CARIPRAZINE
																						CYP2D6	CHEMBL591126
																						CYP2D6	DIPHENYLPYRALINE
																						CYP2D6	CLONIDINE
																						CYP2D6	PENICILLIN V BENZATHINE
																						CYP2D6	FLUOXETINE
																						CYP2D6	DALFAMPRIDINE
																						CYP2D6	ISOXSUPRINE
																						CYP2D6	METHYLDOPA
																						CYP2D6	DICYCLOMINE
																						CYP2D6	TORSEMIDE
																						CYP2D6	NEFAZODONE
																						CYP2D6	CHEMBL66114
																						CYP2D6	CYC-116
																						CYP2D6	CHEMBL74121
																						CYP2D6	PLICAMYCIN
																						CYP2D6	PREDNISONE
																						CYP2D6	CHLOROPHENYLPIPERAZINE
																						CYP2D6	CHEMBL187216
																						CYP2D6	FENTANYL
																						CYP2D6	PIMOZIDE
																						CYP2D6	GLYCINE
																						CYP2D6	HARMALINE
																						CYP2D6	TETRABENAZINE
																						CYP2D6	ZUCLOPENTHIXOL
																						CYP2D6	PROCHLORPERAZINE
																						CYP2D6	CHEMBL587259
																						CYP2D6	DEXPROPRANOLOL
																						CYP2D6	DIHYDROXIDINE
																						CYP2D6	STAVUDINE
																						CYP2D6	GRAVEOLINE
																						CYP2D6	PALIPERIDONE
																						CYP2D6	SULFASALAZINE
																						CYP2D6	SPIRAMIDE
																						CYP2D6	AMPHETAMINE
																						CYP2D6	LINEZOLID
																						CYP2D6	AMOXICILLIN
																						CYP2D6	ZAFIRLUKAST
																						CYP2D6	CHEMBL1161520
																						CYP2D6	SERTINDOLE
																						CYP2D6	CHEMBL327980
																						CYP2D6	NORTRIPTYLINE
																						CYP2D6	ZILEUTON
																						CYP2D6	ARIPIPRAZOLE
																						CYP2D6	CHEMBL580421
																						CYP2D6	DIETHYLSTILBESTROL
																						CYP2D6	ASTEMIZOLE
																						CYP2D6	MEXILETINE
																						CYP2D6	CEFTRIAXONE
																						CYP2D6	BENOXINATE
																						CYP2D6	RITANSERIN
																						CYP2D6	CHEMBL275311
																						CYP2D6	CHEMBL88272
																						CYP2D6	IODOMELATONIN
																						CYP2D6	CHEMBL287327
																						CYP2D6	NAPHAZOLINE
																						CYP2D6	PERPHENAZINE
																						CYP2D6	RUCAPARIB
																						CYP2D6	HYCANTHONE
																						CYP2D6	GUANFACINE
																						CYP2D6	CHLOROQUINE
																						CYP2D6	OXYMORPHONE
																						CYP2D6	FORMOTEROL
																						CYP2D6	TROLEANDOMYCIN
																						CYP2D6	PHENELZINE
																						CYP2D6	UMECLIDINIUM
																						CYP2D6	NEBIVOLOL
																						CYP2D6	RAUWOLFIA SERPENTINA
																						CYP2D6	VANOXERINE
																						CYP2D6	BOLDINE
																						CYP2D6	PROTRIPTYLINE
																						CYP2D6	ALBUMIN HUMAN
																						CYP2D6	MAPROTILINE
																						CYP2D6	ELETRIPTAN
																						CYP2D6	CLOBENPROPIT
																						CYP2D6	CHEMBL53898
																						CYP2D6	TOLTERODINE
																						CYP2D6	RILMENIDINE
																						CYP2D6	LANSOPRAZOLE
																						CYP2D6	CHEMBL547101
																						CYP2D6	CHEMBL1256851
																						CYP2D6	METYROSINE
																						CYP2D6	VANIPREVIR
																						CYP2D6	CHEMBL1410004
																						CYP2D6	CHLORPROMAZINE
																						CYP2D6	MIRTAZAPINE
																						CYP2D6	PSEUDOEPHEDRINE
																						CYP2D6	METOPROLOL
																						CYP2D6	CHEMBL85194
																						CYP2D6	PERHEXILINE
																						CYP2D6	VORICONAZOLE
																						CYP2D6	AZATHIOPRINE
																						CYP2D6	PROPYLTHIOURACIL
																						CYP2D6	PYRAZINAMIDE
																						CYP2D6	IBUPROFEN
																						CYP2D6	U-0126
																						CYP2D6	CIPROFLOXACIN
																						CYP2D6	CYPROTERONE
																						CYP2D6	ETOPOSIDE
																						CYP2D6	CILOSTAZOL
																						CYP2D6	BP-897
																						CYP2D6	DARIFENACIN
																						CYP2D6	CHEMBL1096339
																						CYP2D6	DANTROLENE
																						CYP2D6	CHEMBL601135
																						CYP2D6	PROPRANOLOL
																						CYP2D6	CHEMBL530733
																						CYP2D6	CYPROHEPTADINE
																						CYP2D6	LEUCINE
																						CYP2D6	CHEMBL333121
																						CYP2D6	GALANTAMINE
																						CYP2D6	DEXTROMEPROMAZINE
																						CYP2D6	PAPAVERINE
																						CYP2D6	E-DOXEPIN
																						CYP2D6	CHEMBL287045
																						CYP2D6	APOMORPHINE
																						CYP2D6	DIMETHISOQUIN
																						CYP2D6	CHEMBL335741
																						CYP2D6	METOCLOPRAMIDE
																						CYP2D6	KETANSERIN TARTRATE
																						CYP2D6	CHEMBL445102
																						CYP2D6	L-694247
																						CYP2D6	LEVOMEPROMAZINE
																						CYP2D6	TRIMETHOPRIM
																						CYP2D6	VORTIOXETINE
																						CYP2D6	BIOCHANIN
																						CYP2D6	SP-600125
[truncated: 432 more rows]
