# Supplementary material for: Integration of pan-cancer multi-omics data for novel mixed subgroup identification using machine learning methods
Source: PLoS One. 2023 Oct 19;18(10):e0287176. doi: 10.1371/journal.pone.0287176 (PMC10586677; doi:10.1371/journal.pone.0287176)
Supplement: S10 Table — (XLSX) [file pone.0287176.s019.xlsx]

## Sheet: S10 Table
Cluster	Pathways	Possible relevant drug option
C5 (Breast cluster)	HALLMARK_ESTROGEN_RESPONSE_EARLY (q: 0.002)	Tamoxifen, fulvestrant (Shanle EK et al. (2010))
C6 (Prostate cluster)	HALLMARK_ANDROGEN_RESPONSE (q: 0)	Enzalutamide (MDV3100), abiraterone acetate, ARN-509, bicalutamide (Ahmed A et al. (2014))
C9 (Squamous cluster)	HALLMARK_MTORC1_SIGNALING (q: 0.01)	Rapamycin (temsirolimus, everolimus), MLN0128 (INK128, sapanisertib, TAK-228), PP242 (Tokinib), AZD2014 (vistusertib), AZD8055, NVP-BEZ235 (dactolisib), LY3023414, voxtalisib (SAR245409, XL765), PQR309, XH00230381967, SN20229799306, SK2126458 (omipalisib), gedatolisib (PKI-587, PF05212384) (Hua H et al. (2019))
	HALLMARK_G2M_CHECKPOINT (q: 0.008)	UCN-01, ICP-1, SCH900776, NU6027, MK-1775, taxanes (Paclitaxel, Docetaxel), vinca alkaloids (Vinblastine, Vincristine) (Visconti R et al. (2016))
	HALLMARK_E2F_TARGETS (q: 0.007)	Palbociclib (Johnson J et al. (2016))
	HALLMARK_MYC_TARGETS_V1 (q: 0.01)	Silvestrol, eFT226, BTYNB, [1,2,3] triazolo [4,5-d] pyrimidine, SZL-P1–41, TD19, DT1154, volasertib, MYCMI-6, KI-MS2-008, Omomyc, Sulfopin, AZD7648 (Wang C et al. (2021))
	HALLMARK_P53_PATHWAY (q: 0.04)	Nutlin-3a, RG7112 (RO5045337), ALRN-6924 , RG7388 (idasanutlin, RO5503781), CP-31398, APR-246 (eprenetapopt), COTI-2, M6620,MK-1775, BI2536 (Hu J et al. (2021))
C12 (Liver cluster)	HALLMARK_XENOBIOTIC_METABOLISM (q: 0)	---
	HALLMARK_BILE_ACID_METABOLISM (q: 0)	---
	HALLMARK_FATTY_ACID_METABOLISM (q: 0)	A939572, ST1326 (An Q et al. (2022))
	HALLMARK_COAGULATION (q: 0.003)	---
C13 (Mixed)	HALLMARK_ALLOGRAFT_REJECTION (q: 0)	---
	HALLMARK_IL6_JAK_STAT3_SIGNALING (q: 0)	Siltuximab, tocilizumab, tofacitinib, ruxolitinib, pacritinib (Johnson DE et al. (2018))
	HALLMARK_INFLAMMATORY_RESPONSE (q: 0)	---
	HALLMARK_INTERFERON_GAMMA_RESPONSE (q: 0)	---
	HALLMARK_IL2_STAT5_SIGNALING (q: 0)	---
	HALLMARK_COMPLEMENT (q: 0.001)	---
	HALLMARK_TNFA_SIGNALING_VIA_NFKB (q: 0.005)	---
	HALLMARK_INTERFERON_ALPHA_RESPONSE (q: 0.008)	---
	HALLMARK_KRAS_SIGNALING_UP (q: 0.04)	PD98059, onvansertib, selumetinib, sotorasib, MRTX849, AMG 510, BI 1701963, vemurafenib, dabrafenib, trametinib, cobimetinib (Mustachio LM et al. (2021))
References
An Q, Lin R, Wang D, Wang C. Emerging roles of fatty acid metabolism in cancer and their targeted drug development. European Journal of Medicinal Chemistry. 2022 Oct 5;240:114613.
Ahmed A, Ali S, Sarkar FH. Advances in androgen receptor targeted therapy for prostate cancer. Journal of cellular physiology. 2014 Mar;229(3):271-6.
Hu J, Cao J, Topatana W, Juengpanich S, Li S, Zhang B, Shen J, Cai L, Cai X, Chen M. Targeting mutant p53 for cancer therapy: Direct and indirect strategies. Journal of hematology & oncology. 2021 Dec;14:1-9.
Hua H, Kong Q, Zhang H, Wang J, Luo T, Jiang Y. Targeting mTOR for cancer therapy. Journal of hematology & oncology. 2019 Dec;12(1):1-9.
Johnson DE, O'Keefe RA, Grandis JR. Targeting the IL-6/JAK/STAT3 signalling axis in cancer. Nature reviews Clinical oncology. 2018 Apr;15(4):234-48.
Johnson J, Thijssen B, McDermott U, Garnett M, Wessels LF, Bernards R. Targeting the RB-E2F pathway in breast cancer. Oncogene. 2016 Sep;35(37):4829-35.
Mustachio LM, Chelariu-Raicu A, Szekvolgyi L, Roszik J. Targeting KRAS in cancer: promising therapeutic strategies. Cancers. 2021 Mar 10;13(6):1204.
Shanle EK, Xu W. Selectively targeting estrogen receptors for cancer treatment. Advanced drug delivery reviews. 2010 Oct 30;62(13):1265-76.
Visconti R, Della Monica R, Grieco D. Cell cycle checkpoint in cancer: a therapeutically targetable double-edged sword. Journal of Experimental & Clinical Cancer Research. 2016 Dec;35(1):1-8.
Wang C, Zhang J, Yin J, Gan Y, Xu S, Gu Y, Huang W. Alternative approaches to target Myc for cancer treatment. Signal Transduction and Targeted Therapy. 2021 Mar 10;6(1):117.
