# Supplementary material for: Integration of pan-cancer multi-omics data for novel mixed subgroup identification using machine learning methods
Source: PLoS One. 2023 Oct 19;18(10):e0287176. doi: 10.1371/journal.pone.0287176 (PMC10586677; doi:10.1371/journal.pone.0287176)
Supplement: S11 Table — (XLSX) [file pone.0287176.s020.xlsx]

## Sheet: S11 Table
Cluster	Pathways
C2 (GYN cluster)	HALLMARK_KRAS_SIGNALING_UP (q: 0.010)
C3 (Thyroid cluster)	HALLMARK_E2F_TARGETS (q: 0.030), HALLMARK_G2M_CHECKPOINT (q: 0.010), HALLMARK_MTORC1_SIGNALING (q: 0.010), HALLMARK_MYC_TARGETS_V2 (q: 0.040), HALLMARK_MITOTIC_SPINDLE (q: 0.050)
C4 (Kidney cluster)	HALLMARK_G2M_CHECKPOINT (q: 0.003), HALLMARK_E2F_TARGETS (q: 0.006), HALLMARK_MYC_TARGETS_V1 (q: 0.030), HALLMARK_UNFOLDED_PROTEIN_RESPONSE (q: 0.040), HALLMARK_MITOTIC_SPINDLE (q: 0.030)
C11 (M2 phenotype)	HALLMARK_ESTROGEN_RESPONSE_LATE (q: 0.010), HALLMARK_ESTROGEN_RESPONSE_EARLY (q: 0.010)
