# Supplementary material for: Integration of pan-cancer multi-omics data for novel mixed subgroup identification using machine learning methods
Source: PLoS One. 2023 Oct 19;18(10):e0287176. doi: 10.1371/journal.pone.0287176 (PMC10586677; doi:10.1371/journal.pone.0287176)
Supplement: S12 Table — (XLSX) [file pone.0287176.s021.xlsx]

## Sheet: S12 Table
Cluster	Immune cell type
C1 (Brain cluster)	Monocytes, Mast cells activated, Eosinophils
C4 (Kidney cluster)	T-cells gamma delta, T-cells CD8
C6 (Prostate cluster)	T-cells CD4 memory resting, Mast cells resting
C7 (GI cluster)	T-cells CD4 memory activated, B-cells naive
C8 (Bladder cluster)	Dendritic cells activated, T-cells CD4 naive
C9 (Squamous cluster)	NK cells resting, T-cells CD4 memory activated
C10 (Low CNV)	B-cells memory, T-cells regulatory Tregs
C11 (M2 phenotype)	Macrophages M2
C12 (Liver cluster)	NK cells activated
C13 (Mixed)	T-cells CD4 naive
